# Supplementary material for: A2AR-mediated CXCL5 upregulation on macrophages promotes NSCLC progression via NETosis
Source: Cancer Immunol Immunother. 2024 Apr 20;73(6):108. doi: 10.1007/s00262-024-03689-3 (PMC11032303; doi:10.1007/s00262-024-03689-3)
Supplement: Supplementary file 2 — (XLSX 1107 kb) [file 262_2024_3689_MOESM2_ESM.xlsx]

## Sheet: macrophage DEGs
Supplementary Table 1a. differentialy expressed genes(DEGs) between untreated and cocultured macrophages
Gene ID	Gene Symbol	Type	control 1	control 2	control 3	coculture 1	coculture 2	coculture 3	control	coculture	log2 (coculture/control)	Qvalue (coculture-vs-control)
6374	CXCL5	mRNA	5.8	4.99	1.81	55.72	2029.09	107.49	4.2	730.767	7.42782	0
3559	IL2RA	mRNA	1.01	0.45	2.79	88.51	182.63	128.41	1.41667	133.183	6.63302	0
3304	HSPA1B	mRNA	7.45	6.92	6.95	865.62	658.07	24.19	7.10667	515.96	6.11522	0
445347	TARP	mRNA	0.71	0.64	1.2	6.62	163.41	8.21	0.85	59.4133	5.84368	0
8685	MARCO	mRNA	4.72	0.79	1.63	214.01	3.91	138.71	2.38	118.877	5.61609	0
4493	MT1E	mRNA	1.1	0.54	20.8	791.88	0.62	219.81	7.48	337.437	5.46299	0
135	ADORA2A	mRNA	0.61	3.99	1.54	95.18	146.92	38.7	2.04667	93.6	5.44367	0
4501	MT1X	mRNA	18.21	4.48	74.06	3416.6	2.81	815.23	32.25	1411.55	5.40403	0
50486	G0S2	mRNA	1.01	23.88	1.09	662.72	89.96	327.92	8.66	360.2	5.29597	0
6615	SNAI1	mRNA	0.46	1.09	0.16	45.8	16.54	7.89	0.57	23.41	5.27906	0
771	CA12	mRNA	0.04	2.98	0.13	81.17	36.68	10.67	1.05	42.84	5.22974	0
7087	ICAM5	mRNA	0.66	5.09	0.39	165.18	4.42	45.86	2.04667	71.82	5.11361	0
6556	SLC11A1	mRNA	19.21	15.54	14.82	655.82	418.1	549.39	16.5233	541.103	5.06371	0
6283	S100A12	mRNA	0.26	0.24	1.23	1.89	37.69	16.48	0.576667	18.6867	5.04519	1.54597e-103
3620	IDO1	mRNA	1.17	1.63	2.09	13.68	127.86	17.29	1.63	52.9433	5.00303	0
4973	OLR1	mRNA	7.37	36.49	1.86	230.98	774.64	289.79	15.24	431.803	4.80235	0
4495	MT1G	mRNA	23.26	0.45	135.07	3847.86	0	744.59	52.9267	1530.82	4.79623	0
4502	MT2A	mRNA	26.44	8.16	353.64	8117.84	151.78	2459.27	129.413	3576.3	4.74637	0
3006	HIST1H1C	mRNA	3.79	7.63	5.41	170.09	186.62	95.2	5.61	150.637	4.71122	0
4496	MT1H	mRNA	7.31	0	50.1	1199.8	0.3	323.91	19.1367	508.003	4.68769	0
54972	TMEM132A	mRNA	1.35	1.15	1.01	14.7	55.44	11.45	1.17	27.1967	4.68629	0
3280	HES1	mRNA	1.54	0.28	0.41	24.76	29.38	3.14	0.743333	19.0933	4.66162	0
51561	IL23A	mRNA	0.93	1.16	0.79	3.91	73.76	1.59	0.96	26.42	4.65843	0
5168	ENPP2	mRNA	3.26	0.36	5.12	42.44	0.73	161.6	2.91333	68.2567	4.64986	0
2069	EREG	mRNA	8.52	24.9	1.23	497.41	311.13	93.72	11.55	300.753	4.61807	0
79955	PDZD7	mRNA	0.69	1.42	0.93	40.28	4.22	17.49	1.01333	20.6633	4.6108	0
107986910	LOC107986910	mRNA	0.32	2.28	2.44	40.07	24.3	53.68	1.68	39.35	4.54837	0
3575	IL7R	mRNA	3.54	2.19	0.91	27.13	79.02	35.73	2.21333	47.2933	4.43111	0
7052	TGM2	mRNA	4.31	0.98	1.15	20.7	78.26	35.42	2.14667	44.7933	4.37742	0
8334	HIST1H2AC	mRNA	3.66	4.96	7.8	129.51	96.92	114.15	5.47333	113.527	4.36725	0
51312	SLC25A37	mRNA	4.72	9.12	6.34	143.75	198.94	105.26	6.72667	149.317	4.36294	0
3017	HIST1H2BD	mRNA	0.51	2.9	0.83	12.72	31.58	35.89	1.41333	26.73	4.34373	1.69709e-235
375686	SPATC1	mRNA	0.58	0.54	1.66	26.61	4.69	30.04	0.926667	20.4467	4.30904	0
11026	LILRA3	mRNA	0.45	10.85	6.99	5.09	162.75	176.71	6.09667	114.85	4.3013	0
247	ALOX15B	mRNA	1.27	1.25	1.7	46.81	16.94	18.65	1.40667	27.4667	4.27192	0
57007	ACKR3	mRNA	0.11	2.07	0.05	30.86	2.19	11.79	0.743333	14.9467	4.25475	0
366	AQP9	mRNA	4.6	11.36	2.2	76.71	153.68	112.65	6.05333	114.347	4.22985	0
122622	ADSSL1	mRNA	0.99	7.86	0.55	78.05	3.22	92.12	3.13333	57.7967	4.17871	0
10046	MAMLD1	mRNA	0.21	1.24	0.12	5.73	22.6	1.37	0.523333	9.9	4.16397	0
29923	HILPDA	mRNA	1.94	23.58	2.25	305.31	21.54	180.09	9.25667	168.98	4.13941	0
919	CD247	mRNA	0.5	0.52	0.74	16.35	3.82	10.93	0.586667	10.3667	4.13158	2.61961e-197
85301	COL27A1	mRNA	0.82	0.8	0.08	28.82	0.62	5.5	0.566667	11.6467	4.05389	0
51733	UPB1	mRNA	0.67	0.65	0.37	8.92	13.97	11.61	0.563333	11.5	3.96184	0
29126	CD274	mRNA	2.71	0.57	4.86	33.34	67.06	20.77	2.71333	40.39	3.91969	0
147906	DACT3	mRNA	0.11	1.1	0.32	12.36	4.35	5.94	0.51	7.55	3.91694	2.62453e-221
7782	SLC30A4	mRNA	0.92	2.1	1.06	19.86	28.06	7.61	1.36	18.51	3.85687	0
8349	HIST2H2BE	mRNA	4.24	1.54	14.6	201.44	60.32	41.55	6.79333	101.103	3.85018	0
83999	KREMEN1	mRNA	1.99	2.7	2.32	28.37	27.44	24.66	2.33667	26.8233	3.84208	0
101928095	LOC101928095	mRNA	1.49	3.65	2.85	39.77	26.6	44.31	2.66333	36.8933	3.83692	0
84419	C15orf48	mRNA	6.69	186.66	13.19	449.59	2204.21	444.91	68.8467	1032.9	3.82825	0
3303	HSPA1A	mRNA	53.96	71.25	55.51	1567.97	1032.52	93.71	60.24	898.067	3.82526	0
105373759	LOC105373759	mRNA	1.62	1.27	1.61	36.65	12.66	34.35	1.5	27.8867	3.78866	0
79153	GDPD3	mRNA	1.65	0.67	1.05	14.88	1.11	28.53	1.12333	14.84	3.78645	2.89872e-179
6804	STX1A	mRNA	1.06	6.6	0.35	68.02	23.83	25.07	2.67	38.9733	3.75139	0
440689	HIST2H2BF	mRNA	1.36	0.35	0.43	11.96	20.6	2.37	0.713333	11.6433	3.73862	5.93542e-58
284013	VMO1	mRNA	2.25	2.19	2.64	15.65	4.99	65.26	2.36	28.6333	3.73106	4.408e-244
8337	HIST2H2AA3	mRNA	12.04	7.08	24.2	320.75	193.5	73.71	14.44	195.987	3.72278	0
723790	HIST2H2AA4	mRNA	12.04	7.08	24.2	320.75	193.5	73.71	14.44	195.987	3.72278	0
26577	PCOLCE2	mRNA	0.19	2.66	0.11	7.48	0.47	30.41	0.986667	12.7867	3.7219	2.94104e-292
10903	MTMR11	mRNA	0.07	1.73	0.14	2.3	23.04	3.08	0.646667	9.47333	3.71446	1.2993e-287
57153	SLC44A2	mRNA	3.97	2.18	4.91	33.65	16.65	87.36	3.68667	45.8867	3.70106	0
56666	PANX2	mRNA	0.07	2.38	0.18	11.07	17.43	6.88	0.876667	11.7933	3.67601	0
3569	IL6	mRNA	1.05	0.94	1.36	10.39	26.44	3.91	1.11667	13.58	3.66233	1.26649e-181
84557	MAP1LC3A	mRNA	5.21	0.89	15.7	113.21	32.33	125.99	7.26667	90.51	3.65922	0
83716	CRISPLD2	mRNA	0.29	0.91	0.44	3.62	2.97	13.66	0.546667	6.75	3.65507	0
338339	CLEC4D	mRNA	0.14	0.23	2.39	10.4	4.67	28.13	0.92	14.4	3.65244	1.87725e-199
8844	KSR1	mRNA	3.91	3.03	3.69	30.85	53.54	51.33	3.54333	45.24	3.64645	0
6279	S100A8	mRNA	3.39	4.75	18.35	6.02	218.86	97.37	8.83	107.417	3.63572	0
8784	TNFRSF18	mRNA	1.24	0.11	0.92	16.83	4.4	3.75	0.756667	8.32667	3.62735	4.87286e-119
6775	STAT4	mRNA	1.96	1.17	2.21	20.23	36.73	8.4	1.78	21.7867	3.60622	0
5142	PDE4B	mRNA	6.19	1.77	8.25	83.84	63.08	50.3	5.40333	65.74	3.6028	0
8651	SOCS1	mRNA	0.37	0.6	1.03	4.76	16.57	2.66	0.666667	7.99667	3.55291	1.77791e-98
89932	PAPLN	mRNA	2.25	3.07	1.54	24.24	44.86	15.65	2.28667	28.25	3.55195	0
160622	GRASP	mRNA	3.88	1.21	1.35	35.31	26.47	7.13	2.14667	22.97	3.52891	0
3553	IL1B	mRNA	279.88	101.07	49.03	1134.34	3067.31	712.78	143.327	1638.14	3.51702	0
7784	ZP3	mRNA	1.18	0.14	0.3	3.18	1.45	11.4	0.54	5.34333	3.50834	8.88967e-80
941	CD80	mRNA	1.26	0.86	5.17	26.74	73.11	6.26	2.43	35.37	3.50114	0
30008	EFEMP2	mRNA	1.03	2.24	1.23	27.75	4.23	19.41	1.5	17.13	3.4894	0
8767	RIPK2	mRNA	13.38	9.59	10.04	148.63	151.41	72.33	11.0033	124.123	3.46133	0
55076	TMEM45A	mRNA	0.12	2.02	0.38	13.68	0.96	13.36	0.84	9.33333	3.4363	1.78364e-152
2208	FCER2	mRNA	2.77	1.5	2.07	0.36	76.5	0.24	2.11333	25.7	3.4216	0
6676	SPAG4	mRNA	0.21	1.89	0.35	13.05	1.82	13.28	0.816667	9.38333	3.4196	2.46766e-106
92815	HIST3H2A	mRNA	0.84	0.77	1.5	21.81	4.6	7.18	1.03667	11.1967	3.39223	9.91009e-52
51267	CLEC1A	mRNA	1	0.77	0.95	5.55	10.92	12.2	0.906667	9.55667	3.38587	5.87372e-271
5743	PTGS2	mRNA	26.15	10.07	4.04	264.13	147.5	21.2	13.42	144.277	3.38114	0
8835	SOCS2	mRNA	0.43	0.98	0.21	3.11	6.73	4.95	0.54	4.93	3.3676	6.02765e-125
7130	TNFAIP6	mRNA	2.14	2.22	25.79	70.14	123.75	111.94	10.05	101.943	3.3613	0
30846	EHD2	mRNA	0.89	0.64	0.18	13.99	1.72	2.47	0.57	6.06	3.34612	1.23021e-205
2256	FGF11	mRNA	0.21	4.57	0.16	25.9	2.68	21.41	1.64667	16.6633	3.314	0
81794	ADAMTS10	mRNA	2.31	1.31	1.11	22.21	1.82	21.87	1.57667	15.3	3.27712	0
79789	CLMN	mRNA	7.73	3.49	12.52	131.63	23.8	107.4	7.91333	87.61	3.26794	0
5187	PER1	mRNA	43.16	18.86	14.02	470.12	203.19	90.18	25.3467	254.497	3.25279	0
23462	HEY1	mRNA	1.26	0.51	0	9.18	4.7	2.99	0.59	5.62333	3.24196	4.34944e-119
8875	VNN2	mRNA	27.62	13.56	4.06	44.57	255.48	140.5	15.08	146.85	3.2394	0
112268076	LOC112268076	mRNA	0.63	1.51	1.2	15.37	8.47	22.76	1.11333	15.5333	3.22047	1.82336e-223
7422	VEGFA	mRNA	8.73	60.42	4.51	348.42	81.27	253.06	24.5533	227.583	3.20677	0
8876	VNN1	mRNA	12.83	0.74	3.83	92.16	15.83	48.73	5.8	52.24	3.18752	0
5864	RAB3A	mRNA	2.06	1.51	1.38	16.39	24.05	5.2	1.65	15.2133	3.17511	2.8052e-208
9619	ABCG1	mRNA	9.84	3.06	17.15	73.37	31.11	136.58	10.0167	80.3533	3.16997	0
2634	GBP2	mRNA	15.06	4.27	10.72	160.33	23.13	84.15	10.0167	89.2033	3.1515	0
57655	GRAMD1A	mRNA	33.56	12.21	47.76	288.91	406.41	138.73	31.1767	278.017	3.14409	0
9021	SOCS3	mRNA	45.28	26.51	36.8	289.55	287.92	346.18	36.1967	307.883	3.10646	0
728392	LOC728392	mRNA	4.07	1.63	3.57	20.36	16.21	40.05	3.09	25.54	3.09732	0
4582	MUC1	mRNA	0.34	1.22	1.37	9.43	0.4	14.58	0.976667	8.13667	3.06276	1.34547e-136
4494	MT1F	mRNA	11.15	3.87	43.81	356.65	3.64	134.8	19.61	165.03	3.05158	0
26253	CLEC4E	mRNA	8.16	8.08	23.62	91.23	135.97	141.54	13.2867	122.913	3.04437	0
10630	PDPN	mRNA	2.57	2.78	4.67	27.85	13.83	38.28	3.34	26.6533	3.02994	0
3750	KCND1	mRNA	0.75	0.66	0.2	5.63	3.53	3.85	0.536667	4.33667	3.01895	2.63437e-177
6795	AURKC	mRNA	0.41	1.04	0.54	4.21	2.41	6.41	0.663333	4.34333	3.01849	3.92286e-66
643866	CBLN3	mRNA	2.18	0.37	3.79	20.95	1.33	26.92	2.11333	16.4	3.00069	0
1604	CD55	mRNA	12.4	11.36	9.61	103.09	137.04	31.93	11.1233	90.6867	2.97455	0
56261	GPCPD1	mRNA	13.98	20.22	14.09	221.53	76.26	96.62	16.0967	131.47	2.97183	0
2710	GK	mRNA	9.35	18.56	12.49	77.84	157.88	92.46	13.4667	109.393	2.95284	0
5770	PTPN1	mRNA	23.66	19.55	23.74	202.33	215.16	106.44	22.3167	174.643	2.94822	0
3656	IRAK2	mRNA	3.3	4.77	4.21	31.45	53.04	12.3	4.09333	32.2633	2.93975	0
3576	CXCL8	mRNA	601.3	1308.73	240.93	4147.52	10526.5	1366.23	716.987	5346.75	2.93921	0
1084	CEACAM3	mRNA	0.76	0.72	0.47	0.24	2.54	11.32	0.65	4.7	2.93765	5.30994e-51
368	ABCC6	mRNA	0.46	0.67	0.43	0.94	2.57	4.8	0.52	2.77	2.93686	3.41587e-81
6363	CCL19	mRNA	0.76	0.08	8.35	59.48	12.45	1.97	3.06333	24.6333	2.93114	6.65067e-134
3601	IL15RA	mRNA	2.62	1.13	8.7	28.19	42.05	24.27	4.15	31.5033	2.92519	0
604	BCL6	mRNA	30.44	17.98	27.46	131.76	182.96	87.89	25.2933	134.203	2.9233	0
11067	DEPP1	mRNA	0.35	0.2	1.78	12.71	3.58	1.81	0.776667	6.03333	2.89754	3.83729e-103
55890	GPRC5C	mRNA	0.37	1.85	0.12	5.38	11.15	2.25	0.78	6.26	2.89181	1.47362e-119
54540	FAM193B	mRNA	10.24	14.67	12.35	138.29	47.43	88.82	12.42	91.5133	2.88438	0
65010	SLC26A6	mRNA	8.76	10.2	7.47	75.39	38.6	82.75	8.81	65.58	2.87866	0
64005	MYO1G	mRNA	10.86	44.62	20.39	218.29	215.64	145.58	25.29	193.17	2.87161	0
2534	FYN	mRNA	1.69	10.23	0.66	48.87	27.05	23.95	4.19333	33.29	2.8703	0
2321	FLT1	mRNA	0.75	1.84	0.55	2.51	17.31	1.86	1.04667	7.22667	2.8626	6.06223e-215
51760	SYT17	mRNA	1.26	0.32	1.71	5.06	5.35	7.37	1.09667	5.92667	2.86201	1.51366e-155
1525	CXADR	mRNA	0.58	0.76	0.74	9.78	2.87	3.65	0.693333	5.43333	2.86114	1.32385e-204
22936	ELL2	mRNA	29.2	11.97	32.03	340.36	91.34	136.54	24.4	189.413	2.86103	0
84058	WDR54	mRNA	1.53	4.79	1.42	28.39	8.15	18.85	2.58	18.4633	2.83918	4.03137e-184
4430	MYO1B	mRNA	2.77	0.08	0.14	10.65	6.21	3.49	0.996667	6.78333	2.83531	3.13397e-273
8362	HIST1H4K	mRNA	0.69	0.95	0.67	6.88	5.56	4.36	0.77	5.6	2.83531	2.02568e-16
147015	DHRS13	mRNA	0.93	1.39	0.9	9.24	4.44	9.32	1.07333	7.66667	2.82956	7.03807e-125
163732	CITED4	mRNA	1.14	1.81	0.8	16.92	5.96	4.79	1.25	9.22333	2.82292	1.42428e-96
4818	NKG7	mRNA	0.83	3.91	2.82	10.68	22.78	20.33	2.52	17.93	2.82076	1.09495e-122
5265	SERPINA1	mRNA	60.91	83.43	149.78	549.17	629.1	846.96	98.04	675.077	2.79836	0
27289	RND1	mRNA	0.51	0.16	1.33	10.31	1.84	2.16	0.666667	4.77	2.79659	3.56314e-64
51129	ANGPTL4	mRNA	0.15	9.37	0.09	59.35	0.92	11.64	3.20333	23.97	2.77433	0
11024	LILRA1	mRNA	1.42	2.7	3.85	6.32	26.18	24.14	2.65667	18.88	2.77346	0
2180	ACSL1	mRNA	26.96	42.46	67.31	500.68	203.53	248.83	45.5767	317.68	2.77118	0
11142	PKIG	mRNA	2	0.89	0.82	2.51	15.53	6.16	1.23667	8.06667	2.77067	1.88383e-80
115362	GBP5	mRNA	1.78	1.35	9.35	31.98	12.72	39.07	4.16	27.9233	2.76558	0
11040	PIM2	mRNA	8.09	7.56	17.7	56.84	84.44	82.77	11.1167	74.6833	2.7626	0
220004	PPP1R32	mRNA	1.1	0.74	1.13	8.24	3.47	8.05	0.99	6.58667	2.75701	3.02626e-83
7277	TUBA4A	mRNA	5.45	7.81	8.31	59.12	24.77	69.14	7.19	51.01	2.75593	0
342510	CD300E	mRNA	5.13	77.33	4.29	189.82	263.53	158.88	28.9167	204.077	2.7536	0
1191	CLU	mRNA	1.76	0.26	0.94	8.54	1.2	9.86	0.986667	6.53333	2.75011	5.03031e-109
3563	IL3RA	mRNA	2.33	40.7	1.57	49.69	171.72	91.17	14.8667	104.193	2.74947	0
64061	TSPYL2	mRNA	12.94	2.63	6.89	92	22.5	34.97	7.48667	49.8233	2.74898	0
10628	TXNIP	mRNA	45.05	281.4	59.46	954.5	632.67	1025.51	128.637	870.893	2.74833	0
79729	SH3D21	mRNA	12.16	12.86	19.18	222.3	21.79	71.34	14.7333	105.143	2.74781	0
4300	MLLT3	mRNA	0.57	0.71	0.7	8.06	1.01	4.02	0.66	4.36333	2.73957	2.31397e-221
10000	AKT3	mRNA	2.46	1.21	2.23	14.73	8.91	14	1.96667	12.5467	2.73848	0
57414	RHBDD2	mRNA	22.99	32.24	21.02	58.48	313.5	135.68	25.4167	169.22	2.73377	0
84159	ARID5B	mRNA	4.37	7.78	6.55	51.18	46.37	30.54	6.23333	42.6967	2.73144	0
1606	DGKA	mRNA	10.56	9.36	8.45	65.2	49.19	65.66	9.45667	60.0167	2.72159	0
84102	SLC41A2	mRNA	3.42	4.12	3.24	34.84	10.17	26.13	3.59333	23.7133	2.7198	0
2878	GPX3	mRNA	7.93	10.75	3.51	35.66	21.84	84.27	7.39667	47.2567	2.7104	0
440686	HIST2H3PS2	mRNA	0.56	1.08	1.85	9.46	10.42	3.57	1.16333	7.81667	2.70933	2.8277e-162
1815	DRD4	mRNA	0.33	1.9	0.52	7.39	6.61	4.57	0.916667	6.19	2.69937	3.26387e-67
7185	TRAF1	mRNA	2.09	5.38	2.35	15.14	44.23	6.14	3.27333	21.8367	2.69933	0
6038	RNASE4	mRNA	6.29	18.09	10.73	43.71	27.38	160.49	11.7033	77.1933	2.69671	0
83719	YPEL3	mRNA	84.17	70.92	79.46	473.99	145.06	474.68	78.1833	364.577	2.69275	0
100130520	CD300H	mRNA	0.22	5.35	0.18	8.06	27.84	3.53	1.91667	13.1433	2.68922	4.0891e-84
1362	CPD	mRNA	9.05	13.54	10.75	30.85	123.11	59.98	11.1133	71.3133	2.68905	0
107985524	LOC107985524	mRNA	0.81	1.32	0.88	6.22	8.3	5.01	1.00333	6.51	2.67917	2.27483e-281
3310	HSPA6	mRNA	85.06	51.51	66.51	589.02	75.56	601.97	67.6933	422.183	2.66101	0
84689	MS4A14	mRNA	6.72	10	6.73	21.83	59.41	64.44	7.81667	48.56	2.65885	0
1831	TSC22D3	mRNA	42.59	60.31	22.89	477.16	88.16	245.11	41.93	270.143	2.65466	0
121551	BTBD11	mRNA	0.13	2.49	0.1	3.97	8.81	5.4	0.906667	6.06	2.64199	1.71705e-233
4128	MAOA	mRNA	1.03	2.92	0.98	16.52	9.65	5.75	1.64333	10.64	2.63264	0
960	CD44	mRNA	148.97	163.25	172.83	1341.38	1371.63	949.36	161.683	1220.79	2.63132	0
79931	TNIP3	mRNA	0.46	0.93	3.56	7.47	18.07	5.07	1.65	10.2033	2.61734	6.7415e-194
112267874	LOC112267874	mRNA	1.12	1.36	0.92	7.44	8.62	3.38	1.13333	6.48	2.61513	1.83796e-39
10392	NOD1	mRNA	6.95	3.58	7.63	38.29	14.2	51.26	6.05333	34.5833	2.61437	0
9953	HS3ST3B1	mRNA	0.98	0.64	2.97	6.18	12.73	8.86	1.53	9.25667	2.61111	0
860	RUNX2	mRNA	1.11	3.4	0.97	11.42	11.32	11.26	1.82667	11.3333	2.6077	0
80149	ZC3H12A	mRNA	11.52	7.49	19.68	108.42	80.6	48.95	12.8967	79.3233	2.60591	0
100381270	ZBED6	mRNA	1.47	1.41	1.79	11.91	10.63	6.13	1.55667	9.55667	2.59472	7.49346e-258
101060321	TBC1D3G	mRNA	1.38	2.89	1.62	14.29	6.87	13.69	1.96333	11.6167	2.58829	0
57561	ARRDC3	mRNA	16.27	97.47	14.76	314	134.66	338.06	42.8333	262.24	2.58804	0
29767	TMOD2	mRNA	1.94	2.2	1.52	6.93	13.82	12.82	1.88667	11.19	2.58453	0
54509	RHOF	mRNA	3.23	1.34	1.74	22.29	9.85	6.25	2.10333	12.7967	2.57783	1.73155e-230
971	CD72	mRNA	1.97	0.89	4.31	14.36	3.45	23.86	2.39	13.89	2.57731	8.08435e-166
80023	NRSN2	mRNA	0.75	0.22	0.89	2.8	0.77	6.96	0.62	3.51	2.57407	3.61856e-59
2026	ENO2	mRNA	0.8	57.4	0.22	220.04	61.17	90.46	19.4733	123.89	2.57394	0
5218	CDK14	mRNA	0.48	0.89	0.95	6.58	4.73	5.64	0.773333	5.65	2.57047	1.34289e-179
84787	KMT5C	mRNA	4.12	2.33	3.19	26.83	11.36	17.45	3.21333	18.5467	2.56628	0
1032	CDKN2D	mRNA	2.33	2.75	2.39	13.23	19.81	11.63	2.49	14.89	2.56486	1.16184e-130
388403	YPEL2	mRNA	7.94	2.38	11	41.63	49.92	33.91	7.10667	41.82	2.56473	0
5872	RAB13	mRNA	68.49	63.38	56.38	382.17	379.16	354.17	62.75	371.833	2.5595	0
137835	TMEM71	mRNA	6.51	9.87	3.54	45.07	26.41	46.02	6.64	39.1667	2.55779	0
2114	ETS2	mRNA	44.32	37.46	39.64	224.79	334.83	96.69	40.4733	218.77	2.54381	0
3985	LIMK2	mRNA	4.1	3.96	9.85	38.76	46.32	26.77	5.97	37.2833	2.54285	0
388512	CLEC17A	mRNA	0.64	1.33	0.54	1.82	4.86	7.96	0.836667	4.88	2.54018	1.36289e-129
586	BCAT1	mRNA	7.42	9.55	4.96	43.75	27.86	54.84	7.31	42.15	2.53079	0
2030	SLC29A1	mRNA	14.33	14.38	14.39	102.27	11.08	132.71	14.3667	82.02	2.52567	0	核酸/腺苷转运体
5008	OSM	mRNA	17.66	4.71	1.11	31.7	50.48	48.84	7.82667	43.6733	2.52366	0
6369	CCL24	mRNA	2.56	4.18	2.68	9.16	13.58	42.29	3.14	21.6767	2.52301	6.57418e-202
2550	GABBR1	mRNA	3.27	3.82	5.69	16.55	25.39	30.5	4.26	24.1467	2.522	0
400410	ST20	mRNA	0.77	1.59	0.99	4.14	5.53	7.93	1.11667	5.86667	2.52044	2.71731e-32
729877	TBC1D3H	mRNA	0.63	1.07	0.73	4.81	1.53	4.9	0.81	3.74667	2.52024	1.77881e-93
80183	RUBCNL	mRNA	1.36	0.81	3.73	14.28	3.37	15.58	1.96667	11.0767	2.51812	0
9322	TRIP10	mRNA	11.6	17.98	22.04	112.32	107.59	78.35	17.2067	99.42	2.50642	0
23639	LRRC6	mRNA	0.91	0.76	0.47	6.25	1.63	5.35	0.713333	4.41	2.49371	1.62922e-126
3914	LAMB3	mRNA	1.78	5.85	0.69	20.24	12.96	15.05	2.77333	16.0833	2.49237	0
5272	SERPINB9	mRNA	10.07	2.65	19.12	80.51	63.99	35.52	10.6133	60.0067	2.48559	0
133	ADM	mRNA	16.99	197.53	25.42	764.21	97.34	535.73	79.98	465.76	2.48509	0
79845	RNF122	mRNA	1.52	3.99	1.36	13.71	13.02	12.35	2.29	13.0267	2.47918	3.37841e-177
1154	CISH	mRNA	5.38	2.17	6.5	10.63	32.51	33.21	4.68333	25.45	2.46676	0
6648	SOD2	mRNA	213.56	161.44	584.86	1164.22	2593.78	1839.09	319.953	1865.7	2.46646	0
101	ADAM8	mRNA	24.75	120.45	4.66	417.45	225.49	234.17	49.9533	292.37	2.46568	0
137964	GPAT4	mRNA	17.56	22.52	18.27	223.62	31.19	82.53	19.45	112.447	2.45828	0
9489	PGS1	mRNA	9.07	9.6	9.66	47.67	46.73	29.79	9.44333	41.3967	2.45014	0
89849	ATG16L2	mRNA	42.8	23.84	52.23	242.38	114.01	222.52	39.6233	192.97	2.44887	0
81793	TLR10	mRNA	0.5	0.96	0.79	5.52	3.64	3.25	0.75	4.13667	2.44581	8.96294e-110
123096	SLC25A29	mRNA	9.64	6.56	7.51	75.26	60.1	38.1	7.90333	57.82	2.43858	0
8854	ALDH1A2	mRNA	0.93	0.43	0.51	6.16	1.84	1.34	0.623333	3.11333	2.43564	1.1574e-58
1027	CDKN1B	mRNA	8.56	7.58	19.14	60.36	45.13	82.21	11.76	62.5667	2.43175	0
7059	THBS3	mRNA	3.32	2.84	3.67	24.12	7.03	20.6	3.27667	17.25	2.42966	0
23130	ATG2A	mRNA	6.34	5.65	6.05	53.61	20.78	24.95	6.01333	33.1133	2.42809	0
101060389	TBC1D3D	mRNA	2.42	2.98	0.51	21.7	4.32	5.7	1.97	10.5733	2.41918	9.87702e-195
5553	PRG2	mRNA	0.51	2.03	0.57	4.53	2.62	9.06	1.03667	5.40333	2.41596	2.6879e-59
9095	TBX19	mRNA	2.72	1.94	2.59	13.13	9.57	15.5	2.41667	12.7333	2.41453	5.52422e-257
8496	PPFIBP1	mRNA	1.78	1.73	1.11	7.07	19.74	1.79	1.54	9.53333	2.41435	0
84722	PSRC1	mRNA	2.53	0.37	2.08	9.01	1.89	13.98	1.66	8.29333	2.41367	1.00745e-110
101060351	TBC1D3K	mRNA	1.09	0.57	2.15	5.6	3.37	8.26	1.27	5.74333	2.40943	2.30314e-150
137994	LETM2	mRNA	0.85	1.22	0.83	7.25	6.39	4.22	0.966667	5.95333	2.40459	9.48507e-113
440738	MAP1LC3C	mRNA	0.45	2.1	0.73	3.03	6.14	7.27	1.09333	5.48	2.4028	2.03238e-53
6362	CCL18	mRNA	11.43	9.57	16.3	51.99	41.27	99.02	12.4333	64.0933	2.4019	0
84225	ZMYND15	mRNA	3.48	1.5	4.69	10.24	3.23	34.65	3.22333	16.04	2.39959	4.05528e-259
10859	LILRB1	mRNA	30.05	21.21	99.56	188.88	196.27	404.3	50.2733	263.15	2.39871	0
7076	TIMP1	mRNA	279.65	854.95	232.25	2227.74	2891.37	2204.95	455.617	2441.35	2.39824	0
57471	ERMN	mRNA	0.48	1.8	1.01	7.72	3.66	6.34	1.09667	5.90667	2.39613	1.08604e-157
58191	CXCL16	mRNA	66.83	101.37	86.51	365.32	297.34	645.83	84.9033	436.163	2.39351	0
6364	CCL20	mRNA	2.26	7.42	2.38	33.55	26.96	5.77	4.02	22.0933	2.38076	5.03174e-122
387837	CLEC12B	mRNA	0.29	0.1	1.15	0.55	0.2	6.93	0.513333	2.56	2.37686	1.62718e-33
54541	DDIT4	mRNA	8.43	155.2	4.67	389.35	128.96	380.31	56.1	299.54	2.36734	0
3557	IL1RN	mRNA	85.31	166.21	27.85	165.97	1229.48	85.13	93.1233	493.527	2.36363	0
3718	JAK3	mRNA	1.88	1.51	9.41	30.23	16.03	20.53	4.26667	22.2633	2.36249	0
100316904	SAP25	mRNA	13.02	9.52	15.74	75.07	31.34	96.07	12.76	67.4933	2.35868	0
3552	IL1A	mRNA	3.62	3.21	0.4	14.1	15.98	7.61	2.41	12.5633	2.3583	1.48505e-250
85236	HIST1H2BK	mRNA	13.39	24.69	18.4	65.5	154.26	75.72	18.8267	98.4933	2.35078	0
93185	IGSF8	mRNA	9.8	8.87	11.63	84.41	26.36	47.93	10.1	52.9	2.34561	0
284119	CAVIN1	mRNA	0.57	1.38	0.59	5.11	3.04	4.81	0.846667	4.32	2.34529	9.05804e-109
22898	DENND3	mRNA	10.31	15.01	19.23	100.6	67.53	72.37	14.85	80.1667	2.33779	0
65249	ZSWIM4	mRNA	3.99	5.48	2.8	15.48	30.06	16.76	4.09	20.7667	2.33644	0
5292	PIM1	mRNA	7.39	37.11	28.18	100.23	210.74	65.82	24.2267	125.597	2.3316	0
969	CD69	mRNA	0.5	0.15	0.97	2.44	1.62	3.9	0.54	2.65333	2.33021	7.89397e-32
256356	GK5	mRNA	1.88	2.3	2.09	29.7	9.45	10.94	2.09	16.6967	2.32571	0
55139	ANKZF1	mRNA	9.75	9.36	11.46	81.95	27.71	42.05	10.19	50.57	2.32355	0
6518	SLC2A5	mRNA	14.47	17.34	5.55	116.46	0.88	91.51	12.4533	69.6167	2.32059	0
5329	PLAUR	mRNA	116.7	254.53	57.11	466.11	1238.28	483.99	142.78	729.46	2.31819	0
7039	TGFA	mRNA	0.91	0.43	0.77	0.25	4.72	5.01	0.703333	3.32667	2.30953	1.63172e-101
8942	KYNU	mRNA	37.91	39.55	58.89	117.72	123.45	136.29	45.45	125.82	2.30379	0
1846	DUSP4	mRNA	0.99	3.59	0.07	6.02	15.21	2.16	1.55	7.79667	2.30211	8.66815e-301
28514	DLL1	mRNA	1.26	3.27	5.08	14.63	11.67	20.75	3.20333	15.6833	2.30185	0
6515	SLC2A3	mRNA	31.3	228.2	23.44	818.39	148.76	486.54	94.3133	484.563	2.29873	0
8572	PDLIM4	mRNA	0.83	0.92	0.07	5.45	1.51	2.22	0.606667	3.06	2.29655	6.04052e-47
4854	NOTCH3	mRNA	0.98	4.31	0.79	12.16	3.85	14.08	2.02667	10.03	2.29317	0
5118	PCOLCE	mRNA	0.51	2.78	0.29	5.48	3.89	8.43	1.19333	5.93333	2.28899	2.19625e-60
10289	EIF1B	mRNA	40.23	35.99	39.45	269.86	198.1	108.04	38.5567	192	2.28484	0
8408	ULK1	mRNA	11.62	9.26	10.22	75.11	24.53	54.07	10.3667	51.2367	2.28364	0
353322	ANKRD37	mRNA	3.19	13.88	2.15	71.11	5.13	21.18	6.40667	32.4733	2.28314	2.08943e-195
51316	PLAC8	mRNA	1.77	5.96	1.53	4.91	37.52	4.57	3.08667	15.6667	2.2831	6.13107e-143
5583	PRKCH	mRNA	2.37	1.96	2.33	6.39	13.88	10.99	2.22	10.42	2.28194	4.88598e-232
9805	SCRN1	mRNA	1.83	1.16	2.17	6.53	10.2	7.84	1.72	8.19	2.27538	8.48876e-286
53335	BCL11A	mRNA	0.97	0.78	0.65	2.31	7.44	2.34	0.8	4.03	2.27519	4.66872e-107
117247	SLC16A10	mRNA	4.17	6.99	0.45	11.68	51.68	12.04	3.87	25.1333	2.27306	0
26112	CCDC69	mRNA	13.65	12.2	15.76	51.83	45.93	98.42	13.87	65.3933	2.26978	0
272	AMPD3	mRNA	37.56	17.87	57.2	291.68	68.11	187.96	37.5433	182.583	2.26907	0
10018	BCL2L11	mRNA	6.97	9.64	8.93	18.99	50.45	55.97	8.51333	41.8033	2.26865	0
80765	STARD5	mRNA	2.46	2.17	3.1	18.23	6.65	12.56	2.57667	12.48	2.26552	1.57162e-106
105372978	LINC01638	mRNA	2.98	2.41	2.01	16.1	12.07	7.94	2.46667	12.0367	2.26399	1.04244e-48
57664	PLEKHA4	mRNA	0.76	0.3	0.5	5.42	0.33	1.54	0.52	2.43	2.26225	8.30217e-38
55824	PAG1	mRNA	2.3	3.87	5.76	17.38	11.54	31.8	3.97667	20.24	2.25986	0
253260	RICTOR	mRNA	3.78	6.01	5.17	45.56	9.34	18.9	4.98667	24.6	2.25984	0
5129	CDK18	mRNA	3.49	7	3.51	37.12	16.03	13.82	4.66667	22.3233	2.25983	0
597	BCL2A1	mRNA	14.51	6.32	9.52	50.87	57.97	36.45	10.1167	48.43	2.2546	1.02814e-271
441108	C5orf56	mRNA	1.93	0.66	2.76	10.15	7.43	7.76	1.78333	8.44667	2.25178	5.78431e-44
5473	PPBP	mRNA	0.04	37.82	0	0.49	189.86	0.25	12.62	63.5333	2.24638	0
203228	C9orf72	mRNA	17.06	11.56	18.12	80.04	60.67	80.49	15.58	73.7333	2.2443	0
8971	H1FX	mRNA	89.35	94.07	98.4	287.78	695.94	347.41	93.94	443.71	2.23734	0
51099	ABHD5	mRNA	6.02	6.97	5.59	16.29	29.15	51.81	6.19333	32.4167	2.23639	0
63908	NAPB	mRNA	1.61	1.65	3.01	12.48	8.91	8.28	2.09	9.89	2.23574	3.91878e-245
113878	DTX2	mRNA	17.83	23.77	20.3	104.21	59.65	113.65	20.6333	92.5033	2.23483	0
50848	F11R	mRNA	16.4	29.49	13.36	109.21	65.08	106.05	19.75	93.4467	2.23218	0
8444	DYRK3	mRNA	1.16	0.83	0.24	5.51	4.8	0.44	0.743333	3.58333	2.23215	3.24455e-119
1917	EEF1A2	mRNA	0	1.59	0.08	2.88	4.15	1.3	0.556667	2.77667	2.23144	1.89721e-36
9595	CYTIP	mRNA	26.9	133.3	15.15	300.43	441.52	214.92	58.45	318.957	2.22903	0
4301	AFDN	mRNA	1.44	2.74	1.34	3.58	15.61	6.41	1.84	8.53333	2.22678	0
28231	SLCO4A1	mRNA	0.43	7	0.11	18.45	15.51	2.08	2.51333	12.0133	2.22328	9.35564e-288
2212	FCGR2A	mRNA	395.39	316.09	277.48	1188.57	1857.28	1526.33	329.653	1524.06	2.22243	0
64866	CDCP1	mRNA	1.06	2.72	0.5	7.63	7.67	6.06	1.42667	7.12	2.22212	1.53001e-214
4783	NFIL3	mRNA	29.39	38.94	9.56	134.67	156.13	77.71	25.9633	122.837	2.21939	0
3953	LEPR	mRNA	3.58	2.71	2.82	9.6	10.61	16.02	3.03667	12.0767	2.2173	0
54629	MINDY2	mRNA	2.34	2.93	2.69	17.72	6.39	13.22	2.65333	12.4433	2.21279	0
25861	WHRN	mRNA	0.61	2.83	0.49	13.45	0.92	4.98	1.31	6.45	2.20961	8.95711e-148
10912	GADD45G	mRNA	1.92	3.78	3.91	11.17	22.13	11.56	3.20333	14.9533	2.20819	3.5291e-99
25960	ADGRA2	mRNA	0.14	1.83	0.05	1.89	7.15	0.76	0.673333	3.26667	2.20759	1.05033e-124
112268340	LOC112268340	mRNA	1.23	1.17	0.91	4.55	6.45	4.3	1.10333	5.1	2.20312	2.89743e-32
4520	MTF1	mRNA	3.93	5.87	5.97	35.79	31.34	16.5	5.25667	27.8767	2.2004	0
728841	NBPF8	mRNA	2.77	2.13	3.26	17.76	12.73	7.31	2.72	12.6	2.18446	0
9363	RAB33A	mRNA	0.58	0.55	0.65	4.14	0.5	2.63	0.593333	2.42333	2.17431	2.46973e-17
10135	NAMPT	mRNA	88.26	94.07	43.42	237.33	660.3	137.8	75.25	345.143	2.17224	0
54757	FAM20A	mRNA	6.41	0.31	7.11	57.88	3.52	28.45	4.61	29.95	2.17021	0
440193	CCDC88C	mRNA	2.27	4.21	2.49	12.06	18.22	12.42	2.99	14.2333	2.1684	0
79572	ATP13A3	mRNA	21.4	42.37	18.24	144.29	164.76	70.6	27.3367	126.55	2.16572	0
107984841	LOC107984841	mRNA	33.9	38.27	43.64	227.1	166.98	132.45	38.6033	175.51	2.1624	0
7597	ZBTB25	mRNA	5.84	8.41	5.23	49.42	16.87	20.64	6.49333	28.9767	2.15996	0
55716	LMBR1L	mRNA	11.78	6.38	12.02	49.28	19.65	44.29	10.06	37.74	2.15984	0
101929950	LOC101929950	mRNA	2.01	1.56	1.86	11.89	5.81	6.63	1.81	8.11	2.15397	1.11271e-44
54971	BANP	mRNA	5.58	6.05	4.36	40.71	13.48	19.6	5.33	24.5967	2.15194	0
10318	TNIP1	mRNA	46.41	62.29	77.82	341.22	303.59	207.73	62.1733	284.18	2.15178	0
4323	MMP14	mRNA	160.13	130.29	156.86	265.38	1370.34	356.02	149.093	663.913	2.15171	0
26037	SIPA1L1	mRNA	6.79	6.99	3.91	19.34	31.68	26.67	5.89667	25.8967	2.14672	0
140606	SELENOM	mRNA	11.68	5.19	7.86	47.08	34.89	27.8	8.24333	36.59	2.14624	4.43529e-154
23099	ZBTB43	mRNA	4.07	5.62	4.85	26.08	9.46	29.2	4.84667	21.58	2.14209	0
101060341	LOC101060341	mRNA	21.37	25.9	27.38	146.2	97.51	85.85	24.8833	109.853	2.1419	0
284040	CDRT4	mRNA	1.81	1.25	1.68	8.8	3.48	8.43	1.58	6.90333	2.141	7.15382e-107
5365	PLXNB3	mRNA	0.13	2.03	0.01	7.75	1.26	1.42	0.723333	3.47667	2.14026	1.89872e-129
1889	ECE1	mRNA	0.79	1.19	0.54	3.51	5.22	2.6	0.84	3.77667	2.13952	5.87285e-120
1106	CHD2	mRNA	14.17	18.24	17	97.06	78.84	45.91	16.47	73.9367	2.13591	0
81558	FAM117A	mRNA	3.61	2.11	3.5	8.62	12.47	22	3.07333	14.3633	2.13485	1.47442e-236
1809	DPYSL3	mRNA	0.13	1.71	0.07	3.65	1.7	3.23	0.636667	2.86	2.13098	1.35027e-89
205	AK4	mRNA	0.24	6.86	0.11	12.72	6.75	13.39	2.40333	10.9533	2.13013	0
11006	LILRB4	mRNA	140.5	61.01	265.65	777.27	273.82	918.85	155.72	656.647	2.12859	0
125061	AFMID	mRNA	9.38	8.73	6.48	54.67	15.87	35.92	8.19667	35.4867	2.12821	0
414060	TBC1D3C	mRNA	1.11	0.75	2.44	4.53	0.15	13.58	1.43333	6.08667	2.12721	3.90518e-92
94235	GNG8	mRNA	0.75	0.6	0.23	3.18	2.71	3	0.526667	2.96333	2.12707	3.09771e-45
112268238	LOC112268238	mRNA	1.57	1.87	1.68	5.05	6.68	9.49	1.70667	7.07333	2.1243	8.65225e-130
339105	PRSS53	mRNA	0.92	2.6	0.93	8.87	2.74	8.24	1.48333	6.61667	2.11752	9.4984e-125
221895	JAZF1	mRNA	5.19	3.21	4.93	16.91	30.14	11.12	4.44333	19.39	2.1175	0
340348	TSPAN33	mRNA	14.75	15.82	39.09	75.54	92.14	132.98	23.22	100.22	2.11552	0
23387	SIK3	mRNA	7.5	12.67	8.15	44.27	56.2	39.79	9.44	46.7533	2.11436	0
211	ALAS1	mRNA	17.77	10.98	30.86	95.43	98.7	63.02	19.87	85.7167	2.11343	0
2260	FGFR1	mRNA	4.72	3.61	3.33	29.39	8.36	14.78	3.88667	17.51	2.10483	0
101927789	LOC101927789	mRNA	2.11	2.89	0.69	15.57	3.57	5.11	1.89667	8.08333	2.10419	5.5086e-43
10758	TRAF3IP2	mRNA	1.98	8.7	1.95	17.85	42.58	12.07	4.21	24.1667	2.10393	0
641649	TMEM91	mRNA	9.6	9.6	6.93	51.73	13.82	40.88	8.71	35.4767	2.10102	2.69861e-213
107986794	LOC107986794	mRNA	19.03	29.32	30.97	147.4	104.64	92.88	26.44	114.973	2.09584	0
85479	DNAJC5B	mRNA	1.39	2.52	0.64	1.58	19.46	1.45	1.51667	7.49667	2.09056	3.04032e-57
343505	NBPF7	mRNA	0.42	0.57	0.53	2.54	2.44	1.43	0.506667	2.13667	2.08947	1.17727e-22
23180	RFTN1	mRNA	12.37	13.86	14.22	62.72	81.69	31.28	13.4833	58.5633	2.08929	0
2869	GRK5	mRNA	1.8	2.43	1.25	3.93	1.96	16.23	1.82667	7.37333	2.08761	4.1306e-116
120	ADD3	mRNA	8.77	4.18	11.29	45.96	13.63	41.05	8.08	33.5467	2.08594	0
9750	RIPOR2	mRNA	0.8	1.42	0.75	1.52	9.65	2.4	0.99	4.52333	2.08347	1.26276e-104
55209	SETD5	mRNA	10.4	15.57	12.48	76.34	45.91	42.87	12.8167	55.04	2.08336	0
23362	PSD3	mRNA	1.18	0.19	1.25	4.7	1.02	6.34	0.873333	4.02	2.08182	1.27331e-207
79651	RHBDF2	mRNA	20.79	17.39	38.42	117.7	91.42	105.06	25.5333	104.727	2.07892	0
283	ANG	mRNA	3.96	17.9	7.02	27.73	17.84	78.37	9.62667	41.3133	2.07496	5.12354e-183
51334	PRR16	mRNA	0.18	1.36	0.07	1.26	3.97	1.54	0.536667	2.25667	2.07266	5.55204e-28
11213	IRAK3	mRNA	8.62	8.17	24.1	45.58	45.32	78.45	13.63	56.45	2.07223	0
150962	PUS10	mRNA	2.34	1.28	2.63	11.64	6.37	9.06	2.08333	9.02333	2.06383	1.6369e-201
79990	PLEKHH3	mRNA	3.42	2.53	2.21	17.72	2.21	13.7	2.72	11.21	2.05613	1.21383e-201
3732	CD82	mRNA	28.63	46.56	53.28	202.83	136.43	196.23	42.8233	178.497	2.05463	0
1399	CRKL	mRNA	10.36	14.69	11.45	92.82	19.55	42.97	12.1667	51.78	2.05431	0
55876	GSDMB	mRNA	1.28	1.14	1.4	4.78	4.76	6.1	1.27333	5.21333	2.04834	5.88246e-50
338442	HCAR2	mRNA	6.76	6.19	0.69	31.07	17.86	9.16	4.54667	19.3633	2.046	5.9851e-224
9214	FCMR	mRNA	3.78	1.16	1.41	0.75	25.44	0.96	2.11667	9.05	2.04313	6.61093e-109
92797	HELB	mRNA	1.27	0.99	1.44	6.76	4.84	3.66	1.23333	5.08667	2.04236	3.09036e-130
143689	PIWIL4	mRNA	0.66	0.45	1.74	1.74	0.76	8.53	0.95	3.67667	2.03836	7.59107e-73
89927	C16orf45	mRNA	0.55	1.06	0.48	2.17	2.51	4.19	0.696667	2.95667	2.03495	1.12574e-35
8425	LTBP4	mRNA	3.77	0.38	4.04	12.69	2.63	16.9	2.73	10.74	2.0345	0
1195	CLK1	mRNA	23.78	24.31	22.52	155.45	52.85	82.13	23.5367	96.81	2.03195	0
375307	CATIP	mRNA	1.1	0.23	0.91	3.57	1.22	4.27	0.746667	3.02	2.03177	1.3363e-25
8996	NOL3	mRNA	4.26	7.64	5.78	34.07	8.33	23.76	5.89333	22.0533	2.02455	1.22386e-272
10765	KDM5B	mRNA	4.62	6.58	3.57	28.14	17.43	15.66	4.92333	20.41	2.02237	0
80864	EGFL8	mRNA	0.89	0.37	1.45	3.69	1.19	5.73	0.903333	3.53667	2.01813	1.77432e-27
10397	NDRG1	mRNA	22.52	308.76	29.43	760.62	226.92	507.96	120.237	498.5	2.01576	0
3099	HK2	mRNA	22.76	122.74	20.92	310.69	117.57	267.98	55.4733	232.08	2.01373	0
57622	LRFN1	mRNA	1.01	1.19	1.52	1.31	3.1	9.85	1.24	4.75333	2.01339	3.09065e-93
3561	IL2RG	mRNA	32.73	22.91	31.08	127.81	77.08	141.14	28.9067	115.343	2.01169	0
5588	PRKCQ	mRNA	0.55	0.76	0.26	2.29	2.94	1.12	0.523333	2.11667	2.00958	9.8245e-43
51108	METTL9	mRNA	20.78	33.91	25.48	56.58	151.69	113.39	26.7233	107.22	2.00225	0
2495	FTH1	mRNA	7699.01	16555.4	13132.7	18675.2	110887	22757.8	12462.4	50773.4	2.00171	0
3659	IRF1	mRNA	24.92	11.99	35.91	168.51	98.59	58.93	24.2733	108.677	2.00137	0
157983	C9orf66	mRNA	0.64	1.28	1.02	5.52	4.79	1.85	0.98	4.05333	1.99396	8.6523e-63
56938	ARNTL2	mRNA	1.46	1.07	1.36	3.4	7.5	4.35	1.29667	5.08333	1.99329	5.55669e-201
9743	ARHGAP32	mRNA	0.39	0.9	0.47	3.61	2.31	1.25	0.586667	2.39	1.99316	4.29115e-127
140688	NOL4L	mRNA	2.06	2.3	3.81	16.59	20.06	6.38	2.72333	14.3433	1.99116	0
492311	IGIP	mRNA	1.06	1.19	0.99	4.4	2.6	5.78	1.08	4.26	1.98972	2.59612e-70
57823	SLAMF7	mRNA	9.66	25.32	72.67	61.78	141.11	203.35	35.8833	135.413	1.98954	0
8370	HIST2H4A	mRNA	0.84	1.05	1.33	3.13	4.67	4.89	1.07333	4.23	1.98832	5.17272e-10
554313	HIST2H4B	mRNA	0.84	1.05	1.33	3.13	4.67	4.89	1.07333	4.23	1.98832	5.17272e-10
100996414	100996414	mRNA	4.42	10.16	6.54	35.37	25.04	25.03	7.04	28.48	1.98701	9.06865e-107
5337	PLD1	mRNA	8.97	2.75	7.99	29.16	25.16	27.14	6.57	27.1533	1.98031	0
54438	GFOD1	mRNA	2.82	0.81	1.46	11.59	1.57	5.81	1.69667	6.32333	1.97964	1.33155e-242
4088	SMAD3	mRNA	1.72	4.15	4.6	14.64	9.08	17.79	3.49	13.8367	1.97175	0
63897	HEATR6	mRNA	4.09	5.76	5.27	15.07	26.65	13.96	5.04	18.56	1.97143	0
3337	DNAJB1	mRNA	37.13	29	27.81	291.57	55.25	35.78	31.3133	127.533	1.96984	0
6583	SLC22A4	mRNA	0.28	1.4	0.17	1.51	2.85	3.4	0.616667	2.58667	1.96575	4.72497e-30
158056	MAMDC4	mRNA	0.47	2.45	0.56	6.34	2.05	5.52	1.16	4.63667	1.9631	2.07987e-94
10501	SEMA6B	mRNA	41.56	84.84	27.56	242.92	80.27	274.95	51.32	199.38	1.96149	0
6484	ST3GAL4	mRNA	3.79	5.15	3.39	11.6	30.01	7.12	4.11	16.2433	1.95718	2.53532e-161
8843	HCAR3	mRNA	10.12	6.24	1.12	41.82	19.46	8.49	5.82667	23.2567	1.9529	7.82398e-260
79802	HHIPL2	mRNA	19.94	33.17	28.81	121.07	91.67	54.43	27.3067	89.0567	1.94768	3.88498e-253
5893	RAD52	mRNA	3.56	3.24	2.71	11.88	6.47	12.05	3.17	10.1333	1.94764	2.55901e-173
10687	PNMA2	mRNA	0.57	0.94	0.52	2.49	2.53	2.83	0.676667	2.61667	1.94679	1.86451e-70
10865	ARID5A	mRNA	42.58	23.85	24.99	164.81	111.78	71.41	30.4733	116	1.94227	0
1839	HBEGF	mRNA	84.14	12.95	8.72	99.9	169.22	125.39	35.27	131.503	1.94059	0
221178	SPATA13	mRNA	2.98	2.11	6.27	11.91	13.21	17.93	3.78667	14.35	1.93725	0
978	CDA	mRNA	12.66	5.85	23.02	20.68	24.92	104.55	13.8433	50.05	1.93506	1.72985e-264
25797	QPCT	mRNA	8.1	2.46	9.73	6.03	29.1	38.9	6.76333	24.6767	1.93406	4.47897e-232
51314	NME8	mRNA	3.52	0.24	1.98	5.68	2.41	12.65	1.91333	6.91333	1.93197	1.9735e-89
51317	PHF21A	mRNA	16.77	17.31	17.15	50.24	68.48	77.63	17.0767	65.45	1.93113	0
144195	SLC2A14	mRNA	0.15	2.97	0.24	8.39	1.66	3.75	1.12	4.6	1.93045	5.83411e-71
80045	GPR157	mRNA	1.79	3.48	1.35	7.79	10.84	8.61	2.20667	9.08	1.92885	1.10111e-92
9704	DHX34	mRNA	4.46	12.3	3.24	34.68	30.22	12.35	6.66667	25.75	1.9281	0
83856	FSD1L	mRNA	0.53	1.11	0.87	2.63	2.95	2.7	0.836667	2.76	1.92796	1.07761e-111
145864	HAPLN3	mRNA	0.23	0.17	1.33	3.06	2.43	0.36	0.576667	1.95	1.92445	1.20598e-26
80758	PRR7	mRNA	0.83	1.27	0.16	2.6	2.12	2.14	0.753333	2.28667	1.92388	2.52989e-54
55959	SULF2	mRNA	8.89	83.28	17.98	206.02	10.69	239.72	36.7167	152.143	1.92386	0
5209	PFKFB3	mRNA	63.7	103.97	86.64	503.16	259.83	239.44	84.77	334.143	1.92272	0
22861	NLRP1	mRNA	12.32	7.26	9.93	29.97	33.41	47.24	9.83667	36.8733	1.92236	0
4297	KMT2A	mRNA	4.62	5.44	4.78	27.63	21.41	16.16	4.94667	21.7333	1.92133	0
10044	SH2D3C	mRNA	2.91	1.63	3.74	7.9	7.76	13.67	2.76	9.77667	1.92099	1.12795e-155
9545	RAB3D	mRNA	4.6	5.34	3.84	16.44	8.77	26.04	4.59333	17.0833	1.91774	0
5739	PTGIR	mRNA	10.11	1.94	29.76	58.53	24.61	69.21	13.9367	50.7833	1.91668	0
5321	PLA2G4A	mRNA	4.88	7.54	4.42	34.98	14.41	17.04	5.61333	22.1433	1.91537	0
10848	PPP1R13L	mRNA	0.44	1.2	0.19	2	2.55	2.28	0.61	2.27667	1.91308	6.83145e-37
10950	BTG3	mRNA	8.72	4.58	9	28.33	28.35	26.55	7.43333	27.7433	1.90854	1.92153e-217
27106	ARRDC2	mRNA	23.31	30.38	42.86	149.38	49.86	161.44	32.1833	120.227	1.90596	0
2597	GAPDH	mRNA	854.16	2737.22	653.07	8086.36	4019.9	4375.9	1414.82	5494.05	1.90551	0
4739	NEDD9	mRNA	0.33	1.48	0.62	1.4	6.79	0.97	0.81	3.05333	1.90167	1.59149e-71
55048	VPS37C	mRNA	19.48	17.02	16.61	92.02	40.83	66.58	17.7033	66.4767	1.90163	0
6385	SDC4	mRNA	8.87	7.76	10.68	54.97	27.36	22.91	9.10333	35.08	1.90136	0
51114	ZDHHC9	mRNA	1.2	2.07	0.97	10.83	2.81	3.05	1.41333	5.56333	1.9011	7.10716e-129
4241	MELTF	mRNA	2.37	1.58	0.8	8.62	1.3	5.53	1.58333	5.15	1.89889	3.15992e-95
5464	PPA1	mRNA	7.23	7.49	8.06	51.97	21.02	16.9	7.59333	29.9633	1.8916	3.77833e-206
10148	EBI3	mRNA	7.08	0.37	32.82	36.04	102.66	12.27	13.4233	50.3233	1.88475	1.39261e-292
10544	PROCR	mRNA	2.76	5.68	1.51	4.01	28.6	2.27	3.31667	11.6267	1.88351	1.68646e-67
91355	LRP5L	mRNA	3.12	3.44	3.77	8.32	14.43	12.61	3.44333	11.7867	1.88326	6.61002e-214
10235	RASGRP2	mRNA	1.86	1.52	1.31	4.56	2.08	10.97	1.56333	5.87	1.88268	2.04954e-73
105375355	UPK3B	mRNA	1.79	1.21	2.27	3.92	2.94	11.62	1.75667	6.16	1.88109	2.31697e-53
7706	TRIM25	mRNA	13.71	14.68	24.09	56.69	94.6	43.69	17.4933	64.9933	1.88027	0
222643	UNC5CL	mRNA	1.19	0.59	0.72	2.58	2.06	4.3	0.833333	2.98	1.87977	1.73541e-50
23357	ANGEL1	mRNA	7.8	5.57	8.56	28.01	12.49	37.8	7.31	26.1	1.87933	0
79143	MBOAT7	mRNA	36.32	53.34	30.35	116.08	235.68	96.43	40.0033	149.397	1.87901	0
54507	ADAMTSL4	mRNA	19.35	10.26	18.83	45.11	51.31	81.12	16.1467	59.18	1.87896	0
84957	RELT	mRNA	18.95	22.16	19.43	70.58	56.2	93.1	20.18	73.2933	1.86753	0
81855	SFXN3	mRNA	30.66	39.01	24.88	141.55	33.91	123.35	31.5167	99.6033	1.86733	0
84628	NTNG2	mRNA	0.41	0.31	1.09	1.25	0.58	3.56	0.603333	1.79667	1.86658	3.85192e-34
6352	CCL5	mRNA	31.24	25.81	60.89	112.9	273.94	50.45	39.3133	145.763	1.86557	0
29887	SNX10	mRNA	12.25	21.73	11.01	60.96	64.51	43.46	14.9967	56.31	1.86492	0
4499	MT1M	mRNA	1.16	0	8.55	19.94	0	15.22	3.23667	11.72	1.86363	8.3687e-26
5210	PFKFB4	mRNA	7.02	12.64	7.01	49.23	7.18	41.38	8.89	32.5967	1.86144	0
84444	DOT1L	mRNA	6.84	9.76	6.42	47.15	22.88	13.91	7.67333	27.98	1.8613	0
100137049	PLA2G4B	mRNA	3.13	5.9	2.11	16.35	6.99	17.34	3.71333	13.56	1.86041	6.60022e-191
6280	S100A9	mRNA	188.47	27.11	434.62	62.83	2035.96	246.29	216.733	781.693	1.8595	0
4084	MXD1	mRNA	39.86	50.32	24.1	150.09	172.83	97.34	38.0933	140.087	1.85393	0
126917	IFFO2	mRNA	1.34	1.86	1.01	8.94	2.6	4.01	1.40333	5.18333	1.85246	1.57943e-153
27244	SESN1	mRNA	8.03	13.35	8.19	55.7	20.19	34.98	9.85667	36.9567	1.84865	0
2786	GNG4	mRNA	0.71	0.79	0.56	3.33	3.17	1.13	0.686667	2.54333	1.84818	2.79546e-62
642475	MROH6	mRNA	2.68	3.2	2.47	8.05	12.1	11.01	2.78333	10.3867	1.84753	4.97904e-156
5533	PPP3CC	mRNA	9.01	5.86	7.72	36.8	23.87	18.64	7.53	26.4367	1.84592	0
3820	KLRB1	mRNA	0.47	0.79	0.38	0.98	2.76	2.12	0.546667	1.95333	1.84536	1.95343e-08
23043	TNIK	mRNA	4.38	0.96	4.31	13.69	4.81	15.27	3.21667	11.2567	1.84472	0
127687	C1orf122	mRNA	15.55	15.53	14.98	52.37	93.57	22.07	15.3533	56.0033	1.83937	0
11138	TBC1D8	mRNA	10.17	10.06	9.59	39.71	31.71	38.82	9.94	36.7467	1.83877	0
3600	IL15	mRNA	2.03	1.99	2.46	6.68	8.42	8.42	2.16	7.84	1.83852	1.23478e-90
5966	REL	mRNA	14.34	8.64	11.86	48.04	63.87	13.78	11.6133	41.8967	1.83674	0
8526	DGKE	mRNA	2.74	2.47	2.61	10.78	12.91	5.89	2.60667	9.86	1.83551	0
339883	C3orf35	mRNA	0.75	0.68	1.16	1.93	2.12	4.39	0.863333	2.81333	1.83484	8.92737e-48
1408	CRY2	mRNA	7.45	6.95	5.14	45.8	15.16	11.5	6.51333	24.1533	1.83437	0
9414	TJP2	mRNA	7.46	2.64	11.03	42.62	8.43	24.75	7.04333	25.2667	1.83376	0
11148	HHLA2	mRNA	0.46	0.52	1.29	2.36	2.74	3.23	0.756667	2.77667	1.83273	4.44216e-34
107986801	107986801	mRNA	1.81	1.8	1.73	8.42	5.43	5.32	1.78	6.39	1.82772	3.80037e-55
22918	CD93	mRNA	13.34	2.02	11.28	28.11	23.45	40.33	8.88	30.63	1.82718	0
51149	MRNIP	mRNA	1.31	1.19	1.97	5.53	3.35	6.78	1.49	5.22	1.82471	2.92389e-32
353514	LILRA5	mRNA	6.83	36.25	8.55	13.28	134.59	39.24	17.21	62.37	1.82443	0
54760	PCSK4	mRNA	1.7	0.36	1.68	4.25	0.53	7.54	1.24667	4.10667	1.82436	1.66304e-55
7128	TNFAIP3	mRNA	47.28	23.17	50.95	212.05	121	95.15	40.4667	142.733	1.82048	0
100131187	TSTD1	mRNA	1.99	0.64	1.35	5.16	2.62	6.25	1.32667	4.67667	1.81937	1.94838e-14
23015	GOLGA8A	mRNA	9.42	4.51	2.2	30.71	7.32	19.08	5.37667	19.0367	1.81899	0
120939	TMEM52B	mRNA	1.92	3.66	0.59	6.84	11.51	4.01	2.05667	7.45333	1.81805	4.20691e-94
5990	RFX2	mRNA	1.19	4.65	1	11.67	5.19	8.04	2.28	8.3	1.81569	5.64575e-163
10724	OGA	mRNA	22.42	28.88	22.85	129.79	63.43	77.38	24.7167	90.2	1.80853	0
6843	VAMP1	mRNA	1.77	1.91	5.93	20.58	3.09	9.69	3.20333	11.12	1.80766	1.3316e-174
84106	PRAM1	mRNA	10.39	5.79	4.05	10.63	21.88	35.68	6.74333	22.73	1.80723	1.66204e-253
81788	NUAK2	mRNA	2.4	2.7	4.47	10.52	12.2	9.74	3.19	10.82	1.80582	1.71968e-162
104	ADARB1	mRNA	1.51	3.04	0.88	4.92	8.3	3.41	1.81	5.54333	1.80382	8.65872e-151
7378	UPP1	mRNA	8.38	46.96	5.58	74.35	70.78	57.2	20.3067	67.4433	1.80319	0
22924	MAPRE3	mRNA	4.41	5.24	4.47	14.83	15.71	18.33	4.70667	16.29	1.80262	5.74292e-150
374	AREG	mRNA	1.86	3.55	0.04	1.46	18.24	0	1.81667	6.56667	1.8025	8.20391e-41
5205	ATP8B1	mRNA	0.73	0.31	0.51	1.7	0.78	2.82	0.516667	1.76667	1.80027	7.35252e-57
10610	ST6GALNAC2	mRNA	5.42	2.05	2.29	10.41	9.66	11.31	3.25333	10.46	1.79951	6.07991e-97
2696	GIPR	mRNA	1.19	0.94	0.51	3.63	3.26	2.04	0.88	2.97667	1.7995	2.34481e-45
6550	SLC9A3	mRNA	0.5	2.25	0.52	5.74	3.13	3.03	1.09	3.96667	1.79783	3.4299e-77
153830	RNF145	mRNA	24.9	25.06	20.55	102.58	87.92	63.76	23.5033	84.7533	1.79435	0
345275	HSD17B13	mRNA	0.54	1.27	0.92	2.91	2.2	4.3	0.91	3.13667	1.79227	2.39838e-37
901	CCNG2	mRNA	16.12	6.56	18.44	70.6	23.71	39.33	13.7067	44.5467	1.79187	0
1760	DMPK	mRNA	0.63	0.04	1.12	0.99	1.35	3.41	0.596667	1.91667	1.78324	5.38368e-31
5199	CFP	mRNA	11.56	19.37	32.8	44.87	68.72	100.12	21.2433	71.2367	1.77978	0
9589	WTAP	mRNA	63.78	72.24	87.2	423.12	171.56	167.55	74.4067	254.077	1.77581	0
11237	RNF24	mRNA	4.14	21.15	4.83	27.9	47.56	33.69	10.04	36.3833	1.76736	0
3005	H1F0	mRNA	54.32	82.25	103.49	238.68	201.78	367.54	80.02	269.333	1.76597	0
6934	TCF7L2	mRNA	1.51	5.19	3.6	7.93	16.12	10.05	3.43333	11.3667	1.76255	3.60592e-210
283149	BCL9L	mRNA	6.84	8.56	7.27	26.75	23.18	27.8	7.55667	25.91	1.76065	0
124540	MSI2	mRNA	1.46	2.38	1.12	6.66	3.96	5.23	1.65333	5.28333	1.75942	1.20495e-147
100144595	LOC100144595	mRNA	0.56	0.92	1.03	3.12	4.04	1.53	0.836667	2.89667	1.75863	5.24818e-33
9019	MPZL1	mRNA	9.32	18.01	9.82	54.16	44.42	32.9	12.3833	43.8267	1.75743	0
140766	ADAMTS14	mRNA	0.29	0.14	1.41	1.43	1.98	2.56	0.613333	1.99	1.75739	7.75307e-41
54210	TREM1	mRNA	13.41	61.37	1.55	129.44	97.97	83.58	25.4433	103.663	1.75732	0
7056	THBD	mRNA	54.04	22.35	7.93	73.82	122.37	84.42	28.1067	93.5367	1.75512	0
7035	TFPI	mRNA	8.61	11.13	3.81	41.97	40.46	23.8	7.85	35.41	1.7523	0
26013	L3MBTL1	mRNA	0.59	0.58	0.6	3.85	0.7	1.53	0.59	2.02667	1.75124	3.27041e-31
84759	PCGF1	mRNA	8.19	12.86	8.42	39.78	28.43	31.28	9.82333	33.1633	1.75084	4.49783e-139
115361	GBP4	mRNA	1.63	1.98	8.93	18.34	9.78	14.23	4.18	14.1167	1.75073	0
200186	CRTC2	mRNA	40.4	33.45	47.55	130.25	154.82	121.72	40.4667	135.597	1.75051	0
11201	POLI	mRNA	4.66	3.15	5.72	18.35	1.81	22.4	4.51	14.1867	1.74825	0
6004	RGS16	mRNA	0.63	1.17	0.27	7.17	0.12	0.16	0.69	2.48333	1.74519	1.33874e-27
9618	TRAF4	mRNA	0.66	0.73	0.33	1.67	3.19	0.8	0.573333	1.88667	1.74519	1.33874e-27
8227	AKAP17A	mRNA	19.21	16.19	20.27	75.08	40.37	69.07	18.5567	61.5067	1.73225	0
23162	MAPK8IP3	mRNA	14.92	11.09	16.44	46.05	35.19	58.23	14.15	46.49	1.7296	0
958	CD40	mRNA	10.1	8.93	21.08	35.45	76.69	25.49	13.37	45.8767	1.72944	0
57459	GATAD2B	mRNA	5.98	7.82	7.1	19.76	41.07	16.55	6.96667	25.7933	1.72631	0
399473	SPRED3	mRNA	0.28	0.63	0.61	1.76	2.43	1.01	0.506667	1.73333	1.72399	2.05858e-39
101060684	NBPF26	mRNA	8.86	4.86	8.31	39.74	9.61	23.79	7.34333	24.38	1.72388	0
148479	PHF13	mRNA	1.53	2.32	2.26	9.14	4.42	6.75	2.03667	6.77	1.72325	1.0719e-114
9110	MTMR4	mRNA	6.22	2.16	9.05	34.73	4.27	18.43	5.81	19.1433	1.72289	0
114789	SLC25A25	mRNA	3.23	1.98	3.61	9.31	14.56	5.29	2.94	9.72	1.72232	6.19039e-157
7763	ZFAND5	mRNA	54.75	34.26	46.73	176.8	68.96	131.9	45.2467	125.887	1.72218	0
8744	TNFSF9	mRNA	3.11	7.69	3.68	29.1	11.46	9.31	4.82667	16.6233	1.72135	5.61492e-123
25895	EEF1AKMT3	mRNA	3.47	3.5	3.58	20.67	8.17	7.04	3.51667	11.96	1.72063	3.37176e-146
113791	PIK3IP1	mRNA	29.2	8.98	38.58	118.72	42.37	89.43	25.5867	83.5067	1.71983	0
89857	KLHL6	mRNA	7.39	7.99	7.19	28.94	42.25	24.17	7.52333	31.7867	1.71515	0
51616	TAF9B	mRNA	4.51	8.48	4.98	42.01	3.17	16.01	5.99	20.3967	1.71455	1.9169e-243
1366	CLDN7	mRNA	2.34	1.62	1.26	4.37	4.46	7.46	1.74	5.43	1.71209	5.97907e-51
9931	HELZ	mRNA	7.74	7.49	7.64	52.16	11.37	19.45	7.62333	27.66	1.71119	0
3621	ING1	mRNA	5.14	4.86	3.46	19.49	10.57	14.16	4.48667	14.74	1.71006	3.56719e-147
19	ABCA1	mRNA	32.51	36.6	44.36	177.54	49.24	147.96	37.8233	124.913	1.71006	0
51016	EMC9	mRNA	2.85	2.59	2.81	10.38	7.03	8.03	2.75	8.48	1.70552	2.07528e-65
3726	JUNB	mRNA	443.36	64.76	268.37	1230.5	507.62	769.94	258.83	836.02	1.70412	0
5125	PCSK5	mRNA	0.65	1.83	0.54	3.19	3.32	3.77	1.00667	3.42667	1.70239	8.54402e-95
10725	NFAT5	mRNA	4.01	4.74	4.43	12.81	17.78	12.6	4.39333	14.3967	1.70215	0
55766	H2AFJ	mRNA	5.32	3.34	5.02	15.56	11.75	16.7	4.56	14.67	1.69965	2.9952e-244
101060376	TBC1D3L	mRNA	3.29	7.22	3.06	12.19	11.4	18.29	4.52333	13.96	1.69965	1.48725e-164
7525	YES1	mRNA	0.62	0.67	0.58	1.82	3.01	1.33	0.623333	2.05333	1.69934	4.01124e-43
5970	RELA	mRNA	40.46	50.95	51.16	231.83	80.34	153.07	47.5233	155.08	1.69376	0
101060022	LOC101060022	mRNA	20.86	24.04	23.64	98.2	67.2	59.36	22.8467	74.92	1.69147	0
653513	LOC653513	mRNA	42.52	41.35	82.3	136.14	236.7	135	55.39	169.28	1.68934	0
7702	ZNF143	mRNA	4.82	6.97	4.72	12.74	27.01	13.6	5.50333	17.7833	1.6866	9.30143e-233
100128071	FAM229A	mRNA	2.98	0.92	1.84	8.95	2.93	6.43	1.91333	6.10333	1.68556	1.75282e-19
26504	CNNM4	mRNA	11.37	10.73	8.5	56.78	27.02	23.88	10.2	35.8933	1.6855	0
147798	TMC4	mRNA	3.48	0.41	0.46	6.56	2.75	4.19	1.45	4.5	1.68506	3.94378e-44
6714	SRC	mRNA	14.66	40.48	22.82	93.56	100.52	63.61	25.9867	85.8967	1.68282	0
56971	CEACAM19	mRNA	1.29	0.48	0.46	1.33	4.1	1.64	0.743333	2.35667	1.68277	9.8509e-25
549	AUH	mRNA	5.21	3.67	5.98	30.64	11.51	23.94	4.95333	22.03	1.68181	1.81484e-271
4026	LPP	mRNA	7.01	8.63	6.92	17.51	38.32	17.5	7.52	24.4433	1.68021	0
57104	PNPLA2	mRNA	48.35	35.37	46.02	149.42	96.1	164.9	43.2467	136.807	1.67989	0
142891	SAMD8	mRNA	7.17	5.73	6.62	32.3	10.66	20.59	6.50667	21.1833	1.67928	0
653319	KIAA0895L	mRNA	2.4	2.43	2.4	12.32	2	8.92	2.41	7.74667	1.67447	1.08157e-116
54877	ZCCHC2	mRNA	6.49	16.74	9.72	39.33	16.38	49.46	10.9833	35.0567	1.67027	0
51720	UIMC1	mRNA	5.44	8.62	6.37	21.36	23.41	19.05	6.81	21.2733	1.67017	3.17512e-195
102723859	TBC1D3E	mRNA	2.01	2.34	3.74	9.9	2.97	12.67	2.69667	8.51333	1.67005	3.22623e-93
107986805	107986805	mRNA	8.36	8.33	8.91	33.53	24.86	23.71	8.53333	27.3667	1.6688	0
285172	FAM126B	mRNA	3.56	4.69	3.79	16.37	11.21	11.05	4.01333	12.8767	1.66872	0
10435	CDC42EP2	mRNA	0.97	1.35	2.61	3.27	8.98	3.51	1.64333	5.25333	1.66717	2.03418e-47
90338	ZNF160	mRNA	6.54	11.97	9.15	37.75	13	39.06	9.22	29.9367	1.66669	0
2146	EZH2	mRNA	3.57	2.61	2.84	12.81	8.36	4.51	3.00667	8.56	1.66456	8.23587e-128
83707	TRPT1	mRNA	8.57	14.38	5.35	34.44	29.84	27.38	9.43333	30.5533	1.65964	2.74644e-118
10509	SEMA4B	mRNA	3.01	24.88	2.47	37.91	12.03	50.34	10.12	33.4267	1.65803	0
962	CD48	mRNA	87.54	28.37	110.13	156.63	372.69	174.66	75.3467	234.66	1.65629	0
5150	PDE7A	mRNA	5.79	10	7.22	24.37	39.26	14.29	7.67	25.9733	1.65605	0
5791	PTPRE	mRNA	48.98	60.42	43.4	246.05	162.44	161.36	50.9333	189.95	1.65393	0
5991	RFX3	mRNA	1.56	1.26	1.28	5.22	5.56	4.9	1.36667	5.22667	1.65389	1.41025e-138
84270	CARD19	mRNA	28.77	102.22	25.58	166.23	148	157.05	52.19	157.093	1.65296	0
150483	TEKT4	mRNA	0.09	0.79	2.12	0.48	1.57	7.31	1	3.12	1.65289	5.32801e-27
81629	TSSK3	mRNA	4.47	3.01	4.97	16.28	7.33	15.05	4.15	12.8867	1.65212	8.39024e-83
489	ATP2A3	mRNA	4.06	21.22	3.72	18.2	34.85	40.06	9.66667	31.0367	1.65125	0
112817	HOGA1	mRNA	0.62	1.36	0.91	3.8	3.44	1.77	0.963333	3.00333	1.65039	6.38504e-28
2113	ETS1	mRNA	0.97	1.2	1	3.72	2.02	3.66	1.05667	3.13333	1.6492	4.31883e-72
2015	ADGRE1	mRNA	11.75	1.25	41.02	35.25	34.65	90.11	18.0067	53.3367	1.64757	0
51141	INSIG2	mRNA	5.51	7.16	5.75	30.91	7.36	21.43	6.14	19.9	1.64743	1.23567e-216
10863	ADAM28	mRNA	53.74	50.06	48.75	230.79	21.59	252.89	50.85	168.423	1.64705	0
728047	GOLGA8O	mRNA	2.54	1.34	1.99	10.75	2.84	5.81	1.95667	6.46667	1.64384	1.45244e-112
5143	PDE4C	mRNA	1.02	1.57	0.87	4.88	4.05	2.1	1.15333	3.67667	1.63996	5.69932e-82
107984265	LOC107984265	mRNA	0.72	0.42	0.4	2.01	2.29	0.77	0.513333	1.69	1.63936	8.43861e-09
9170	LPAR2	mRNA	10.13	8.97	8.26	30.36	17.06	35.29	9.12	27.57	1.63912	1.91961e-276
1847	DUSP5	mRNA	6.52	10.18	3.83	15.23	46.23	4.44	6.84333	21.9667	1.63841	2.94277e-232
126668	TDRD10	mRNA	0.81	0.54	0.62	2.06	2.87	1.17	0.656667	2.03333	1.63787	8.67544e-20
63924	CIDEC	mRNA	1.42	3.31	2.42	5.89	12.46	4.39	2.38333	7.58	1.63737	5.18868e-34
169792	GLIS3	mRNA	0.96	1.31	0.61	4.23	3.8	2.26	0.96	3.43	1.6366	2.27923e-84
10603	SH2B2	mRNA	2.42	3.79	1.52	6.94	7.93	9.1	2.57667	7.99	1.63518	2.64061e-74
1107	CHD3	mRNA	17.89	24.07	16.34	65.94	59.74	58.12	19.4333	61.2667	1.63203	0
730268	LOC730268	mRNA	7.04	8.41	6.63	21.24	15.04	31.29	7.36	22.5233	1.63148	1.56434e-137
896	CCND3	mRNA	13.07	12.73	9.7	13.47	66.94	28.08	11.8333	36.1633	1.63135	0
9572	NR1D1	mRNA	17.23	6.88	10.99	71.19	28.11	12.49	11.7	37.2633	1.62943	0
838	CASP5	mRNA	0.92	0.49	2.38	2.16	6.83	2.99	1.26333	3.99333	1.62922	1.96096e-22
493	ATP2B4	mRNA	4.53	5.68	2.18	11.29	12.9	14.09	4.13	12.76	1.62868	0
1475	CSTA	mRNA	38.14	19.6	37.64	126.27	40.31	124.61	31.7933	97.0633	1.62855	0
6415	SELENOW	mRNA	8.57	37.32	11.27	68.33	41.48	70.2	19.0533	60.0033	1.62825	1.77099e-220
129642	MBOAT2	mRNA	0.82	0.26	0.53	2.03	1.19	2.04	0.536667	1.75333	1.62739	5.96621e-44
23149	FCHO1	mRNA	3.86	2.19	2.92	7.07	2.16	17.47	2.99	8.9	1.62733	1.70667e-123
23710	GABARAPL1	mRNA	40.64	32.42	33.88	164.91	91.74	90.48	35.6467	115.71	1.6268	0
79365	BHLHE41	mRNA	15.41	3.68	13.96	29.83	3.31	63.71	11.0167	32.2833	1.62349	0
22891	ZNF365	mRNA	0.64	1.51	1	4.23	3.08	2.36	1.05	3.22333	1.62202	2.44331e-27
219539	YPEL4	mRNA	7.52	8.48	5.72	24.59	13.44	29.14	7.24	22.39	1.6197	5.717e-161
6095	RORA	mRNA	0.49	0.84	0.41	2.51	1.21	1.75	0.58	1.82333	1.61898	9.95138e-84
55432	YOD1	mRNA	1.49	1.78	2.78	9.72	2.5	6.52	2.01667	6.24667	1.61741	9.96644e-165
81553	FAM49A	mRNA	22.69	16.21	22.82	61.76	89.31	39.55	20.5733	63.54	1.61701	0
9792	SERTAD2	mRNA	7.72	6.92	7.61	33.23	18.18	18.31	7.41667	23.24	1.61579	0
23604	DAPK2	mRNA	0.92	1.2	0.93	3.93	3.68	2.19	1.01667	3.26667	1.61211	3.16598e-40
107984341	LOC107984341	mRNA	1.37	1.43	0.33	4.21	3.03	1.6	1.04333	2.94667	1.61127	3.98341e-21
84961	FBXL20	mRNA	5.9	5.77	5.45	22.28	18.72	12.14	5.70667	17.7133	1.60987	0
440836	ODF3B	mRNA	19.05	3.9	34.69	97.37	23.46	55.36	19.2133	58.73	1.60971	1.39143e-228
91614	DEPDC7	mRNA	3.93	0.32	1.57	15.11	0.74	2.35	1.94	6.06667	1.60911	3.39476e-43
155435	RBM33	mRNA	7.27	8.81	7.98	30.15	15.96	27.3	8.02	24.47	1.60655	0
9828	ARHGEF17	mRNA	0.51	0.69	0.92	0.93	2.82	2.93	0.706667	2.22667	1.60637	6.54847e-55
440270	GOLGA8B	mRNA	5.07	2.73	2.13	16.53	6.58	7.25	3.31	10.12	1.60626	3.08098e-265
399	RHOH	mRNA	0.48	3.22	0.32	1.96	9.86	1.16	1.34	4.32667	1.60428	2.76255e-37
4683	NBN	mRNA	12.05	9.37	13.2	45.78	58.43	23.67	11.54	42.6267	1.60063	0
80723	SLC35G2	mRNA	0.88	0.94	0.98	3.2	3.05	1.89	0.933333	2.71333	1.60044	1.24169e-61
27328	PCDH11X	mRNA	0.95	0.72	0.4	3.39	1.7	1.32	0.69	2.13667	1.5986	9.69519e-43
55689	YEATS2	mRNA	7.92	11.22	8.83	40.49	16.75	25.08	9.32333	27.44	1.59671	0
55608	ANKRD10	mRNA	43.66	27.14	42.99	133.2	108.82	60.14	37.93	100.72	1.59406	0
10658	CELF1	mRNA	18.27	12.58	17.58	80.59	25.39	41.37	16.1433	49.1167	1.59319	0
148304	C1orf74	mRNA	0.33	0.65	0.95	1.67	1.84	2.28	0.643333	1.93	1.59304	2.40991e-40
5768	QSOX1	mRNA	52.24	96.17	41.23	186.08	212.2	188.98	63.2133	195.753	1.59301	0
6248	RSC1A1	mRNA	4.55	6.54	4.96	28.48	13.33	8.37	5.35	16.7267	1.59283	1.14669e-154
5252	PHF1	mRNA	22.56	17.92	25.45	71.88	54.28	70.8	21.9767	65.6533	1.59156	0
22876	INPP5F	mRNA	4.27	4.87	3.74	17.99	8.02	15.03	4.29333	13.68	1.58884	2.82827e-210
6840	SVIL	mRNA	1.48	3.55	1.09	3.43	12.12	3.15	2.04	6.23333	1.58678	1.34927e-172
100529261	CHURC1-FNTB	mRNA	3.02	1.22	3.63	9.7	4.09	9.71	2.62333	7.83333	1.58655	4.1034e-93
55160	ARHGEF10L	mRNA	23.73	16.54	26.9	115.87	20.57	46.05	22.39	60.83	1.58535	0
124923	SGK494	mRNA	1.95	1.65	2.2	3.58	9.09	4.66	1.93333	5.77667	1.58375	2.66722e-90
57719	ANO8	mRNA	4.47	4.58	3.5	10.2	12.17	15.05	4.18333	12.4733	1.58321	4.28995e-252
2355	FOSL2	mRNA	35.21	102.75	9.62	188.41	130.98	185.33	49.1933	168.24	1.58293	0
100130958	SYCE1L	mRNA	0.72	0.15	0.64	3.3	0.89	0.8	0.503333	1.66333	1.58269	4.05994e-06
8608	RDH16	mRNA	0.45	0.59	0.55	1.22	2.28	1.39	0.53	1.63	1.57844	3.77675e-23
3148	HMGB2	mRNA	20.45	12.43	17.92	75.23	25.12	51.34	16.9333	50.5633	1.57722	1.80315e-302
27198	HCAR1	mRNA	0.46	0.87	0.56	2	2.7	1.07	0.63	1.92333	1.57611	3.64268e-24
9846	GAB2	mRNA	25.09	23.98	24.99	92.73	83.01	47.28	24.6867	74.34	1.57512	0
83871	RAB34	mRNA	22.06	25.1	10.43	56.94	58.79	59.28	19.1967	58.3367	1.57356	0
629	CFB	mRNA	1.06	0.25	9.56	7.95	4.34	18.72	3.62333	10.3367	1.56883	1.87125e-113
4065	LY75	mRNA	3.4	1.54	4.95	8.11	3.54	16.6	3.29667	9.41667	1.56825	8.00994e-272
149466	C1orf210	mRNA	0.89	1.48	0.15	2.19	4.05	1.39	0.84	2.54333	1.56704	1.08377e-15
3475	IFRD1	mRNA	9.15	9.2	6.05	39.08	17.82	20.49	8.13333	25.7967	1.56602	7.72354e-246
89796	NAV1	mRNA	2.12	7.46	2.33	11.87	14.26	9.73	3.97	11.9533	1.5653	0
7097	TLR2	mRNA	61.14	21.14	76.41	219.87	76.23	165.66	52.8967	153.92	1.56414	0
10512	SEMA3C	mRNA	1.79	5.86	0.91	15.61	3.14	7.52	2.85333	8.75667	1.56085	5.42664e-176
283237	TTC9C	mRNA	8.16	6.19	7.22	22.28	16.58	21.72	7.19	20.1933	1.55915	4.57887e-98
27287	VENTX	mRNA	1.82	3.24	1.65	6.82	4.74	10.54	2.23667	7.36667	1.55567	5.31401e-60
105373311	LOC105373311	mRNA	1.35	0.51	0.7	3.48	3.78	0.43	0.853333	2.56333	1.5547	1.47852e-21
9267	CYTH1	mRNA	54.96	54.72	62.65	205.83	119.43	140.04	57.4433	155.1	1.55446	0
56895	AGPAT4	mRNA	3.22	3.85	2.12	8.58	9.18	9.08	3.06333	8.94667	1.55438	7.02448e-284
6617	SNAPC1	mRNA	4.46	9.26	2.67	26.36	10.02	13.28	5.46333	16.5533	1.55381	1.5739e-171
415116	PIM3	mRNA	31.09	16.54	50.98	127.41	117.1	49.47	32.87	97.9933	1.55314	0
65986	ZBTB10	mRNA	2.62	1.36	2.75	12.26	4.27	3.76	2.24333	6.76333	1.55294	9.20842e-246
116448	OLIG1	mRNA	0.32	6.49	0.9	1.14	18.74	3.56	2.57	7.81333	1.5515	3.96554e-71
7477	WNT7B	mRNA	0.48	0.87	0.77	3.2	1.95	1.21	0.706667	2.12	1.55108	2.71731e-32
4192	MDK	mRNA	0.73	0.15	2.75	4.28	1.34	3.78	1.21	3.13333	1.5499	2.51556e-14
116844	LRG1	mRNA	1.39	1.7	1.51	4.1	2.94	6.25	1.53333	4.43	1.54951	1.15513e-32
146894	CD300LG	mRNA	0.5	0.65	0.76	2.05	2.62	1.28	0.636667	1.98333	1.54913	5.05467e-22
9060	PAPSS2	mRNA	15.19	9.6	7.3	43.89	29.66	21.51	10.6967	31.6867	1.54896	0
7586	ZKSCAN1	mRNA	7.98	8.24	9.69	35.05	18.82	23.52	8.63667	25.7967	1.54739	0
6478	SIAH2	mRNA	11.29	10.06	10.9	34.32	34.03	26.34	10.75	31.5633	1.54518	2.75164e-281
147372	CCBE1	mRNA	0.59	0.72	0.61	2.13	2.55	0.98	0.64	1.88667	1.54466	5.44246e-48
56675	NRIP3	mRNA	3.66	3.26	1.31	13.69	7.5	3.87	2.74333	8.35333	1.54457	1.55498e-117
102724428	SIK1B	mRNA	3.31	6.25	1.18	26.56	5.72	1.61	3.58	11.2967	1.54375	2.16152e-198
107983947	107983947	mRNA	5.21	1.4	3.57	13.12	9.75	6.83	3.39333	9.9	1.54343	3.27252e-41
107986800	LOC107986800	mRNA	8.7	10.46	10.97	78.23	56.36	33.41	10.0433	56	1.54168	1.00521e-231
92106	OXNAD1	mRNA	4.22	2.65	3.23	11.13	14.04	2.99	3.36667	9.38667	1.54001	1.34279e-162
92092	ZC3HAV1L	mRNA	1.41	2.43	1.13	8.31	2.98	3.33	1.65667	4.87333	1.53784	4.94166e-48
10308	ZNF267	mRNA	21.2	14.29	16.85	83.15	20	55.33	17.4467	52.8267	1.53767	0
83862	TMEM120A	mRNA	15.59	25.83	16.62	61.62	64.26	44.45	19.3467	56.7767	1.53328	5.515e-295
5151	PDE8A	mRNA	10.38	11.37	7.91	36.7	33.51	18.97	9.88667	29.7267	1.53036	0
55195	CCDC198	mRNA	0.61	1.01	0.65	2.73	2.41	1.09	0.756667	2.07667	1.5303	2.51732e-19
23312	DMXL2	mRNA	38.64	30.5	47.65	141.75	37.11	156.57	38.93	111.81	1.52944	0
79618	HMBOX1	mRNA	7.64	6.8	8.7	25.32	20.25	19.65	7.71333	21.74	1.52834	0
81570	CLPB	mRNA	5.5	4.03	3.01	18.94	7.03	14.8	4.18	13.59	1.52688	2.19194e-135
54039	PCBP3	mRNA	0.54	0.89	0.69	2.42	1.48	2.08	0.706667	1.99333	1.52685	7.04528e-18
83874	TBC1D10A	mRNA	10.36	10.38	8.38	35.98	21.61	26.88	9.70667	28.1567	1.52572	1.3134e-214
177	AGER	mRNA	2.15	1.33	4.12	4.67	2.46	13.32	2.53333	6.81667	1.52443	8.7297e-41
91404	SESTD1	mRNA	4.36	5.09	5.65	14.15	14.08	15.45	5.03333	14.56	1.52307	0
120892	LRRK2	mRNA	6.07	7.07	6.04	12.6	10.62	29.22	6.39333	17.48	1.52189	0
2288	FKBP4	mRNA	13.72	15.93	11.02	35.97	58.88	25.27	13.5567	40.04	1.52178	0
112268336	LOC112268336	mRNA	0.28	3.41	2	5.02	1.86	9.41	1.89667	5.43	1.52157	7.43065e-22
338699	ANKRD42	mRNA	5.58	4.32	5.42	17.43	7.95	16.39	5.10667	13.9233	1.52134	2.42475e-208
90288	EFCAB12	mRNA	0.53	0.71	0.44	0.38	3.3	0.6	0.56	1.42667	1.5207	1.53117e-15
388323	GLTPD2	mRNA	0.87	1.78	0.33	2.48	2.35	3.74	0.993333	2.85667	1.51953	1.85974e-15
6659	SOX4	mRNA	1.35	3.1	0.65	6.52	2.54	5.75	1.7	4.93667	1.51688	1.22628e-93
5771	PTPN2	mRNA	27.42	21.3	32.93	83.88	109.4	59.62	27.2167	84.3	1.51599	0
5460	POU5F1	mRNA	4.96	5.92	5.29	11.52	31.08	8.83	5.39	17.1433	1.51551	1.01757e-109
54795	TRPM4	mRNA	4.95	2.71	5.27	13.58	9.69	12.64	4.31	11.97	1.51509	1.11215e-164
8837	CFLAR	mRNA	47.2	38.31	57.82	162.43	226.23	118.6	47.7767	169.087	1.5149	0
3783	KCNN4	mRNA	8.89	13.34	3.06	30.73	22.49	19.62	8.43	24.28	1.51426	1.59372e-210
196441	ZFC3H1	mRNA	4.76	1.67	6.05	19.27	6.81	9.78	4.16	11.9533	1.51401	0
3213	HOXB3	mRNA	1.1	0.47	0.6	1.78	1.8	2.42	0.723333	2	1.50961	4.40157e-24
203068	TUBB	mRNA	178.81	191.79	143.57	424.22	641.95	399.71	171.39	488.627	1.50948	0
3091	HIF1A	mRNA	107.91	58.94	90.34	260.67	321.86	156.05	85.73	246.193	1.50906	0
11054	OGFR	mRNA	36.57	37.86	44.43	173.24	71.95	98.1	39.62	114.43	1.50842	0
51477	ISYNA1	mRNA	2.91	3.43	0.93	11.82	3.57	5.31	2.42333	6.9	1.50565	4.0696e-57
6752	SSTR2	mRNA	0.55	0.52	0.72	1.48	2.37	1.25	0.596667	1.7	1.50393	1.81593e-20
101929796	NOTCH2NLR	mRNA	2.92	3.02	4.6	7.43	10.7	11.29	3.51333	9.80667	1.49984	3.03954e-129
3480	IGF1R	mRNA	2.02	3.57	2.48	10.71	3.4	8.13	2.69	7.41333	1.49957	0
9203	ZMYM3	mRNA	14.46	7.32	16.09	41.14	13.16	48.27	12.6233	34.19	1.49914	0
5163	PDK1	mRNA	4.1	19.84	2.88	43.21	9.72	20.37	8.94	24.4333	1.49867	0
150350	ENTHD1	mRNA	0.19	2.6	0.16	1.79	6.74	0.3	0.983333	2.94333	1.49702	1.32611e-24
81846	SBF2	mRNA	6.9	6.75	8.94	18.79	25.19	21.38	7.53	21.7867	1.49335	0
8578	SCARF1	mRNA	17.43	6.05	16.28	33.67	45.02	33.31	13.2533	37.3333	1.49231	0
84166	NLRC5	mRNA	2.76	2.05	4.15	7.44	3.58	14.59	2.98667	8.53667	1.491	1.28083e-193
105370748	105370748	mRNA	0.9	0.18	0.48	2.08	1.08	1.22	0.52	1.46	1.49093	7.89706e-05
54813	KLHL28	mRNA	4.37	2.81	3.69	11.97	3.05	5.33	3.62333	6.78333	1.49057	1.41554e-156
196415	C12orf77	mRNA	0.73	0.97	0.89	2.56	3.49	1.38	0.863333	2.47667	1.48791	6.43208e-15
51148	CERCAM	mRNA	3.56	14.02	2.62	25.18	9.16	23.23	6.73333	19.19	1.48721	8.1049e-187
345611	IRGM	mRNA	0.49	0.52	0.57	2.54	1.27	1.06	0.526667	1.62333	1.48681	4.28312e-11
3299	HSF4	mRNA	3.62	0.99	6.16	22.46	1.44	6.7	3.59	10.2	1.48613	1.39512e-94
653361	NCF1	mRNA	150.98	113.19	399.74	605.07	61.7	1127.43	221.303	598.067	1.48373	0
80231	CXorf21	mRNA	16.89	8.29	14.28	32.7	36.88	39.24	13.1533	36.2733	1.48305	2.86075e-258
3690	ITGB3	mRNA	3.97	0.46	0.03	2.52	9.71	0.15	1.48667	4.12667	1.47981	4.85201e-74
5552	SRGN	mRNA	531.16	859.5	416.42	1587.98	1636.38	1840.05	602.36	1688.14	1.47952	0
10307	APBB3	mRNA	23.94	39.1	12.71	82.45	82.51	50.88	25.25	71.9467	1.47894	0
643699	GOLGA8N	mRNA	2.27	2.19	2.88	8.14	2.4	9.65	2.44667	6.73	1.47844	3.84515e-135
22836	RHOBTB3	mRNA	1.49	1.4	1.91	2.89	3.51	6.02	1.6	4.14	1.47797	4.43784e-80
349565	NMNAT3	mRNA	2.9	2.62	2.78	3.1	14.91	6.05	2.76667	8.02	1.47762	1.41151e-60
90835	CCDC189	mRNA	1.7	0.97	1.54	3.78	1.69	6.54	1.40333	4.00333	1.47559	6.52289e-28
6237	RRAS	mRNA	45.43	29.48	44.55	97.43	93.8	134.99	39.82	108.74	1.47237	0
390928	ACP7	mRNA	0.77	1.14	1.12	3	3.75	1.9	1.01	2.88333	1.47214	4.5428e-32
107986810	LOC107986810	mRNA	1.66	2.37	1.64	5.59	7.3	3.17	1.89	5.35333	1.47175	1.44808e-51
144132	DNHD1	mRNA	0.97	0.54	0.77	3.39	2.17	1.68	0.76	2.41333	1.47058	2.88799e-105
23355	VPS8	mRNA	16.34	10.87	22.11	62.59	23.34	53.74	16.44	46.5567	1.47052	0
2528	FUT6	mRNA	0.97	0.89	0.63	2.85	2.57	1.66	0.83	2.36	1.47017	3.75724e-27
54874	FNBP1L	mRNA	0.84	0.43	0.43	2.99	0.66	0.91	0.566667	1.52	1.46814	1.22536e-28
2309	FOXO3	mRNA	16.04	24.24	15.65	69.91	42.07	45.88	18.6433	52.62	1.46805	0
57222	ERGIC1	mRNA	22.33	48.06	19.21	87.81	112.46	56.23	29.8667	85.5	1.46489	0
4007	PRICKLE3	mRNA	4.2	7.54	5.07	14.71	12.67	18.88	5.60333	15.42	1.46482	2.36977e-158
26056	RAB11FIP5	mRNA	0.92	3.16	1.23	7.44	4.01	3.73	1.77	5.06	1.46397	9.79996e-80
54429	TAS2R5	mRNA	0.2	1.54	0.33	1.4	2.8	1.67	0.69	1.95667	1.46319	2.42027e-09
79441	HAUS3	mRNA	4.77	3.94	6.6	25.29	2.3	15.2	5.10333	14.2633	1.46064	1.19604e-117
50488	MINK1	mRNA	30.16	25.19	31.63	107.34	37.63	94.85	28.9933	79.94	1.46055	0
3931	LCAT	mRNA	1.24	0.84	1.94	2.52	0.97	7.09	1.34	3.52667	1.45999	4.54357e-19
285598	ARL10	mRNA	1.78	2.32	1.8	6.96	6.66	3.49	1.96667	5.70333	1.45979	2.36322e-35
6526	SLC5A3	mRNA	2.05	8.9	1.83	21.68	5.22	9.87	4.26	12.2567	1.45888	0
23446	SLC44A1	mRNA	20.73	35.23	16.59	24.32	97.16	47.94	24.1833	56.4733	1.45772	0
112267996	112267996	mRNA	0.42	0.78	0.37	0.45	2.08	1.72	0.523333	1.41667	1.4568	4.01496e-05
23729	SHPK	mRNA	3.58	4.13	2.98	10.18	6.88	12.14	3.56333	9.73333	1.45669	8.08807e-137
653720	GOLGA8M	mRNA	3.17	2.93	2.57	11.75	6.78	4.73	2.89	7.75333	1.45615	1.76618e-171
55112	WDR60	mRNA	4.36	6.21	3.65	14.8	11.36	14.33	4.74	13.4967	1.45416	1.27703e-179
5260	PHKG1	mRNA	0.85	1.57	0.78	3.64	3.61	2.31	1.06667	3.18667	1.45268	4.00717e-26
57535	KIAA1324	mRNA	0.77	1.11	0.74	2.93	3.16	1.24	0.873333	2.44333	1.45265	1.66504e-60
2907	GRINA	mRNA	263.32	220.47	437.97	772.65	929.49	803.96	307.253	835.367	1.45177	0
162681	C18orf54	mRNA	0.67	0.59	0.7	1.55	0.45	2.93	0.653333	1.64333	1.44922	1.58517e-34
192669	AGO3	mRNA	3.82	3.62	3.27	10.21	11.77	6.41	3.57	9.46333	1.44846	3.38358e-174
142686	ASB14	mRNA	1.26	0.96	1.29	4.86	2.26	2.89	1.17	3.33667	1.44828	3.01352e-28
256586	LYSMD2	mRNA	7.28	7.48	8.35	16.77	23.13	24.44	7.70333	21.4467	1.44757	3.87473e-115
239	ALOX12	mRNA	1.55	2.75	2.15	8.81	3.18	5.47	2.15	5.82	1.44753	2.40236e-81
1955	MEGF9	mRNA	11.61	9.8	11.61	17.87	26.27	43.56	11.0067	29.2333	1.44713	0
9334	B4GALT5	mRNA	11.57	14.31	16.84	48.39	32.36	36.77	14.24	39.1733	1.44698	0
23352	UBR4	mRNA	8	9.31	10.21	22.89	32.51	20.08	9.17333	25.16	1.44227	0
200030	NBPF11	mRNA	12.18	12.73	15.47	54.64	55.69	33.62	13.46	47.9833	1.4415	0
64718	UNKL	mRNA	3.66	4.81	4.2	12.76	10.75	10.42	4.22333	11.31	1.44118	7.60375e-162
8819	SAP30	mRNA	8.8	9.28	6.87	29.68	13.23	25.01	8.31667	22.64	1.43965	6.40477e-88
6565	SLC15A2	mRNA	1.8	1.29	1.94	4.09	3.23	6.14	1.67667	4.48667	1.43898	1.29534e-84
27161	AGO2	mRNA	3.49	6.07	2.65	11.08	17.05	5.85	4.07	11.3267	1.43803	0
1152	CKB	mRNA	21.45	1.95	1.38	62.16	2.27	6.01	8.26	23.48	1.43797	2.13038e-111
6303	SAT1	mRNA	1164.83	641.02	1451.34	4146.5	2206.59	2653.91	1085.73	3002.33	1.43503	0
3801	KIFC3	mRNA	8.03	19.3	6.18	20.38	35.69	37.13	11.17	31.0667	1.43484	0
5819	NECTIN2	mRNA	24.76	33.33	26.82	60.18	101.99	74.36	28.3033	78.8433	1.4344	0
171483	FAM9B	mRNA	0.3	0.95	0.58	2.04	1.72	1.3	0.61	1.68667	1.43241	1.27073e-13
8398	PLA2G6	mRNA	1.67	1.78	1.26	6.72	2.48	4	1.57	4.4	1.43212	1.61927e-46
50807	ASAP1	mRNA	20.9	9.05	26.53	78.19	27.64	47.26	18.8267	51.03	1.43018	0
55286	C4orf19	mRNA	0.78	0.96	0.55	2.52	1.85	1.72	0.763333	2.03	1.43005	1.63663e-29
230	ALDOC	mRNA	5.92	44.2	6.48	74.17	45.87	40	18.8667	53.3467	1.4289	1.43379e-300
83637	ZMIZ2	mRNA	48.79	25.77	77.9	179.84	129.17	132.02	50.82	147.01	1.42838	0
2182	ACSL4	mRNA	23.76	23.13	24.48	64.82	72.56	54.77	23.79	64.05	1.42728	0
56917	MEIS3	mRNA	0.03	1.48	0.4	0.24	4.47	0.37	0.636667	1.69333	1.42633	1.52769e-12
9056	SLC7A7	mRNA	120.64	61.51	104.27	102.94	449.82	205.76	95.4733	252.84	1.42526	0
734	OSGIN2	mRNA	10.31	9.67	9.55	27.05	35.01	19.04	9.84333	27.0333	1.42198	0
6007	RHD	mRNA	1.71	1.94	2.1	5.13	5.8	4.48	1.91667	5.13667	1.42175	2.82421e-49
9520	NPEPPS	mRNA	22.13	30.02	22.43	83.15	43.52	68.8	24.86	65.1567	1.42059	0
374882	TMEM205	mRNA	53.68	39.91	54.41	104.2	130.49	124.92	49.3333	119.87	1.4204	0
4791	NFKB2	mRNA	43.5	29.54	49.88	130.25	121.12	69.71	40.9733	107.027	1.42027	0
341116	MS4A10	mRNA	1	1.4	1.06	4.27	3.5	1.76	1.15333	3.17667	1.41967	5.40818e-26
3097	HIVEP2	mRNA	0.86	2.56	1.08	3.78	5.42	3.09	1.5	4.09667	1.4175	4.18797e-139
107987462	LOC107987462	mRNA	14.67	20.26	19.57	48.25	49.93	48.09	18.1667	48.7567	1.41713	0
694	BTG1	mRNA	38.98	155.01	19.27	216.94	155.89	209.42	71.0867	194.083	1.41479	0
400818	NBPF9	mRNA	6.39	12.77	8.35	21.28	25.59	26.09	9.17	24.32	1.41449	0
107986084	LOC107986084	mRNA	4.41	3.28	2.92	9.96	12.6	5.99	3.53667	9.51667	1.41363	3.9739e-41
10208	USPL1	mRNA	5.02	5.34	6.65	24.01	5.37	16.78	5.67	15.3867	1.41351	3.84977e-208
102725035	LOC102725035	mRNA	13.42	19.05	17.78	39.67	35.93	62.19	16.75	45.93	1.41203	0
58494	JAM2	mRNA	0.63	1.35	0.5	3.52	2.28	1.25	0.826667	2.35	1.41178	1.44713e-23
23200	ATP11B	mRNA	6.3	7.27	7.2	22.29	10.66	19.25	6.92333	17.4	1.41158	0
9840	TESPA1	mRNA	0.48	0.62	0.54	1.37	2.21	1.14	0.546667	1.57333	1.41156	2.04778e-30
218	ALDH3A1	mRNA	0.43	0.73	0.47	1.22	2.09	1.03	0.543333	1.44667	1.41146	3.51031e-14
29966	STRN3	mRNA	4.84	4.59	4.55	17.49	8.73	11.63	4.66	12.6167	1.41047	2.63571e-172
79993	ELOVL7	mRNA	0.44	0.71	0.6	2.29	1.81	0.67	0.583333	1.59	1.41025	1.3175e-21
3643	INSR	mRNA	4.57	4.78	3.79	12.14	9.45	13.2	4.38	11.5967	1.41014	0
5244	ABCB4	mRNA	0.73	0.56	0.41	1.21	0.38	2.78	0.566667	1.45667	1.40954	4.25442e-22
165918	RNF168	mRNA	5.41	6.24	4.86	18.06	16.53	10.05	5.50333	14.88	1.40918	3.68836e-270
3300	DNAJB2	mRNA	16.54	17.2	16.52	54.77	29.44	44.48	16.7533	42.8967	1.40879	0
56946	EMSY	mRNA	3.78	5.46	3.36	13.83	8.49	10.69	4.2	11.0033	1.40556	5.28498e-265
84000	TMPRSS13	mRNA	0.99	0.93	2.13	2.44	2.3	5.7	1.35	3.48	1.40511	8.31177e-39
3212	HOXB2	mRNA	3.96	2.13	3.36	7.77	8.05	7.59	3.15	7.80333	1.40324	2.09948e-37
23492	CBX7	mRNA	9.36	3.3	9.27	18.8	5.92	30.53	7.31	18.4167	1.4032	2.47127e-254
5565	PRKAB2	mRNA	2.89	2.36	4.17	12.17	2.54	10.72	3.14	8.47667	1.40262	7.05694e-168
11176	BAZ2A	mRNA	16.31	15.96	19.73	59.38	47.68	37.33	17.3333	48.13	1.40248	0
11135	CDC42EP1	mRNA	6.17	6.22	9.84	20.4	8.24	29.12	7.41	19.2533	1.40185	4.16133e-144
8994	LIMD1	mRNA	13.53	20.27	16.96	80.7	8.97	46.68	16.92	45.45	1.40181	0
60485	SAV1	mRNA	6.03	5.27	6.85	8.14	17.41	20.4	6.05	15.3167	1.40082	3.00352e-173
80176	SPSB1	mRNA	1.02	0.69	0.55	3.69	1.18	1.23	0.753333	2.03333	1.40065	2.83013e-22
8727	CTNNAL1	mRNA	0.6	0.97	0.32	2.39	0.94	1.68	0.63	1.67	1.4006	1.44395e-15
158830	CXorf65	mRNA	0.58	0.46	0.65	1.98	0.54	2.76	0.563333	1.76	1.39772	7.27965e-09
79670	TUT7	mRNA	14.31	16.38	10.75	39.45	32.56	39.28	13.8133	37.0967	1.3973	0
84904	ARHGEF39	mRNA	1.34	1.7	1.27	3.79	4.95	2.94	1.43667	3.89333	1.39643	3.20102e-45
147645	VSIG10L	mRNA	1.55	1.36	2.68	5.62	2.91	6.06	1.86333	4.86333	1.39634	3.34725e-62
256329	LMNTD2	mRNA	3.55	3.61	2.48	14.33	2.86	9.02	3.21333	8.73667	1.39498	1.53903e-59
27175	TUBG2	mRNA	3.05	4.71	4.61	12.07	9.16	14.28	4.12333	11.8367	1.39478	6.22196e-111
7484	WNT9B	mRNA	0.36	1.04	0.61	2.27	2.3	0.99	0.67	1.85333	1.39438	1.25063e-17
2813	GP2	mRNA	0.69	1.28	1.03	3.51	3.07	1.43	1	2.67	1.39436	2.40375e-24
51278	IER5	mRNA	23.88	67.34	25.73	181.98	58.34	79.1	38.9833	106.473	1.39373	0
9260	PDLIM7	mRNA	10.55	44.36	5.2	45.81	71.47	57.15	20.0367	58.1433	1.39324	8.84906e-273
5873	RAB27A	mRNA	8.79	13.49	7.45	23.54	21.47	32.44	9.91	25.8167	1.39284	2.51888e-306
1406	CRX	mRNA	0.67	1.24	0.73	2.59	3.15	1.36	0.88	2.36667	1.3922	1.87513e-36
63035	BCORL1	mRNA	2.27	1.8	1.54	5.4	4.16	5.12	1.87	4.89333	1.39167	6.76233e-124
652968	CASTOR1	mRNA	5.5	12.2	3.44	28.27	11.03	17.66	7.04667	18.9867	1.39136	2.80135e-102
84206	MEX3B	mRNA	1.71	2.37	1.12	7.04	1.99	4.83	1.73333	4.62	1.3913	1.0137e-55
90634	N4BP2L1	mRNA	25.37	6.14	27.59	73.99	28.16	45.58	19.7	49.2433	1.3908	0
8851	CDK5R1	mRNA	0.63	1.02	0.63	2.55	1.83	1.71	0.76	2.03	1.38879	4.1985e-35
170954	PPP1R18	mRNA	92.81	63.38	111.76	193.76	267.47	173.24	89.3167	211.49	1.38838	0
283578	TMED8	mRNA	5.69	4.97	6.08	14.88	14.97	13.98	5.58	14.61	1.38803	0
2081	ERN1	mRNA	3.16	4.6	4.23	9.01	12.52	11.31	3.99667	10.9467	1.3872	0
5450	POU2AF1	mRNA	1.05	1.29	0.68	2.98	4.22	0.98	1.00667	2.72667	1.38706	1.05279e-29
56890	MDM1	mRNA	2.75	1.98	2.96	4.32	8.96	7.96	2.56333	7.08	1.38313	5.0547e-72
26140	TTLL3	mRNA	3.93	2.47	3.27	9.85	5.57	9.59	3.22333	8.33667	1.38181	5.15093e-103
57035	RSRP1	mRNA	16.82	7.3	24.5	52.8	20.48	59.47	16.2067	44.25	1.38135	0
122704	MRPL52	mRNA	14.14	22.23	13.05	9.5	98.96	11.61	16.4733	40.0233	1.38009	2.05758e-95
79092	CARD14	mRNA	0.62	0.48	0.62	1.23	1.86	0.97	0.573333	1.35333	1.37937	1.12211e-19
64968	MRPS6	mRNA	18	73.16	12.93	82.12	85.07	107.76	34.6967	91.65	1.37912	8.14077e-296
6368	CCL23	mRNA	0.74	0.17	3.22	1.93	0.86	7.38	1.37667	3.39	1.37839	2.46323e-08
9665	MARF1	mRNA	12.47	16.56	12.61	49.28	22.47	36.83	13.88	36.1933	1.37721	0
3683	ITGAL	mRNA	11.52	8.5	33.9	22.74	36.04	75.76	17.9733	44.8467	1.37709	0
8178	ELL	mRNA	11.37	19.04	8.64	84.32	12.61	26.76	13.0167	41.23	1.3738	0
326624	RAB37	mRNA	0.93	1.2	0.83	1.29	2.37	3.67	0.986667	2.44333	1.37367	1.3076e-23
7328	UBE2H	mRNA	14.99	11.2	13.35	41.92	23.58	37.82	13.18	34.44	1.37252	0
105371063	LOC105371063	mRNA	10.06	15.35	9.65	41.54	39.6	12.72	11.6867	31.2867	1.37214	2.08216e-21
9738	CCP110	mRNA	4.93	3.26	4.22	16.57	3.96	11.7	4.13667	10.7433	1.37082	1.04131e-191
11027	LILRA2	mRNA	8.5	28.44	6.88	6.07	81.47	26.5	14.6067	38.0133	1.36997	1.93223e-218
54596	L1TD1	mRNA	0.77	0.44	0.57	2.14	0.81	1.64	0.593333	1.53	1.36944	3.96881e-21
26030	PLEKHG3	mRNA	2.09	4.39	4.34	9.13	8.59	11.86	3.60667	9.86	1.36911	8.99003e-176
25862	USP49	mRNA	2.47	1.76	3.22	8.15	5.37	5.54	2.48333	6.35333	1.36804	8.13241e-163
80129	CCDC170	mRNA	4.23	2.97	3.42	4.59	6.69	15.04	3.54	8.77333	1.36803	2.47875e-158
107985939	LOC107985939	mRNA	0.88	0.89	0.47	2.5	1.82	1.55	0.746667	1.95667	1.36762	7.79774e-39
388759	C1orf229	mRNA	0.51	0.96	0.36	1.43	2.43	0.98	0.61	1.61333	1.36747	4.03729e-13
29967	LRP12	mRNA	3.83	5.9	3.31	14.15	9.57	10.57	4.34667	11.43	1.36635	2.18143e-153
22990	PCNX1	mRNA	5.94	10.62	5.87	15.98	18.5	24.38	7.47667	19.62	1.36579	0
8535	CBX4	mRNA	12.55	10	12.72	35.08	24.41	28.72	11.7567	29.4033	1.36509	1.35604e-267
57412	AS3MT	mRNA	1.93	2.12	1.66	4.19	5.67	4.85	1.90333	4.90333	1.36475	8.87672e-41
153222	CREBRF	mRNA	17.59	6.07	15.65	39.82	27.56	33.18	13.1033	33.52	1.36466	0
168507	PKD1L1	mRNA	0.9	0.74	0.66	2.12	0.95	2.78	0.766667	1.95	1.36445	2.68839e-104
116840	CNTROB	mRNA	7.93	10.89	7.8	35.61	12.6	23.52	8.87333	23.91	1.36377	1.06112e-245
54910	SEMA4C	mRNA	3.82	15.62	3.84	22.23	19.43	15.78	7.76	19.1467	1.36123	1.09763e-204
10644	IGF2BP2	mRNA	1.86	14.78	1.82	13.8	32.62	7.5	6.15333	17.9733	1.36041	7.65044e-185
5236	PGM1	mRNA	9.09	15.98	8.88	33.16	18.89	35.42	11.3167	29.1567	1.36027	8.00676e-234
23304	UBR2	mRNA	9.68	10.46	10.64	31.16	21.7	25.46	10.26	26.1067	1.35912	0
123720	WHAMM	mRNA	9.35	8.64	11.52	35.88	19.04	22.62	9.83667	25.8467	1.35894	2.42017e-254
101928422	LOC101928422	mRNA	1.37	13.88	1.71	29.33	3.56	12.98	5.65333	15.29	1.35629	1.53083e-143
63893	UBE2O	mRNA	3.37	4.95	3.35	17.48	7.4	6.2	3.89	10.36	1.35569	1.22652e-174
102724720	LOC102724720	mRNA	0.9	0.56	0.64	1.87	2.4	1.12	0.7	1.79667	1.35513	2.50419e-10
101927375	LOC101927375	mRNA	0.93	0.49	0.61	2.09	1.81	1.37	0.676667	1.75667	1.35444	8.85828e-07
23177	CEP68	mRNA	6.52	10.96	5.35	21.45	25.35	15.82	7.61	20.8733	1.35296	6.14129e-297
1051	CEBPB	mRNA	99.09	198.26	69.62	322.95	242.22	377.53	122.323	314.233	1.35257	0
26133	TRPC4AP	mRNA	32.35	30.67	40.92	106.49	57.5	74.41	34.6467	79.4667	1.35252	0
255231	MCOLN2	mRNA	1.54	1.04	7.11	10.17	6.5	3.39	3.23	6.68667	1.35226	4.59912e-183
653075	GOLGA8T	mRNA	1.78	1.43	1.61	5.76	3.1	3.32	1.60667	4.06	1.35208	1.50621e-66
105372269	LOC105372269	mRNA	1.05	1.14	0.79	2.41	2.55	1.2	0.993333	2.05333	1.35202	2.98571e-18
219333	USP12	mRNA	15.49	15.81	16.48	45.81	57.84	21	15.9267	41.55	1.35156	0
80739	MPIG6B	mRNA	0.28	1.66	0.71	3.05	2.59	1.06	0.883333	2.23333	1.35103	6.12829e-17
5880	RAC2	mRNA	73.25	148.92	39.09	60.44	521.6	97.36	87.0867	226.467	1.3503	0
80271	ITPKC	mRNA	2.59	1.86	2.06	5.22	5.15	5.96	2.17	5.44333	1.34994	8.85431e-59
9122	SLC16A4	mRNA	0.74	1.63	0.9	3.06	3.13	2.51	1.09	2.9	1.34939	5.31767e-23
9094	UNC119	mRNA	29.59	27.25	34.78	77.34	80.73	71.58	30.54	76.55	1.34905	0
51380	CSAD	mRNA	8.99	5.38	9.8	22.46	19.91	18.29	8.05667	20.22	1.34817	1.79793e-146
443	ASPA	mRNA	0.7	0.72	0.51	2.22	2.06	0.73	0.643333	1.67	1.34755	5.32119e-25
123879	DCUN1D3	mRNA	2.2	2.95	1.26	5.96	8.13	2.62	2.13667	5.57	1.3459	1.05003e-108
482	ATP1B2	mRNA	0.59	0.88	0.65	1.94	2.83	0.63	0.706667	1.8	1.34511	3.92339e-17
79817	MOB3B	mRNA	1.89	8.53	0.83	3.65	17.51	8.02	3.75	9.72667	1.34473	1.64994e-205
4217	MAP3K5	mRNA	6.3	2.78	7.1	11.36	17.95	11.73	5.39333	13.68	1.34371	1.25876e-217
29785	CYP2S1	mRNA	22.82	11.4	14.66	32.13	24.04	64.16	16.2933	40.11	1.34305	0
3661	IRF3	mRNA	29.91	29.04	32.3	83.08	46.92	82.72	30.4167	70.9067	1.34258	0
2065	ERBB3	mRNA	1.07	1.81	0.59	3.01	4.62	1.61	1.15667	3.08	1.34218	5.32102e-13
284001	CCDC57	mRNA	3.38	4.89	3.07	8.14	8.91	8.8	3.78	8.61667	1.34166	1.17123e-177
57168	ASPHD2	mRNA	0.51	0.58	0.52	1.13	2.13	0.87	0.536667	1.37667	1.34165	9.12343e-16
201158	TVP23C	mRNA	2.59	4.31	2.21	9.89	10.72	5.7	3.03667	8.77	1.34046	4.04182e-83
7133	TNFRSF1B	mRNA	144.63	290.78	166.7	591.72	260.22	684.27	200.703	512.07	1.33953	0
57639	CCDC146	mRNA	1.68	0.89	1.67	1.74	2.77	5.8	1.41333	3.43667	1.33912	6.97024e-39
56929	FEM1C	mRNA	5.17	6.19	8.69	29.97	7.04	14.67	6.68333	17.2267	1.33805	0
94015	TTYH2	mRNA	16.63	8.2	16.55	35.11	33.59	35.92	13.7933	34.8733	1.33696	0
8870	IER3	mRNA	730.03	140.58	211.71	1350.42	590.92	771.71	360.773	904.35	1.33621	0
3720	JARID2	mRNA	10.36	21.7	10.16	37.19	48.65	27.07	14.0733	37.6367	1.33491	0
85464	SSH2	mRNA	7.95	8.3	8.84	17.94	18.12	25.53	8.36333	20.53	1.33446	0
91283	MSANTD3	mRNA	8.76	6.33	6.57	28.59	20.59	7.22	7.22	18.8	1.33427	1.15762e-103
8771	TNFRSF6B	mRNA	1.86	1.63	1.61	5.19	5.84	2.09	1.7	4.37333	1.33418	1.19288e-16
7050	TGIF1	mRNA	20.74	28.37	18.79	68.88	41.32	56.68	22.6333	55.6267	1.33401	2.65695e-292
4792	NFKBIA	mRNA	377.36	269.78	338.66	1525.61	496.28	523.88	328.6	848.59	1.33384	0
613227	HIGD1C	mRNA	0.25	0.7	0.66	1.36	2.69	1.51	0.536667	1.85333	1.33377	3.16302e-07
23390	ZDHHC17	mRNA	6.34	6.64	7.33	22.8	5.49	22.86	6.77	17.05	1.33376	2.12831e-240
101930307	LOC101930307	mRNA	3.06	4.85	3.4	11.59	9.05	7.5	3.77	9.38	1.3332	9.36825e-70
79631	EFL1	mRNA	5.94	8.25	5.27	16.9	8.45	23.63	6.48667	16.3267	1.33318	6.69176e-169
125965	COX6B2	mRNA	0.73	1.12	0.6	2.07	3.39	0.88	0.816667	2.11333	1.33294	4.30896e-12
7348	UPK1B	mRNA	0.71	0.94	0.44	1.47	2.43	1.4	0.696667	1.76667	1.33039	1.19591e-12
57464	STRIP2	mRNA	1.79	1.21	0.66	2.38	5.65	1.02	1.22	3.01667	1.32941	4.17214e-47
2117	ETV3	mRNA	9.12	7.71	12.78	35.36	17.84	16.78	9.87	23.3267	1.32918	0
8897	MTMR3	mRNA	10.5	16.47	10.21	33.75	25.45	29.1	12.3933	29.4333	1.32753	0
9754	STARD8	mRNA	7.98	5.21	6.47	24.25	14.04	11.6	6.55333	16.63	1.32615	1.35281e-247
91	ACVR1B	mRNA	5.86	10.22	6.87	16.51	9.55	30.81	7.65	18.9567	1.32504	3.0263e-269
419	ART3	mRNA	0.88	1.58	0.97	3.45	3.87	2.03	1.14333	3.11667	1.32435	1.23373e-28
374887	YJEFN3	mRNA	1.18	2.13	0.93	2.1	3.59	4.73	1.41333	3.47333	1.32415	3.3069e-18
22901	ARSG	mRNA	5.16	4.77	3.7	15.33	11.69	10.08	4.54333	12.3667	1.32375	3.07063e-125
116228	COX20	mRNA	8.34	17.22	7.9	51.95	17.03	18.78	11.1533	29.2533	1.32196	4.9437e-221
7442	TRPV1	mRNA	1.87	2.07	1.58	4.68	2.95	5.98	1.84	4.53667	1.32154	1.07586e-60
7404	UTY	mRNA	5.08	4.1	4.99	15.47	7.65	12.27	4.72333	11.7967	1.31847	4.16505e-191
286527	TMSB15B	mRNA	0.52	0.57	0.56	1.89	1.96	0.75	0.55	1.53333	1.31809	2.73704e-06
25956	SEC31B	mRNA	6.63	1.27	7.32	15.96	5.09	16.12	5.07333	12.39	1.31805	3.67683e-179
57787	MARK4	mRNA	12.35	11.45	11.79	29.12	33.42	26.3	11.8633	29.6133	1.31629	0
58516	SINHCAF	mRNA	6.13	7.42	14.99	23.18	29.76	19.51	9.51333	24.15	1.31565	1.4485e-226
83854	ANGPTL6	mRNA	2.18	1.78	0.79	4.86	0.68	5.56	1.58333	3.7	1.31542	6.84878e-26
2204	FCAR	mRNA	17.1	50.55	7.68	65.38	64.07	61.34	25.11	63.5967	1.31522	0
163702	IFNLR1	mRNA	1.11	0.87	0.59	2.46	2.38	1.62	0.856667	2.15333	1.31473	8.22659e-31
10239	AP3S2	mRNA	6.18	4.26	4.5	10.83	11.24	14.53	4.98	12.2	1.31312	1.86548e-226
11120	BTN2A1	mRNA	15.42	8.37	17.47	46.24	16.32	39.85	13.7533	34.1367	1.31283	0
105370579	LOC105370579	mRNA	0.98	0.82	1.05	2.79	2.78	1.6	0.95	2.39	1.31057	6.34439e-27
8780	RIOK3	mRNA	21.88	33.59	24.56	93.7	44.6	61.87	26.6767	66.7233	1.31036	0
222662	LHFPL5	mRNA	0.69	0.55	0.6	2.05	1.92	0.69	0.613333	1.55333	1.30822	3.08074e-11
114823	LENG8	mRNA	56.14	40.99	76.18	156.33	140.66	133.29	57.77	143.427	1.30817	0
63905	MANBAL	mRNA	10.03	19.22	16.23	31.46	29.41	37.58	15.16	32.8167	1.30813	4.7779e-156
51206	GP6	mRNA	1.07	1.71	1.19	3.67	4.32	2.02	1.32333	3.33667	1.30794	7.16896e-24
54790	TET2	mRNA	9.44	12.17	8.83	28.07	27	22.84	10.1467	25.97	1.30681	0
6915	TBXA2R	mRNA	1.15	1.7	0.76	3.2	4.56	1.38	1.20333	3.04667	1.30674	4.24388e-25
51754	TMEM8B	mRNA	1.3	3.24	0.64	6.68	6.48	2.62	1.72667	5.26	1.30624	6.56979e-67
135293	PM20D2	mRNA	1.19	2.04	1.04	4.06	3.63	3.79	1.42333	3.82667	1.3052	6.82923e-59
117195	MRGPRX3	mRNA	3.13	6.23	2.65	10.33	10.39	9.4	4.00333	10.04	1.30506	9.01206e-51
112267855	LOC112267855	mRNA	4.97	3.77	5.89	9.97	5.2	19.96	4.87667	11.71	1.30489	3.97035e-54
727800	RNF208	mRNA	1.85	2.52	1.88	6.84	2.38	6.29	2.08333	5.17	1.30479	5.56427e-18
255488	RNF144B	mRNA	10.14	7.39	28.26	41.55	36.51	35.25	15.2633	37.77	1.30353	0
10062	NR1H3	mRNA	31.67	4.56	62.7	89.9	5.64	138.51	32.9767	78.0167	1.30314	0
5141	PDE4A	mRNA	14.56	13.36	14.5	24.55	45.51	37.76	14.14	35.94	1.30237	0
257364	SNX33	mRNA	8.25	7.54	7.7	29.61	3.11	25.25	7.83	19.3233	1.30216	1.30303e-187
4210	MEFV	mRNA	3.57	4.09	7.36	6.85	15.17	14.78	5.00667	12.2667	1.30088	1.26634e-121
571	BACH1	mRNA	14.96	28.83	17.39	41.73	65.95	44.68	20.3933	50.7867	1.30063	0
101929372	LOC101929372	mRNA	1.03	1.61	0.89	3.04	4.27	1.6	1.17667	2.97	1.30054	1.6221e-17
205860	TRIML2	mRNA	0.73	0.7	0.25	1.77	1.77	0.7	0.56	1.41333	1.29979	9.77253e-09
80032	ZNF556	mRNA	0.18	1.4	0.4	1.35	0.83	2.7	0.66	1.62667	1.2992	1.48697e-09
1198	CLK3	mRNA	19.13	26.22	17.09	69.99	43.47	55.84	20.8133	56.4333	1.2984	0
10585	POMT1	mRNA	10.67	13.46	10.37	25.78	29.01	24.54	11.5	26.4433	1.29661	1.04891e-300
10120	ACTR1B	mRNA	14.19	10.77	11.76	53.99	11.99	25.04	12.24	30.34	1.29637	3.45546e-197
11270	NRM	mRNA	14.6	21.53	14.96	32.87	51.78	41.88	17.03	42.1767	1.29611	3.57666e-181
9495	AKAP5	mRNA	0.4	0.78	0.52	1.65	1.44	1.16	0.566667	1.41667	1.29458	6.15788e-29
1457	CSNK2A1	mRNA	28.2	33.87	26.51	109.25	50.07	63.53	29.5267	74.2833	1.29454	0
23086	EXPH5	mRNA	0.81	1.01	0.73	2.43	2.51	1.51	0.85	2.15	1.29371	8.37279e-67
54413	NLGN3	mRNA	0.57	0.71	0.36	1.59	1.4	1.17	0.546667	1.38667	1.29289	2.51117e-18
112268321	LOC112268321	mRNA	0.47	0.64	0.77	0.7	1.39	2.39	0.626667	1.49333	1.29282	3.23489e-17
48	ACO1	mRNA	12.7	10.93	9.95	26.37	18.05	36.69	11.1933	27.0367	1.28971	5.91814e-288
101059918	GOLGA8R	mRNA	3.23	1.67	1.4	8.94	2.92	3.76	2.1	5.20667	1.28954	3.32372e-80
9129	PRPF3	mRNA	13.54	14.41	15.72	48.49	25.27	25.12	14.5567	32.96	1.28942	1.92889e-302
9777	TM9SF4	mRNA	25.27	23.44	27.53	54.37	69.42	61.47	25.4133	61.7533	1.28917	0
9814	SFI1	mRNA	3.15	3.76	3.47	9.44	9.26	6.96	3.46	8.55333	1.28821	5.60059e-98
7138	TNNT1	mRNA	2.2	3.14	0.78	1.51	8.53	4.25	2.04	4.76333	1.28811	1.99993e-16
100132406	NBPF10	mRNA	3.87	3.59	3.51	10.84	10.45	5.88	3.65667	9.05667	1.28808	1.12605e-298
100507436	MICA	mRNA	6.57	9	8.48	16.93	27.65	19.66	8.01667	21.4133	1.28705	4.34268e-99
342667	STAC2	mRNA	0.69	0.82	0.86	2.14	2.48	1.28	0.79	1.96667	1.28636	5.51792e-20
90326	THAP3	mRNA	4.4	8.72	5.03	17.31	13.8	14.58	6.05	15.23	1.28525	3.43432e-65
51347	TAOK3	mRNA	32.46	33.97	30.52	68.36	99.38	66.55	32.3167	78.0967	1.28463	0
255043	TMEM86B	mRNA	2.43	2.44	2.26	4.55	2.03	10.14	2.37667	5.57333	1.28424	1.05563e-29
140731	ANKRD60	mRNA	0.66	0.98	0.61	2.11	2.3	1.18	0.75	1.86333	1.2841	5.71505e-20
10578	GNLY	mRNA	0.61	0.06	0.85	0.21	0.42	2.75	0.506667	1.12667	1.28373	0.00033626
9746	CLSTN3	mRNA	0.39	1.35	0.13	1.03	1.87	1.46	0.623333	1.45333	1.28297	2.14912e-20
199675	MCEMP1	mRNA	0.13	7.35	0.08	0.29	17.68	1.38	2.52	6.45	1.28269	9.00504e-26
56245	C21orf62	mRNA	1.45	2.9	3.13	7.38	8.28	3.1	2.49333	6.25333	1.28139	1.07086e-52
56990	CDC42SE2	mRNA	27.89	28.9	35	84.42	43.28	94.43	30.5967	74.0433	1.28114	0
54904	NSD3	mRNA	10.8	14.07	9.36	26.91	22.65	23.31	11.41	24.29	1.28097	0
80012	PHC3	mRNA	8.45	7.15	8.68	19.75	11.61	17.35	8.09333	16.2367	1.27999	0
89886	SLAMF9	mRNA	1.12	56.64	0.3	94.88	23.59	34.57	19.3533	51.0133	1.27872	7.9833e-149
2055	CLN8	mRNA	21.56	16.73	18.52	60.71	18.23	20.27	18.9367	33.07	1.2786	0
93611	FBXO44	mRNA	8.99	4.5	9.45	22.58	14.74	17.88	7.64667	18.4	1.27625	8.32849e-135
23240	TMEM131L	mRNA	3.34	4.09	4.7	14.04	4.22	11.52	4.04333	9.92667	1.27604	1.36807e-150
4048	LTA4H	mRNA	104.82	56.55	115.4	189.32	111.08	338.7	92.2567	213.033	1.27523	0
3455	IFNAR2	mRNA	37.89	63.21	39.72	100.06	97.34	102.31	46.94	99.9033	1.27192	0
275	AMT	mRNA	6.39	3.6	5.01	15.82	6.47	14.52	5	12.27	1.27153	8.69796e-78
10507	SEMA4D	mRNA	6.66	24.23	7.47	33.69	29.67	26.66	12.7867	30.0067	1.27059	0
107987457	LOC107987457	mRNA	3.75	3.83	5.29	11.32	9.66	10.12	4.29	10.3667	1.26912	3.78322e-86
57728	WDR19	mRNA	4.48	1.98	4.55	8.93	1.69	11.6	3.67	7.40667	1.26706	2.073e-133
6678	SPARC	mRNA	24.48	0.18	28.83	45.61	1.72	75.48	17.83	40.9367	1.26694	0
3373	HYAL1	mRNA	10.13	9.98	7.6	25.64	21.84	19.79	9.23667	22.4233	1.26688	2.80266e-175
23231	SEL1L3	mRNA	2.11	2.01	1.68	5.96	4.7	4.57	1.93333	5.07667	1.26631	2.42151e-73
5311	PKD2	mRNA	4.65	7.87	4.69	16	7.04	17.91	5.73667	13.65	1.2662	4.75953e-185
2649	NR6A1	mRNA	1.09	1.39	0.91	3.44	2.62	2.24	1.13	2.76667	1.26592	3.26062e-58
23287	AGTPBP1	mRNA	9.83	8.36	9.68	23.18	14.86	26.09	9.29	21.3767	1.26521	1.82955e-295
23529	CLCF1	mRNA	0.57	1.68	0.35	2.42	1.14	2.77	0.866667	2.11	1.26507	1.55687e-12
54932	EXD3	mRNA	2.58	1.31	2.05	8.49	2.21	5.16	1.98	5.28667	1.2629	5.36249e-34
152816	ODAPH	mRNA	0.95	0.77	0.49	2.02	2.87	0.6	0.736667	1.83	1.26258	9.54722e-11
79041	TMEM38A	mRNA	1.44	1.58	1.57	4.08	4.03	3.01	1.53	3.70667	1.26205	1.27006e-18
23743	BHMT2	mRNA	1.39	1.99	1.57	4.81	4.52	2.66	1.65	3.99667	1.26175	5.38389e-30
25865	PRKD2	mRNA	6.27	8.95	5.69	16.16	14.14	18.61	6.97	16.3033	1.2606	3.94279e-168
3738	KCNA3	mRNA	0.95	0.16	0.67	1.69	0.97	1.51	0.593333	1.39	1.25825	1.19848e-11
23031	MAST3	mRNA	10.42	5.05	9.96	18.01	11.99	29.1	8.47667	19.7	1.258	0
2185	PTK2B	mRNA	21.79	39.03	17.72	90	48.74	53.9	26.18	64.2133	1.2572	0
240	ALOX5	mRNA	26.6	112.43	30.48	128.69	43.88	217.65	56.5033	130.073	1.25699	0
54520	CCDC93	mRNA	10.46	10.53	12.94	35.8	10.99	31.06	11.31	25.95	1.25658	0
100505989	SMIM31	mRNA	0.51	1.01	0.4	1.63	1.97	1.11	0.64	1.57	1.25655	2.68834e-15
728294	D2HGDH	mRNA	14.42	12.64	9.35	29.05	44.41	17.22	12.1367	30.2267	1.25636	9.69527e-171
84941	HSH2D	mRNA	0.99	1.18	4.36	3.2	4.51	7.68	2.17667	5.13	1.25613	6.58738e-35
10957	PNRC1	mRNA	160.09	83.96	146.34	401.08	299.5	235.7	130.13	312.093	1.25457	0
54926	UBE2R2	mRNA	22.3	33.03	21.5	55.34	63.57	64.95	25.61	61.2867	1.25339	0
2643	GCH1	mRNA	1.95	0.67	14.87	12.57	12.6	14.94	5.83	13.37	1.24879	2.75692e-104
146057	TTBK2	mRNA	3.61	2.52	4.31	10.93	5.62	8.57	3.48	8.37333	1.24844	1.69219e-266
10791	VAMP5	mRNA	2.71	4.34	5.82	8.64	9.83	11.94	4.29	10.1367	1.24746	7.41107e-20
9175	MAP3K13	mRNA	0.83	1.3	0.85	2.22	4.04	1.22	0.993333	2.49333	1.24741	1.70222e-65
126433	FBXO27	mRNA	1.47	2.78	1.5	5.68	6.02	2.4	1.91667	4.7	1.24713	4.2102e-32
54858	PGPEP1	mRNA	12.01	5.59	11.71	25.97	11.2	28.09	9.77	21.7533	1.24659	0
5359	PLSCR1	mRNA	32.9	40.78	64.62	99.1	126	118.06	46.1	114.387	1.24534	0
2683	B4GALT1	mRNA	53.97	47.26	80.1	146.44	161.43	122.43	60.4433	143.433	1.243	0
80008	TMEM156	mRNA	0.42	1.24	0.6	1.58	1.76	1.51	0.753333	1.61667	1.24286	5.7496e-12
3516	RBPJ	mRNA	22.58	37.66	20.9	91.71	36.57	68.98	27.0467	65.7533	1.24148	0
348094	ANKDD1A	mRNA	2.1	2.27	2.04	3.3	6.02	5.69	2.13667	5.00333	1.24119	1.12298e-45
1017	CDK2	mRNA	5.53	5.05	5.37	10.6	12.63	14.2	5.31667	12.4767	1.24103	7.33684e-82
153642	ARSK	mRNA	1.11	1.6	1.05	3.16	3.04	2.77	1.25333	2.99	1.24081	1.90057e-29
57501	KIAA1257	mRNA	0.76	0.93	0.72	1.94	2.56	1.22	0.803333	1.90667	1.24047	4.891e-36
120103	SLC36A4	mRNA	5.22	7.7	5.13	7.34	25.89	14.62	6.01667	15.95	1.23905	1.26762e-147
107987276	LOC107987276	mRNA	0.78	1.3	0.47	1.62	2.39	2.05	0.85	2.02	1.23905	5.13918e-16
2358	FPR2	mRNA	2.28	2.25	3.42	1.24	4	13.21	2.65	6.15	1.23874	5.08494e-37
23474	ETHE1	mRNA	33.01	15.71	26.81	59.98	60.29	56.29	25.1767	58.8533	1.23849	5.58726e-156
23157	2019-09-06	mRNA	10.99	9.93	10.99	17.06	29.82	17.73	10.6367	21.5367	1.23826	0
389015	SLC9A4	mRNA	1.2	2.15	1.63	4.16	4.57	3.16	1.66	3.96333	1.23722	1.65382e-46
100463488	MTRNR2L10	mRNA	314.8	98.29	194.26	1058.56	137.91	267.9	202.45	488.123	1.23559	0
57228	SMAGP	mRNA	0.69	0.48	1.01	1.33	1.96	1.77	0.726667	1.68667	1.2348	2.43441e-06
91694	LONRF1	mRNA	2.57	2.13	2.76	9.23	4.46	4.03	2.48667	5.90667	1.2348	2.15712e-58
23210	JMJD6	mRNA	12.38	15.45	8.96	40.6	21.21	23.65	12.2633	28.4867	1.2334	2.73411e-177
9069	CLDN12	mRNA	1.41	1.07	1.6	4.35	2.14	3.16	1.36	3.21667	1.23301	1.14579e-33
57085	AGTRAP	mRNA	41.38	22.24	72.48	84.82	94.34	130.23	45.3667	103.13	1.23087	0
57491	AHRR	mRNA	21.26	52.78	23.57	71.63	58.09	99.44	32.5367	76.3867	1.22966	0
23360	FNBP4	mRNA	19.39	18.8	22.67	61.27	42.62	42.39	20.2867	48.76	1.22926	0
503582	ARGFX	mRNA	1.29	1.57	1.17	3.75	3.63	2.22	1.34333	3.2	1.2269	9.49235e-46
84445	LZTS2	mRNA	17.52	12.39	15.71	58.9	13.24	35.64	15.2067	35.9267	1.22638	1.06019e-273
51526	OSER1	mRNA	28.76	17.58	23.09	70.74	46.01	43.44	23.1433	53.3967	1.22613	0
9744	ACAP1	mRNA	3.66	8.26	4.4	8.57	18.3	16.74	5.44	14.5367	1.22411	1.99736e-106
64857	PLEKHG2	mRNA	7.18	11.75	6.32	18.35	22.41	18.8	8.41667	19.8533	1.22368	0
8537	BCAS1	mRNA	0.56	0.75	0.38	1.74	1.38	0.91	0.563333	1.34333	1.22326	5.95944e-13
79962	DNAJC22	mRNA	0.8	1.55	0.82	2.99	3.12	1.45	1.05667	2.52	1.22313	1.84272e-29
100129480	MKRN2OS	mRNA	1.91	3.31	1.6	6.44	7.28	2.36	2.27333	5.36	1.22287	6.13013e-25
2002	ELK1	mRNA	12.82	12.95	13.91	30.84	39.57	22.47	13.2267	30.96	1.22249	1.64895e-238
5954	RCN1	mRNA	10.05	9.68	11.91	27.9	19.75	26.12	10.5467	24.59	1.22199	2.41147e-170
285596	FAM153A	mRNA	1.01	1.4	0.9	3.14	3.47	1.35	1.10333	2.65333	1.22094	2.5486e-35
254225	RNF169	mRNA	3.31	5.23	2.89	12.84	6.3	8.03	3.81	9.05667	1.2197	6.47783e-194
9209	LRRFIP2	mRNA	16.13	8	22.3	48.05	22.02	38.9	15.4767	36.3233	1.21905	6.97212e-277
64651	CSRNP1	mRNA	28.92	15.93	14.94	79.72	50.16	15.02	19.93	48.3	1.21847	0
27294	DHDH	mRNA	0.68	0.37	0.61	2.11	0.44	0.71	0.553333	1.08667	1.21733	4.09886e-05
22889	KHDC4	mRNA	5.18	5.08	4.81	16.88	11.23	7.64	5.02333	11.9167	1.21709	1.69445e-96
8170	SLC14A2	mRNA	0.45	0.82	0.66	1.53	1.96	1.08	0.643333	1.52333	1.21646	1.6919e-18
25832	NBPF14	mRNA	23.86	31.22	29.87	79.64	58.78	61	28.3167	66.4733	1.21637	0
339451	KLHL17	mRNA	2.73	3.66	3.38	6.43	7.11	8.52	3.25667	7.35333	1.21611	8.9148e-57
23187	PHLDB1	mRNA	1.38	1.37	0.65	5.24	1.91	1.3	1.13333	2.81667	1.21526	1.22119e-40
389	RHOC	mRNA	26.9	36.85	14.87	62.67	79.95	43.37	26.2067	61.9967	1.21503	1.19149e-217
5214	PFKP	mRNA	5.32	56.76	3.17	80.11	32.45	50.24	21.75	54.2667	1.21503	0
5526	PPP2R5B	mRNA	5.19	6.4	5.18	23.28	4.38	11.7	5.59	13.12	1.21477	2.82804e-95
107987441	LOC107987441	mRNA	0	0	3.42	4.34	0	3.55	1.14	2.63	1.21181	3.82073e-08
387521	TMEM189	mRNA	19.76	20.38	19.68	71.93	27.84	40.89	19.94	46.8867	1.21172	9.31956e-287
939	CD27	mRNA	0.74	0.67	0.78	1.51	1.61	1.81	0.73	1.64333	1.21068	3.0283e-08
160335	TMTC2	mRNA	0.91	0.49	1.02	2.97	1.93	2.37	0.806667	2.42333	1.21065	1.50809e-26
92610	TIFA	mRNA	1.75	1.2	3.53	5.41	6.01	3.66	2.16	5.02667	1.21062	1.00449e-42
1731	2019-09-01	mRNA	3.36	0.97	2.22	6.01	4.23	4.82	2.18333	5.02	1.21061	1.68349e-22
1742	DLG4	mRNA	19.12	15.59	15.23	40	24.4	50.54	16.6467	38.3133	1.21034	0
23208	SYT11	mRNA	4.26	6.72	5.77	9.88	8.85	19.34	5.58333	12.69	1.21003	1.41999e-186
100133204	C9orf147	mRNA	1.27	2.16	1.64	4.65	5.4	2.01	1.69	4.02	1.20942	4.43695e-32
10043	TOM1	mRNA	39.4	60.01	45.22	115.25	140.42	82.72	48.21	112.797	1.20913	0
148254	ZNF555	mRNA	0.75	1.37	1.23	3.01	2.7	2.16	1.11667	2.62333	1.20866	8.60625e-62
9742	IFT140	mRNA	2.62	2.35	2.14	8.24	2.86	5.67	2.37	5.59	1.20749	2.12652e-70
6289	SAA2	mRNA	0.88	0.58	0.66	2.04	1.67	1.23	0.706667	1.64667	1.20726	2.99468e-10
10052	GJC1	mRNA	0.85	1.24	0.86	2.66	2.64	1.58	0.983333	2.29333	1.20568	2.47902e-47
51776	MAP3K20	mRNA	8.23	8.36	4.73	8.28	18.15	12.68	7.10667	13.0367	1.2054	1.08656e-223
89848	FCHSD1	mRNA	5.51	13.09	5.98	22.36	11.1	21.1	8.19333	18.1867	1.20506	2.55267e-160
554251	FBXO48	mRNA	0.96	0.86	1.04	1.51	2.16	2.79	0.953333	2.15333	1.20503	1.00017e-17
23218	NBEAL2	mRNA	8.34	4.35	12.19	14.58	16.13	23.82	8.29333	18.1767	1.2049	0
116028	RMI2	mRNA	1.16	0.43	0.37	1.1	0.83	2.41	0.653333	1.44667	1.20261	5.09903e-07
2523	FUT1	mRNA	0.47	0.55	0.5	1.32	1.56	0.7	0.506667	1.19333	1.20222	2.79753e-14
139065	SLITRK4	mRNA	0.77	0.3	1.71	1.4	0.5	2.14	0.926667	1.34667	1.20189	1.01833e-24
100133941	CD24	mRNA	0.82	0.88	0.98	2.48	2.47	1.25	0.893333	2.06667	1.20141	3.95556e-14
84725	PLEKHA8	mRNA	2.24	3.04	2.32	6.47	3.33	4.84	2.53333	4.88	1.20077	1.12213e-87
167838	TXLNB	mRNA	3.06	1.55	3.08	6.93	2.78	7.63	2.56333	5.78	1.20024	4.13058e-73
9050	PSTPIP2	mRNA	26.07	20.12	42.79	73.03	39.23	89.61	29.66	67.29	1.19931	0
8848	TSC22D1	mRNA	19.5	9.52	9.77	52.46	38.45	15.29	12.93	35.4	1.19895	4.57952e-306
79879	CCDC134	mRNA	2.81	3.6	2.68	5.01	5.1	6.31	3.03	5.47333	1.19787	1.35584e-105
10459	MAD2L2	mRNA	14.45	13.3	18.22	20.01	60.04	25.32	15.3233	35.1233	1.19767	1.08043e-103
7764	ZNF217	mRNA	11.77	16.81	19.24	43.43	23.58	43.22	15.94	36.7433	1.19754	0
157922	CAMSAP1	mRNA	4.84	6.11	3.51	19.8	5.81	7.79	4.82	11.1333	1.19731	4.33064e-219
10615	SPAG5	mRNA	2.94	1.38	0.82	6.94	2.28	2.72	1.71333	3.98	1.1971	9.39003e-41
132625	ZFP42	mRNA	0.79	1.32	0.68	2.48	2.97	1.11	0.93	2.18667	1.19681	5.59494e-16
2979	GUCA1B	mRNA	0.44	1.28	0.71	0.72	2.52	2.34	0.81	1.86	1.19681	9.41334e-13
1138	CHRNA5	mRNA	0.51	0.79	0.55	1.52	2.17	0.65	0.616667	1.44667	1.19662	1.50905e-12
6528	SLC5A5	mRNA	0.84	1.16	0.9	3.03	2.45	1.23	0.966667	2.23667	1.19625	1.86095e-21
51409	HEMK1	mRNA	4.95	3.95	4.57	11.25	6.83	10.54	4.49	9.54	1.19439	2.92564e-79
4117	MAK	mRNA	0.88	1.67	0.81	2.68	3.24	2.04	1.12	2.65333	1.19384	1.78008e-26
100129940	LOC100129940	mRNA	1.21	1.23	1.01	3.07	4.42	1.87	1.15	3.12	1.19327	4.9823e-10
29116	MYLIP	mRNA	10.8	12.71	9.5	44.65	7.06	24.92	11.0033	25.5433	1.19225	4.86947e-198
728661	SLC35E2B	mRNA	22.84	12.46	21.53	64.5	20.7	44.79	18.9433	43.33	1.19225	0
284904	SEC14L4	mRNA	0.83	1.48	0.79	2.58	3.12	1.38	1.03333	2.36	1.19213	8.71408e-17
84129	ACAD11	mRNA	5.21	2.15	6.74	14.41	3.34	13.99	4.7	10.58	1.19187	3.89931e-101
330	BIRC3	mRNA	7.65	3.01	8.5	17.1	17.85	5.49	6.38667	13.48	1.19138	3.07891e-238
107986729	107986729	mRNA	3.88	1.9	0	10.3	3.57	0	1.92667	4.62333	1.19135	1.4324e-06
8674	VAMP4	mRNA	7.3	4.8	8.91	14.13	14.28	17.36	7.00333	15.2567	1.19062	3.25965e-201
351	APP	mRNA	70.73	37.67	55.07	153.89	122.96	101.98	54.49	126.277	1.19016	0
400891	LRRC74B	mRNA	0.59	0.96	0.51	1.89	2.26	0.86	0.686667	1.67	1.19004	1.37949e-16
23239	PHLPP1	mRNA	2.57	2.28	1.52	3.45	6.21	4.48	2.12333	4.71333	1.18982	4.23567e-81
55015	PRPF39	mRNA	5.21	3.86	7.01	23.29	3.8	10.28	5.36	12.4567	1.18914	5.18918e-93
79627	OGFRL1	mRNA	20.02	15.43	25.38	55.3	25.88	55.89	20.2767	45.69	1.18855	0
405	ARNT	mRNA	25.5	18.22	26.43	59.72	51.33	49.58	23.3833	53.5433	1.18792	0
83853	ROPN1L	mRNA	1.06	1.85	1.32	4.01	3.71	2.13	1.41	3.28333	1.18712	1.64474e-11
23102	TBC1D2B	mRNA	26.21	8.92	25.5	69.77	22.18	50.86	20.21	47.6033	1.18707	0
26043	UBXN7	mRNA	4.56	5.87	4.8	11.03	12.37	11.63	5.07667	11.6767	1.18696	0
64744	SMAP2	mRNA	140.56	54.45	172.75	269.17	161.24	394.88	122.587	275.097	1.18587	0
84747	UNC119B	mRNA	3.39	2.44	3.18	6.16	4.51	9.42	3.00333	6.69667	1.18543	5.69158e-80
8328	GFI1B	mRNA	0.35	0.83	0.54	1.35	1.69	0.98	0.573333	1.34	1.1852	1.55887e-09
346288	2019-09-14	mRNA	1	0.84	0.93	3.46	2.25	1.21	0.923333	2.30667	1.18399	8.12092e-20
55002	TMCO3	mRNA	20.1	18.59	20.35	33.91	37.64	56.34	19.68	42.63	1.1826	0
56260	C8orf44	mRNA	0.8	1.52	2.2	3.56	3.92	2.89	1.50667	3.45667	1.18202	3.28869e-18
6844	VAMP2	mRNA	37.29	19.59	40.94	119.68	41.31	59.84	32.6067	73.61	1.18087	0
23347	SMCHD1	mRNA	8.98	12.09	13.09	31.26	20.25	28.08	11.3867	26.53	1.17997	0
10472	ZBTB18	mRNA	4.85	4.4	6.59	8.95	12.2	12.93	5.28	11.36	1.17941	2.99129e-126
126298	IRGQ	mRNA	4.83	2.8	3.74	12.61	8.52	4.81	3.79	8.64667	1.17829	2.40953e-200
55075	UACA	mRNA	4.33	2.72	3.71	7.58	1.45	16.38	3.58667	8.47	1.17761	1.1759e-108
257629	ANKS4B	mRNA	0.62	0.75	0.55	1.66	1.95	0.83	0.64	1.48	1.17679	2.58501e-12
140691	TRIM69	mRNA	0	1.44	0.09	1	0.72	1.71	0.51	1.14333	1.17669	1.29182e-06
4067	LYN	mRNA	74.79	105.3	152.4	185.26	389.05	198.31	110.83	257.54	1.17629	0
54764	ZRANB1	mRNA	12.61	17.5	13.36	42.29	15.09	33.16	14.49	30.18	1.17567	2.31969e-297
64778	FNDC3B	mRNA	15.68	24.47	17.68	52.87	51.63	30.69	19.2767	45.0633	1.17421	0
26524	LATS2	mRNA	8.26	12.66	6.72	17.31	26.56	18.21	9.21333	20.6933	1.17391	5.98357e-291
23093	TTLL5	mRNA	4.51	3.16	3.69	6.76	9.23	9.34	3.78667	8.44333	1.17355	8.27666e-106
10641	NPRL2	mRNA	7.69	6.36	6.33	21.56	7.03	16.88	6.79333	15.1567	1.17325	1.30702e-58
63934	ZNF667	mRNA	0.48	0.61	0.5	1.23	1.83	0.65	0.53	1.23667	1.17232	8.96455e-15
201475	RAB12	mRNA	28.88	15.96	34.72	62.9	36.48	53.41	26.52	50.93	1.17104	0
340547	VSIG1	mRNA	1.43	1.7	1.26	4.41	3.8	1.92	1.46333	3.37667	1.17004	3.04029e-28
153201	SLC36A2	mRNA	0.62	0.91	0.56	1.99	1.75	1.1	0.696667	1.61333	1.16989	2.98414e-15
134549	SHROOM1	mRNA	3.12	1.6	1.76	7.79	2.16	5.14	2.16	5.03	1.16947	2.29317e-50
3589	IL11	mRNA	0.63	0.79	0.59	1.82	2.4	0.45	0.67	1.55667	1.16843	4.31142e-10
252839	TMEM9	mRNA	14.42	9.45	14.33	39.35	16.91	29.91	12.7333	28.7233	1.16787	9.20036e-114
64748	PLPPR2	mRNA	9.5	11.89	7.75	18.03	19.49	27.04	9.71333	21.52	1.16777	1.31444e-151
580	BARD1	mRNA	0.95	0.91	1.77	3.09	1.07	3.55	1.21	2.57	1.1676	1.50964e-32
1717	DHCR7	mRNA	6.88	0.56	5.86	4.96	5.35	17.9	4.43333	9.40333	1.16665	1.15086e-67
84986	ARHGAP19	mRNA	5.3	3.9	4.96	13.72	5.91	12.12	4.72	10.5833	1.16645	2.33705e-148
27113	BBC3	mRNA	5.38	8.14	7.68	17.92	13.11	16.4	7.06667	15.81	1.16585	6.01664e-74
5747	PTK2	mRNA	1.69	1.72	0.85	4.72	2.39	2.53	1.42	3.21333	1.16554	1.23045e-35
147670	SMIM17	mRNA	0.58	0.67	0.42	1.68	1.35	0.95	0.556667	1.32667	1.16553	2.5097e-10
150275	CCDC117	mRNA	5.2	6.11	7.16	18.01	12.11	11.61	6.15667	13.91	1.16431	9.06502e-135
9638	FEZ1	mRNA	0.88	1.49	4.58	2.14	11.7	1.95	2.31667	5.26333	1.16419	6.97209e-25
3375	IAPP	mRNA	1.66	1.42	1.48	3.89	4.21	2.2	1.52	3.43333	1.16368	6.40208e-18
54800	KLHL24	mRNA	9.43	6.52	10.76	20.24	17.9	21.18	8.90333	19.7733	1.1629	0
51742	ARID4B	mRNA	11.67	10.41	11.46	30.77	21.96	22.71	11.18	25.1467	1.16101	0
81894	SLC25A28	mRNA	19.18	12.17	23.71	50.08	16.41	51.14	18.3533	39.21	1.16068	5.09781e-146
9667	SAFB2	mRNA	19.95	21.32	17.01	37.19	24.22	40.46	19.4267	33.9567	1.16011	0
79091	METTL22	mRNA	5.52	7.24	4.45	15.9	16.68	10.85	5.73667	14.4767	1.16006	1.49617e-164
80005	DOCK5	mRNA	7.37	13.47	6.8	19.91	21.55	21.38	9.21333	20.9467	1.15977	0
5145	PDE6A	mRNA	1.27	1.98	0.87	3.5	3.98	1.79	1.37333	3.09	1.15975	7.29578e-37
4974	OMG	mRNA	0.24	1.06	0.31	1.44	0.82	1.4	0.536667	1.22	1.15953	3.82095e-07
9903	KLHL21	mRNA	9.34	7.37	10.41	28.11	17.16	15.08	9.04	20.1167	1.15915	2.89245e-237
51363	CHST15	mRNA	8.76	41.4	10.02	78.49	17.3	54.78	20.06	50.19	1.15847	0
60370	AVPI1	mRNA	17.81	30.26	7.94	59.41	34.85	35.58	18.67	43.28	1.15832	8.37976e-151
7494	XBP1	mRNA	62.04	39.05	61.44	125.9	189.34	55	54.1767	123.413	1.15585	0
89846	FGD3	mRNA	33.05	42.56	35.61	92.22	25.34	127.56	37.0733	81.7067	1.15565	0
30001	ERO1A	mRNA	15.36	73.67	17.96	85.02	46.16	110.2	35.6633	80.46	1.15524	0
3995	FADS3	mRNA	6.03	18.34	5.36	22.81	23.66	13.83	9.91	20.1	1.15482	2.68359e-108
10620	ARID3B	mRNA	4.18	10.69	4.18	10.54	17.97	14.33	6.35	14.28	1.15424	2.74635e-155
147650	SPACA6	mRNA	0.92	1.43	0.97	3.12	5	3.6	1.10667	3.90667	1.15349	2.01068e-23
192134	B3GNT6	mRNA	0.54	0.82	0.37	1.78	1.34	0.82	0.576667	1.31333	1.15337	1.31824e-09
80169	CTC1	mRNA	5.76	5.82	6.56	18.59	7.6	14.13	6.04667	13.44	1.15274	1.66153e-210
1572	CYP2F1	mRNA	0.44	0.95	0.49	1.65	1.96	0.72	0.626667	1.44333	1.14974	1.08296e-07
100463285	MTRNR2L4	mRNA	0.79	2.61	0.75	4.66	2.99	1.94	1.38333	3.19667	1.14933	8.87762e-11
56980	PRDM10	mRNA	1.5	2.57	1.97	2.47	6.33	3.85	2.01333	4.21667	1.14858	5.70575e-73
56127	PCDHB9	mRNA	0.38	0.65	0.47	1.45	1.25	0.7	0.5	1.13333	1.14852	1.15794e-13
64344	HIF3A	mRNA	0.65	1.35	0.88	2.29	3.4	1.14	0.96	2.27667	1.14766	1.15217e-24
8553	BHLHE40	mRNA	96.59	94.84	35.47	213.89	151.62	142.91	75.6333	169.473	1.1474	0
2745	GLRX	mRNA	41.57	29.8	45.8	55.34	77.48	99.14	39.0567	77.32	1.14714	1.50467e-235
155185	AMZ1	mRNA	0.51	2.95	0.35	3.62	7.05	1.12	1.27	3.93	1.146	4.88891e-44
100128569	C19orf71	mRNA	3.2	4.22	3.34	10.82	8.72	4.87	3.58667	8.13667	1.14592	4.49326e-14
57658	CALCOCO1	mRNA	37.64	22.58	37.11	106.35	21.48	85.35	32.4433	71.06	1.14542	0
10144	FAM13A	mRNA	14.65	24.68	10.93	69.96	7.15	38.14	16.7533	38.4167	1.14537	0
6272	SORT1	mRNA	5.03	8.24	3.2	6.32	18.1	12.17	5.49	12.1967	1.1448	2.28009e-212
23473	CAPN7	mRNA	10.56	9.69	11.27	29.81	15.63	26.43	10.5067	23.9567	1.14472	6.86746e-214
23136	EPB41L3	mRNA	94.31	211.82	102.18	214.53	295.78	384	136.103	298.103	1.14405	0
10099	TSPAN3	mRNA	66.68	49.29	59.9	101.77	103.34	174.19	58.6233	126.433	1.14323	0
60494	CCDC81	mRNA	0.83	1.31	1.54	2.47	3.82	2.05	1.22667	2.78	1.14296	1.26927e-25
160857	CCDC122	mRNA	2.5	3.01	2.09	6.23	8.91	3.58	2.53333	6.24	1.14292	6.2427e-35
375790	AGRN	mRNA	9.69	14.31	17.4	29.81	43.73	19.38	13.8	30.9733	1.14276	0
65244	SPATS2	mRNA	4.21	4.04	4.25	9.87	10.36	7.82	4.16667	9.35	1.14256	1.28562e-88
7975	MAFK	mRNA	12.28	10.61	7.26	27.88	19.44	18.88	10.05	22.0667	1.14224	2.36916e-177
51422	PRKAG2	mRNA	13.22	18.5	15.01	34.27	16.25	29.06	15.5767	26.5267	1.14194	0
146857	SLFN13	mRNA	0.91	1.46	1.35	3.36	2.79	2.67	1.24	2.94	1.14133	8.18585e-40
8473	OGT	mRNA	21.75	15.85	22.84	55.69	28.46	45.13	20.1467	43.0933	1.14059	0
127544	RNF19B	mRNA	30.22	22.73	58.99	45.14	138.57	66.62	37.3133	83.4433	1.14056	0
126549	ANKLE1	mRNA	0.84	1.52	1.1	2.08	3.12	2.34	1.15333	2.51333	1.14026	7.31652e-21
55620	STAP2	mRNA	1.17	0.51	0.49	2.99	1.08	0.78	0.723333	1.61667	1.13962	3.65178e-07
55301	OLAH	mRNA	0.52	1.02	0.44	1.76	1.88	0.82	0.66	1.48667	1.13939	1.83368e-07
9906	SLC35E2A	mRNA	3.19	5.87	8.8	9.08	10.67	19.71	5.95333	13.1533	1.13909	7.67353e-194
128308	MRPL55	mRNA	19.75	17.03	12.71	34.65	17.02	22.02	16.4967	24.5633	1.13811	8.08169e-86
22821	RASA3	mRNA	12.37	14.43	15.43	38.62	28.21	27.4	14.0767	31.41	1.13808	0
30815	ST6GALNAC6	mRNA	8.07	12.26	6.84	23.65	16.27	21.34	9.05667	20.42	1.13716	3.28309e-122
51747	LUC7L3	mRNA	30.69	18.45	33.03	72.18	20.45	55.38	27.39	49.3367	1.13701	0
100302652	GPR75-ASB3	mRNA	1.96	0.97	1.32	3.09	2.73	3.4	1.41667	3.07333	1.13695	2.69271e-16
6487	ST3GAL3	mRNA	1.67	1.03	1.44	3.01	3.88	1.87	1.38	2.92	1.13561	2.96435e-17
92370	PXYLP1	mRNA	0.28	1.07	0.45	2.95	0.72	0.4	0.6	1.35667	1.13487	2.76242e-11
51265	CDKL3	mRNA	1.04	1.61	0.95	1.88	3.94	1.61	1.2	2.47667	1.13471	2.52636e-14
2268	FGR	mRNA	23.39	24.06	17.73	38.61	55.84	47.85	21.7267	47.4333	1.1347	4.92213e-274
84440	RAB11FIP4	mRNA	0.46	1.45	0.3	1.6	2.6	0.8	0.736667	1.66667	1.134	1.02517e-34
8974	P4HA2	mRNA	1.32	8.84	0.99	9.48	8.67	7.11	3.71667	8.42	1.1334	1.25131e-53
23429	RYBP	mRNA	11.63	20.36	8.74	35.93	29.97	25.16	13.5767	30.3533	1.13298	0
125488	TTC39C	mRNA	8.62	8.01	6.1	14.79	20.75	18.27	7.57667	17.9367	1.13237	1.07669e-140
6452	SH3BP2	mRNA	24.94	30.02	24.69	86.62	33.32	57.06	26.55	59	1.13218	0
57532	NUFIP2	mRNA	13.43	8.39	11.84	34.63	15.49	23.21	11.22	24.4433	1.13105	0
646851	FAM227A	mRNA	0.45	0.78	0.48	1.57	1.47	0.76	0.57	1.26667	1.12936	7.48546e-33
26147	PHF19	mRNA	9.5	11.17	6.52	14.07	22.57	21.21	9.06333	19.2833	1.1286	1.7902e-131
10409	BASP1	mRNA	142.9	100.41	134.02	350.8	274.18	203.16	125.777	276.047	1.12732	0
339745	SPOPL	mRNA	6.81	6.78	6.61	14.54	10.1	19.01	6.73333	14.55	1.12671	2.26706e-200
200539	ANKRD23	mRNA	0.37	0.85	0.4	1.69	0.86	1.07	0.54	1.20667	1.12571	9.87105e-09
25953	PNKD	mRNA	73.07	37.82	107.32	158.35	80.12	191.66	72.7367	143.377	1.125	0
167227	DCP2	mRNA	7.24	5.14	8.04	17.22	8.66	17.94	6.80667	14.6067	1.12364	0
147699	PPM1N	mRNA	1.42	0.99	2.6	0.67	3.12	5.47	1.67	3.08667	1.12349	2.4045e-18
23329	TBC1D30	mRNA	1.1	1.13	0.6	0.93	3.49	1.76	0.943333	2.06	1.12282	1.5567e-40
10288	LILRB2	mRNA	92.79	81.3	134.24	138.12	233.53	321.26	102.777	230.97	1.12143	0
63971	KIF13A	mRNA	9.63	16.1	9.75	26.33	18.92	23.57	11.8267	22.94	1.1214	1.75562e-301
11144	DMC1	mRNA	1.22	1.8	1.25	3.49	3.75	2.07	1.42333	3.10333	1.12068	5.26475e-17
285966	TCAF2	mRNA	1.55	8.83	2.42	13.39	4.05	11.92	4.26667	9.78667	1.11957	9.09462e-109
154007	SNRNP48	mRNA	4.16	5.58	5.2	12.21	7.6	9.99	4.98	9.93333	1.11936	7.15963e-120
1822	ATN1	mRNA	24.05	24.27	14.58	44.04	53.15	40.07	20.9667	45.7533	1.11895	0
10181	RBM5	mRNA	28.55	26.12	28.33	50.14	39.53	54.93	27.6667	48.2	1.11871	0
84271	POLDIP3	mRNA	20.76	21.34	18.85	61.65	36.16	35.12	20.3167	44.31	1.1179	0
101928991	CCDC92B	mRNA	0.81	1.04	1.07	2.24	2.83	1.36	0.973333	2.14333	1.11704	1.28617e-23
730005	SEC14L6	mRNA	0.55	1.34	0.66	1.85	2.45	1.24	0.85	1.84667	1.116	9.03323e-17
51700	CYB5R2	mRNA	0.7	0.82	0.81	1.27	2.72	2.01	0.776667	2	1.1144	1.15235e-08
64359	NXN	mRNA	0.56	0.89	0.53	1.72	1.63	0.96	0.66	1.43667	1.11416	5.31194e-11
271	AMPD2	mRNA	21.28	17.17	15.39	31.85	46.85	36.54	17.9467	38.4133	1.11338	0
29949	IL19	mRNA	1.39	0.11	0.24	0.32	4.6	0.12	0.58	1.68	1.11219	1.59135e-06
9181	ARHGEF2	mRNA	45.59	37.99	39.92	111.76	61.14	90.86	41.1667	87.92	1.11195	0
217	ALDH2	mRNA	128.87	42.07	129.25	264.63	70.48	298.13	100.063	211.08	1.11013	0
1454	CSNK1E	mRNA	11.43	14.89	10.02	26.02	32.82	20.84	12.1133	26.56	1.10956	2.23679e-167
55687	TRMU	mRNA	5.07	6.51	5.4	14.31	5.38	8.36	5.66	9.35	1.10949	7.29126e-74
22884	WDR37	mRNA	11.95	8.51	13.68	30.85	15.89	26.73	11.38	24.49	1.10944	5.03536e-267
284434	NWD1	mRNA	0.63	0.5	0.48	1.24	1.49	0.8	0.536667	1.17667	1.10936	3.10002e-22
283229	CRACR2B	mRNA	1.06	0.84	1.04	0.65	0.76	3.64	0.98	1.68333	1.10933	1.147e-11
400966	RGPD1	mRNA	0.73	0.66	0.56	2.11	1.11	1.14	0.65	1.45333	1.10889	1.05448e-25
54014	BRWD1	mRNA	5.63	5.62	4.76	13.95	7.95	9	5.33667	10.3	1.10843	7.664e-264
93953	GCNA	mRNA	0.64	0.64	0.31	0.89	0.79	1.57	0.53	1.08333	1.10772	3.43271e-11
27332	ZNF638	mRNA	11.04	9.32	12.68	30.99	9.82	33.68	11.0133	24.83	1.10727	6.2023e-307
91746	YTHDC1	mRNA	19.39	22.42	16.12	58.1	18.36	37.59	19.31	38.0167	1.1063	0
1031	CDKN2C	mRNA	6.08	1.28	4.28	10.05	7.26	10.84	3.88	9.38333	1.10572	2.99157e-37
11016	ATF7	mRNA	11.01	11.83	10.57	21.86	15.21	23.48	11.1367	20.1833	1.10564	3.34227e-302
23192	ATG4B	mRNA	21.84	23.28	20.33	45.38	31.37	41.78	21.8167	39.51	1.1056	1.82449e-239
6777	STAT5B	mRNA	17.03	18.13	18.28	36.75	31.18	47.74	17.8133	38.5567	1.10511	0
22823	MTF2	mRNA	6.83	8.2	6.17	21.08	11.65	12.53	7.06667	15.0867	1.10498	1.76102e-162
127943	FCRLB	mRNA	1.36	4.14	0.37	5.1	6.44	1.65	1.95667	4.39667	1.10417	2.25506e-18
5595	MAPK3	mRNA	45.97	35.14	41.77	110.86	48.09	104.04	40.96	87.6633	1.10388	0
79888	LPCAT1	mRNA	21.98	26.46	32.54	97.29	33.56	47.42	26.9933	59.4233	1.1029	0
284018	C17orf58	mRNA	3.57	4.25	3.32	11.11	8.7	4.82	3.71333	8.21	1.10181	7.21762e-29
7037	TFRC	mRNA	30.57	53.91	32.08	72.76	113.93	65.72	38.8533	84.1367	1.10083	0
7110	TMF1	mRNA	8.1	8.21	7.29	23.69	12.08	15.41	7.86667	17.06	1.10013	9.26026e-272
4093	SMAD9	mRNA	0.61	0.67	0.75	1.5	1.72	1.22	0.676667	1.48	1.09961	1.29797e-17
4616	GADD45B	mRNA	107.38	24.96	70.31	206.06	127.5	107.47	67.55	147.01	1.09933	0
4140	MARK3	mRNA	21.07	22.14	22.56	49.59	36.51	54.01	21.9233	46.7033	1.0992	0
54751	FBLIM1	mRNA	4.29	7.62	3.69	14.09	13.85	6.69	5.2	11.5433	1.09867	4.12311e-66
115290	FBXO17	mRNA	0.93	0.67	0.75	2.09	2.22	0.87	0.783333	1.72667	1.09809	7.87524e-10
388795	EFCAB8	mRNA	1.19	1.84	1.57	3.99	2.96	2.98	1.53333	3.31	1.0977	8.50267e-58
25957	PNISR	mRNA	27.56	17.55	37.11	82.08	23.84	71.33	27.4067	59.0833	1.0974	0
440590	ZYG11A	mRNA	0.72	1.03	0.53	1.91	2.09	0.99	0.76	1.66333	1.09738	2.15276e-15
3682	ITGAE	mRNA	0.97	1.55	1.01	3.33	1.7	2.69	1.17667	2.57333	1.09734	1.5399e-30
51205	ACP6	mRNA	2.66	1.71	3.1	4.58	3.02	5.27	2.49	4.29	1.09724	1.07512e-31
105376917	LOC105376917	mRNA	0.59	0.85	0.61	1.7	1.75	0.81	0.683333	1.42	1.09569	1.79772e-18
51517	NCKIPSD	mRNA	8.05	10.98	8.96	22.27	13.28	24.24	9.33	19.93	1.09552	5.39499e-140
51762	RAB8B	mRNA	15.98	28.01	16.93	60.96	39.01	33.8	20.3067	44.59	1.09492	0
84649	DGAT2	mRNA	0.89	0.81	0.78	1.63	2.05	1.71	0.826667	1.79667	1.0946	6.69912e-11
486	FXYD2	mRNA	4.06	0.09	2.68	5.26	0.44	8.2	2.27667	4.63333	1.09446	3.15788e-07
23469	PHF3	mRNA	13.41	12.36	12.53	29.82	20.95	29.66	12.7667	26.81	1.09435	0
79665	DHX40	mRNA	9.55	9.08	11.23	27.67	14.69	24.23	9.95333	22.1967	1.09423	2.26125e-169
107984351	LOC107984351	mRNA	6.51	9.67	4.07	18.2	16.94	9.18	6.75	14.7733	1.09378	8.61641e-12
6203	RPS9	mRNA	379.04	263.81	238.36	769.95	632.47	389.23	293.737	597.217	1.0936	0
155006	TMEM213	mRNA	0.59	1.19	0.64	1.73	2.67	0.81	0.806667	1.73667	1.0932	7.00165e-19
199699	DAND5	mRNA	1.4	2.54	0.94	3.83	4.71	2.15	1.62667	3.56333	1.09301	3.2248e-15
3678	ITGA5	mRNA	26.67	75.94	15.1	107.55	67.28	83.79	39.2367	86.2067	1.0919	0
197335	WDR90	mRNA	1.3	1.22	1.06	3.79	0.78	2.78	1.19333	2.45	1.09054	1.2245e-28
160760	PPTC7	mRNA	14.1	13.89	16.99	47.06	27.46	23.81	14.9933	32.7767	1.08833	0
23046	KIF21B	mRNA	1.29	0.17	1.36	2.62	1.91	1.44	0.94	1.99	1.08811	2.59421e-43
125981	ACER1	mRNA	0.86	1.49	0.51	2.81	2.21	1.27	0.953333	2.09667	1.0873	1.03873e-08
112942	CFAP36	mRNA	10.69	15.23	8.95	30.74	20.06	25.44	11.6233	25.4133	1.0872	8.36641e-77
105379177	LOC105379177	mRNA	1.65	2.37	1.73	4.8	4.85	2.8	1.91667	4.15	1.08686	1.77898e-30
79660	PPP1R3B	mRNA	2.21	12.41	2.71	18.57	7.33	12.27	5.77667	12.7233	1.08678	6.63598e-162
140901	STK35	mRNA	4.35	3.47	3.56	11.47	4.18	8.84	3.79333	8.16333	1.08674	1.6107e-126
10207	PATJ	mRNA	0.57	0.88	0.5	1.72	1.35	0.94	0.65	1.33667	1.0861	2.94173e-23
57600	FNIP2	mRNA	16.19	19.52	18.27	48.77	46.55	19.02	17.9933	38.1133	1.08604	0
339344	MYPOP	mRNA	8.51	6.03	8.62	13.32	19.78	19.8	7.72	17.6333	1.08573	3.21676e-79
140564	APOBEC3D	mRNA	1.84	2.09	1.67	4.21	3.9	3.1	1.86667	3.73667	1.08537	2.41139e-20
3604	TNFRSF9	mRNA	1.77	2.14	1.19	3.12	6.1	1.9	1.7	3.70667	1.08364	1.85195e-50
54960	GEMIN8	mRNA	4.77	5.71	4.6	12.7	10.8	8.65	5.02667	10.7167	1.08315	4.94424e-74
5091	PC	mRNA	6.07	3.19	2.39	8.75	2.73	12.27	3.88333	7.91667	1.08221	5.76213e-75
23461	ABCA5	mRNA	1.95	0.99	2.7	6.53	1.65	3.77	1.88	3.98333	1.08182	9.54103e-84
58508	KMT2C	mRNA	6.54	8.8	7.27	22.51	14.49	11.66	7.53667	16.22	1.08164	0
10809	STARD10	mRNA	6.07	9.55	9.89	12.38	27.75	14.21	8.50333	18.1133	1.08065	8.00595e-82
5424	POLD1	mRNA	7.28	5.79	5.58	16.56	7.75	15.29	6.21667	13.2	1.0796	1.38726e-103
137886	UBXN2B	mRNA	3	9.03	5.32	7.03	16.8	12.84	5.78333	12.2233	1.07949	3.32603e-137
55335	NIPSNAP3B	mRNA	0.68	0.31	0.6	1.45	0.86	0.96	0.53	1.09	1.0786	9.76477e-16
56006	SMG9	mRNA	11.89	19.09	12.97	33.15	34.5	35.39	14.65	34.3467	1.07761	1.33108e-184
29980	DONSON	mRNA	3.32	4.24	1.88	7.07	5.69	7.21	3.14667	6.65667	1.07595	5.58937e-39
64132	XYLT2	mRNA	5.16	5.87	3.76	10.62	8.66	11.83	4.93	10.37	1.07591	3.53909e-85
388799	FAM209B	mRNA	1.02	0.93	1.01	3.54	3.12	1.48	0.986667	2.71333	1.07522	2.70598e-15
100289187	TMEM225B	mRNA	0.73	1.11	0.69	2.17	2.51	1.86	0.843333	2.18	1.07461	2.67136e-29
100463486	MTRNR2L8	mRNA	1962.24	1070.43	1656.34	6483.19	1471.16	2139.06	1563	3364.47	1.07352	0
57522	SRGAP1	mRNA	1.38	1.04	1.14	5.13	2.19	0.77	1.18667	2.69667	1.07169	2.37145e-49
7773	ZNF230	mRNA	0.93	1.39	1.61	4.05	0.99	3.28	1.31	2.77333	1.07147	6.37236e-27
57146	TMEM159	mRNA	8.58	8.55	7.2	20.04	18.36	14.63	8.11	17.6767	1.07109	2.03578e-68
27327	TNRC6A	mRNA	6.74	8.87	6.85	20.78	13.73	14.22	7.48667	16.2433	1.07081	4.51378e-295
64080	RBKS	mRNA	0.93	0.33	0.53	1.26	1.65	0.73	0.596667	1.21333	1.07074	4.29403e-05
5194	PEX13	mRNA	4.92	5.25	4.09	11.85	6.81	11.29	4.75333	9.98333	1.07056	8.06171e-102
9852	EPM2AIP1	mRNA	2.81	3.29	4.53	11.29	4.67	6.67	3.54333	7.54333	1.06915	9.75318e-125
50515	CHST11	mRNA	17.39	15.77	17.85	16.94	37.7	49.75	17.0033	34.7967	1.06905	0
55374	TMCO6	mRNA	5.33	5.53	6.62	10.23	11.73	15.61	5.82667	12.5233	1.06887	1.0942e-53
6324	SCN1B	mRNA	6.92	1.59	9.43	14.3	11.78	9.32	5.98	11.8	1.06861	1.72068e-52
105379554	LOC105379554	mRNA	1.38	4.97	9.92	1.69	6.54	24.2	5.42333	10.81	1.06752	1.57677e-12
283579	C14orf178	mRNA	1.87	3.5	2.9	7.26	6.99	3.56	2.75667	5.93667	1.06687	3.3175e-09
5638	PRRG1	mRNA	1.53	1.24	1.75	3.03	3.04	3.75	1.50667	3.27333	1.06662	1.24111e-25
782	CACNB1	mRNA	0.75	1.72	1.16	1.36	3.53	2.82	1.21	2.57	1.0665	9.09987e-18
4034	LRCH4	mRNA	54.26	36.92	47.55	95.37	67.96	110.3	46.2433	91.21	1.06638	0
122481	AK7	mRNA	0.75	0.66	0.53	1.35	1.79	0.9	0.646667	1.34667	1.06621	8.67456e-12
26523	AGO1	mRNA	6.93	9.34	7.07	12.22	9.06	15.12	7.78	12.1333	1.06481	0
153562	MARVELD2	mRNA	1.2	1.82	1.19	3.29	3.78	1.92	1.40333	2.99667	1.0648	3.16589e-29
440026	TMEM41B	mRNA	10.1	6.78	9.78	28.64	8.85	19.34	8.88667	18.9433	1.06479	1.36502e-159
64708	COPS7B	mRNA	7.43	10.64	9.33	15.55	10.65	22.11	9.13333	16.1033	1.06267	3.50376e-109
29799	YPEL1	mRNA	1.68	2.13	1.65	4.99	2.45	4.05	1.82	3.83	1.06257	7.67903e-38
23143	LRCH1	mRNA	7.79	5.54	12.08	20.84	11.18	20.01	8.47	17.3433	1.06205	8.65591e-184
389649	C8orf86	mRNA	0.7	0.35	0.63	1.27	1.59	0.78	0.56	1.21333	1.06183	6.87648e-07
339287	MSL1	mRNA	21.75	16.09	21.46	39.7	31.89	56.94	19.7667	42.8433	1.06117	0
27147	DENND2A	mRNA	1.38	1.81	1.09	3.54	3.53	2.03	1.42667	3.03333	1.06069	1.32802e-25
27436	EML4	mRNA	6.04	10.13	6.21	11.71	22.36	12.98	7.46	15.6833	1.0598	6.32552e-192
2774	GNAL	mRNA	0.79	1.04	0.89	1.65	2.8	1.22	0.906667	1.89	1.05855	2.06887e-25
2275	FHL3	mRNA	16.02	26.78	12.49	25.51	44.93	40.84	18.43	37.0933	1.05846	5.63833e-121
115123	2019-03-03	mRNA	0.99	0.79	0.59	1.52	2.21	0.83	0.79	1.52	1.05841	2.99868e-11
146722	CD300LF	mRNA	25.3	28.44	20.87	40.36	27.73	81.28	24.87	49.79	1.05759	5.90054e-185
653583	PHLDB3	mRNA	2.87	2.45	2.81	4.44	5.4	5.26	2.71	5.03333	1.05745	1.24303e-28
23186	RCOR1	mRNA	12.93	12.4	12.17	24.71	19.23	33.18	12.5	25.7067	1.05645	0
4109	MAGEA10	mRNA	0.55	0.89	0.51	1.63	1.85	0.71	0.65	1.39667	1.05597	2.50456e-09
26502	NARF	mRNA	20.82	37.76	19.61	57.28	44.75	65.25	26.0633	55.76	1.05522	4.8902e-224
27342	RABGEF1	mRNA	9.37	10.06	7.88	21.02	20.14	15.74	9.10333	18.9667	1.05472	9.29666e-168
64116	SLC39A8	mRNA	27.21	45.73	47.77	34.95	143.71	68.86	40.2367	82.5067	1.05357	0
285368	PRRT3	mRNA	0.64	1.13	0.68	1.83	1.81	1.38	0.816667	1.67333	1.05352	4.71185e-15
9240	PNMA1	mRNA	7.5	7.52	8.76	24.26	5.71	19.5	7.92667	16.49	1.05342	4.1239e-95
1375	CPT1B	mRNA	1.82	1.67	2	3.22	3.29	4.46	1.83	3.65667	1.05271	9.6781e-24
9249	DHRS3	mRNA	31.99	31.3	38.43	84.79	13.52	105.77	33.9067	68.0267	1.05184	4.02359e-227
664	BNIP3	mRNA	8.02	49.64	8.4	58.03	14.28	66.95	22.02	46.42	1.05165	1.59037e-164
54985	HCFC1R1	mRNA	42.42	72.52	41.77	136.29	93.9	128.53	52.2367	119.573	1.05123	9.86011e-195
2145	EZH1	mRNA	10.55	11.2	12.31	31.79	13.87	25.98	11.3533	23.88	1.04879	1.71557e-231
9043	SPAG9	mRNA	13.91	15.81	14.33	51.52	20.16	22.96	14.6833	31.5467	1.04852	0
5291	PIK3CB	mRNA	11.73	24.44	10.13	42.66	20.01	36.17	15.4333	32.9467	1.04807	0
23060	ZNF609	mRNA	12.41	7.42	11.03	20.39	14.96	26.36	10.2867	20.57	1.04784	0
114571	SLC22A9	mRNA	0.58	0.66	0.75	1.78	1.46	1.05	0.663333	1.43	1.04779	1.02435e-08
23112	TNRC6B	mRNA	3.87	4.16	3.76	8.62	9.17	6.95	3.93	8.24667	1.0477	0
83667	SESN2	mRNA	4.85	11.43	3.3	20.51	10.05	11.07	6.52667	13.8767	1.04727	3.43606e-104
196383	RILPL2	mRNA	29.71	28.02	31.37	65.55	66.91	52.18	29.7	61.5467	1.04589	1.2076e-230
1105	CHD1	mRNA	9.73	11	10.19	31.91	18.07	17.38	10.3067	22.4533	1.04581	6.46819e-237
883	KYAT1	mRNA	2.19	1.79	2.55	2.29	6.38	4.09	2.17667	4.25333	1.04567	3.68218e-21
10672	GNA13	mRNA	44.26	41.35	31.85	109.99	87.47	47.64	39.1533	81.7	1.04541	0
100462977	MTRNR2L1	mRNA	797.41	341.58	600.06	2462.8	429.47	774.24	579.683	1222.17	1.04526	0
58487	CREBZF	mRNA	6.02	5.17	6.73	14.63	6.59	14.84	5.97333	12.02	1.04505	1.76553e-170
85403	EAF1	mRNA	16.43	27.58	13.85	50.86	29.84	41.54	19.2867	40.7467	1.0448	0
602	BCL3	mRNA	74.56	46.28	114.81	157.97	203.97	115.45	78.55	159.13	1.04425	0
390595	UBAP1L	mRNA	0.97	1.24	1.07	2.08	2.03	1.74	1.09333	1.95	1.04363	8.43915e-50
55750	AGK	mRNA	7.54	11.07	8.8	8.02	11.38	27.52	9.13667	15.64	1.04342	0
4047	LSS	mRNA	15.48	7.16	26.56	50.77	16.03	41.61	16.4	36.1367	1.04243	5.02393e-280
51765	STK26	mRNA	3.62	4.58	4.29	7.37	13.11	5.39	4.16333	8.62333	1.04239	1.78298e-60
403	ARL3	mRNA	4.02	3.37	3.56	6.7	6.96	8.64	3.65	7.43333	1.04212	2.9887e-63
80833	APOL3	mRNA	14.23	3.03	56.1	70.44	10.99	61.4	24.4533	47.61	1.0412	3.15214e-237
23258	DENND5A	mRNA	19.45	36.4	25.09	72.27	29.1	66.38	26.98	55.9167	1.04074	0
9610	RIN1	mRNA	7.94	9.31	6.26	11.74	9	27.05	7.83667	15.93	1.03997	6.47346e-89
196394	AMN1	mRNA	2.34	2.95	2.42	4.51	7.34	2.64	2.57	4.83	1.03978	4.07277e-52
245973	ATP6V1C2	mRNA	0.35	0.65	0.78	2.44	0.86	0.53	0.593333	1.27667	1.03967	2.49489e-09
51696	HECA	mRNA	23.59	14.36	24.26	47.5	31.16	48.07	20.7367	42.2433	1.03929	0
158219	TTC39B	mRNA	0.83	0.44	0.54	1.13	1.16	1.01	0.603333	1.1	1.03913	3.67822e-17
23332	CLASP1	mRNA	6.82	7.01	6.17	20.34	7.74	13.57	6.66667	13.8833	1.03901	3.7528e-228
124599	CD300LB	mRNA	9.71	10.14	1.17	12.87	11.14	20.61	7.00667	14.8733	1.03888	2.36627e-70
390927	ZNF793	mRNA	1.88	2.36	1.71	4.92	5.15	2.45	1.98333	4.17333	1.03787	2.61934e-64
5566	PRKACA	mRNA	72.63	36.56	86.7	127.42	92.77	172.49	65.2967	130.893	1.03646	0
8087	FXR1	mRNA	33.21	23.79	29.45	79.54	42.43	54.49	28.8167	58.82	1.03635	0
333929	SNAI3	mRNA	1.37	1.84	1.77	2.35	1.76	5.84	1.66	3.31667	1.0363	1.333e-13
6448	SGSH	mRNA	42.5	25.21	53.58	91.93	62.28	83.09	40.43	79.1	1.03492	0
1628	DBP	mRNA	36.33	8.16	28.94	77.5	19.19	52.85	24.4767	49.8467	1.0349	6.75165e-183
22794	CASC3	mRNA	19.97	23.59	21.43	51.66	44.13	35.4	21.6633	43.73	1.03466	0
912	CD1D	mRNA	0.46	3.26	0.47	1.63	0.68	6.19	1.39667	2.83333	1.03438	5.51331e-15
100463487	MTRNR2L9	mRNA	1219.85	870.19	1049.32	4258.68	1037.83	1313.04	1046.45	2203.18	1.03436	0
124989	EFCAB13	mRNA	1.12	0.68	0.45	1.86	1.64	1.13	0.75	1.54333	1.03367	3.20266e-13
23524	SRRM2	mRNA	105.01	92.51	115.07	225.97	172.53	212.32	104.197	203.607	1.03244	0
53834	FGFRL1	mRNA	2.61	6.16	1.82	9.42	3.72	7.59	3.53	6.91	1.03202	3.82697e-51
653121	ZBTB8A	mRNA	1.65	2.61	1.59	4.4	4.67	3.09	1.95	4.05333	1.03156	8.11822e-63
81671	VMP1	mRNA	63.58	28.35	58.22	128.88	96.74	91.16	50.05	105.593	1.0315	0
146223	CMTM4	mRNA	1.75	2.95	1.57	2.79	4.35	4.44	2.09	3.86	1.0312	2.50957e-58
25827	FBXL2	mRNA	0.59	1.06	0.98	1.42	2.52	1.47	0.876667	1.80333	1.03093	5.98186e-12
55893	ZNF395	mRNA	14.93	62.66	13.29	98.11	19.61	73.1	30.2933	63.6067	1.02973	0
55974	SLC50A1	mRNA	26.23	18.84	27.96	40.2	50.65	54.18	24.3433	48.3433	1.02973	1.66597e-127
6932	TCF7	mRNA	0.85	1.65	0.59	2.33	2.79	1.13	1.03	2.08333	1.02893	1.17526e-19
7019	TFAM	mRNA	8.59	6.34	7.42	23.63	9.71	15.2	7.45	16.18	1.02866	1.30475e-91
373	TRIM23	mRNA	1.69	1.31	1.93	4.05	2.46	3.24	1.64333	3.25	1.02761	4.05369e-26
24149	ZNF318	mRNA	6.22	7.78	5.72	11.65	17.62	11.72	6.57333	13.6633	1.02742	9.12577e-223
4795	NFKBIL1	mRNA	11.27	10.72	10.19	20.42	18.76	25.48	10.7267	21.5533	1.02731	7.82216e-67
55768	NGLY1	mRNA	8.35	13.64	14.89	39.12	10.64	26.15	12.2933	25.3033	1.02722	2.70089e-115
29911	HOOK2	mRNA	3.27	5.03	3.04	11.07	4.5	7.53	3.78	7.7	1.02661	1.56001e-56
3426	CFI	mRNA	0.84	0.46	0.25	1.5	0.85	0.8	0.516667	1.05	1.02652	5.31458e-05
80817	CEP44	mRNA	1.66	1.56	1.8	4.63	1.59	3.63	1.67333	3.28333	1.02595	1.90455e-33
7852	CXCR4	mRNA	75.25	324.43	52.77	284.36	186.29	455.11	150.817	308.587	1.02583	0
55320	MIS18BP1	mRNA	12.42	8.02	13.14	25.62	9.69	23.42	11.1933	19.5767	1.02538	7.80996e-230
389072	PLEKHM3	mRNA	4.03	2.84	4.28	8.6	6.53	7.6	3.71667	7.57667	1.0251	5.79485e-143
8650	NUMB	mRNA	40.54	40.18	39.67	87.82	70.25	86.63	40.13	81.5667	1.02445	0
25946	ZNF385A	mRNA	151.74	273.35	144.72	420.85	204.86	528.09	189.937	384.6	1.02378	0
643802	LOC643802	mRNA	0.63	1.1	1.23	1.4	2.23	2.12	0.986667	1.91667	1.02255	9.53397e-15
541468	LURAP1	mRNA	0.57	0.93	0.44	1.35	2.08	0.62	0.646667	1.35	1.02224	2.55979e-06
30819	KCNIP2	mRNA	0.75	0.57	0.67	1.31	1.04	1.56	0.663333	1.30333	1.02186	9.69526e-07
1235	CCR6	mRNA	0.75	1.21	0.77	2.32	2.08	1.21	0.91	1.87	1.02145	5.38771e-14
5579	PRKCB	mRNA	7.52	4.65	12.55	11.64	22.54	14.41	8.24	16.1967	1.0208	1.60131e-251
59283	CACNG8	mRNA	0.55	0.68	0.41	1.15	1.37	0.85	0.546667	1.12333	1.01818	1.69883e-21
26091	HERC4	mRNA	12.23	7.45	11.87	23.87	17.7	22.54	10.5167	21.37	1.01762	3.15834e-167
55777	MBD5	mRNA	1.24	0.57	1.16	1.64	2.09	3.15	0.99	2.29333	1.01762	4.45009e-32
79712	GTDC1	mRNA	7.32	10.79	7.44	14.37	27.31	15.81	8.51667	19.1633	1.01726	3.25165e-107
7189	TRAF6	mRNA	5.83	7.97	5.25	21.67	12.72	9.11	6.35	14.5	1.01687	4.82218e-165
85456	TNKS1BP1	mRNA	1.94	5.16	1.11	7.94	3.51	5.64	2.73667	5.69667	1.01676	1.23612e-68
124359	CDYL2	mRNA	2.02	1.28	3.23	2.98	3.1	6.74	2.17667	4.27333	1.01643	1.94161e-74
55647	RAB20	mRNA	31.59	33.84	36.04	65.93	46.32	90.62	33.8233	67.6233	1.01583	1.41538e-210
4340	MOG	mRNA	1.55	2.53	1.18	3.89	4.96	1.93	1.75333	3.59333	1.01491	5.44789e-15
92689	FAM114A1	mRNA	4.89	6.97	5.39	13.27	12.13	10.4	5.75	11.9333	1.01488	1.23757e-83
79777	ACBD4	mRNA	5.92	4.07	5.74	10.01	8.21	11.86	5.24333	10.0267	1.01439	1.1143e-53
84316	NAA38	mRNA	15.12	16.29	11.53	19.94	33.56	22.15	14.3133	25.2167	1.0134	4.89937e-49
285755	PPIL6	mRNA	1.84	3.39	1.53	5.31	5.85	2.68	2.25333	4.61333	1.01311	2.33543e-26
3092	HIP1	mRNA	2.91	12.53	2.9	9.28	18.64	10.11	6.11333	12.6767	1.01245	1.70443e-205
23732	FRRS1L	mRNA	0.63	0.92	0.65	1.92	2.07	0.88	0.733333	1.62333	1.0121	2.34137e-22
9788	MTSS1	mRNA	40.08	29.28	50.63	112.75	27.66	98.01	39.9967	79.4733	1.01158	0
917	CD3G	mRNA	0.77	1.22	0.79	1.75	2.34	1.62	0.926667	1.90333	1.01151	3.25546e-06
124935	SLC43A2	mRNA	33.47	53.68	21.63	57.19	84.86	78.22	36.26	73.4233	1.01006	0
100526771	SMIM35	mRNA	2.89	1.2	2.82	6.02	3.1	4.67	2.30333	4.59667	1.00989	2.09239e-57
29097	CNIH4	mRNA	6.46	12.2	6.44	10.76	22.36	17.11	8.36667	16.7433	1.00934	3.50589e-48
56169	GSDMC	mRNA	0.75	1.24	0.93	2.41	2.21	1.63	0.973333	2.08333	1.00846	1.33924e-07
6732	SRPK1	mRNA	5.14	5.28	4.89	10.29	12.17	8.54	5.10333	10.3333	1.00829	9.35106e-92
387082	SUMO4	mRNA	0.66	2.1	0.41	3.26	2.7	0.74	1.05667	2.23333	1.00822	0.000415373
254102	EHBP1L1	mRNA	50.18	15.49	57.42	99.63	57.97	82.57	41.03	80.0567	1.00787	0
55151	TMEM38B	mRNA	4.21	8.93	4.22	8.02	25.42	6.35	5.78667	13.2633	1.00767	4.76012e-58
84220	RGPD5	mRNA	2.73	2.63	4.83	8.12	4.82	7.51	3.39667	6.81667	1.00661	3.50606e-100
54900	LAX1	mRNA	0.8	0.92	0.67	1.8	1.81	1.15	0.796667	1.58667	1.00656	2.46949e-16
7428	VHL	mRNA	21.1	23.21	19.32	47.26	45.38	35.42	21.21	42.6867	1.00639	0
123872	DNAAF1	mRNA	0.57	1.45	1.33	2.99	2.15	1.65	1.11667	2.26333	1.00637	3.00727e-18
403341	ZBTB34	mRNA	3.51	3.27	5.22	8.32	4.11	11.39	4	7.94	1.00625	5.59077e-108
5959	RDH5	mRNA	1.22	1.24	2.04	1.25	2.43	5.01	1.5	2.89667	1.00579	2.67194e-09
11232	POLG2	mRNA	3.67	3.78	2.61	7.27	7.15	5.93	3.35333	6.78333	1.00556	1.04348e-22
144568	A2ML1	mRNA	0.38	0.91	0.4	1.51	1.32	0.75	0.563333	1.19333	1.00514	5.40407e-12
101927245	LOC101927245	mRNA	0.93	1.24	0.64	2.02	2.47	0.82	0.936667	1.77	1.0051	3.85918e-08
55186	SLC25A36	mRNA	9.58	11.99	11.49	34.65	11.99	20.57	11.02	22.4033	1.00371	8.28749e-209
6310	ATXN1	mRNA	6.12	8.4	6.29	14.86	10.18	16.66	6.93667	13.9	1.00337	9.94071e-299
9211	LGI1	mRNA	1.55	2.88	1.17	4.81	5.11	1.68	1.86667	3.86667	1.00273	2.95464e-11
11238	CA5B	mRNA	2.56	3.34	2.4	7.42	5.98	6.6	2.76667	6.66667	1.00265	2.36481e-60
51279	C1RL	mRNA	0.64	6.55	0.5	3.99	7.28	5.51	2.56333	5.59333	1.0023	2.42287e-34
414149	ACBD7	mRNA	1.31	1.47	1.27	3.2	2.92	2.09	1.35	2.73667	1.00214	1.34403e-19
752	FMNL1	mRNA	77.29	88.89	61.26	155	132.46	149.75	75.8133	145.737	1.0007	0
3566	IL4R	mRNA	36.44	27.63	40	57.98	66.67	83.19	34.69	69.28	1.0007	0
51053	GMNN	mRNA	5.3	7.8	5.46	15.1	3.19	8.95	6.18667	9.08	1.00016	5.55086e-35
839	CASP6	mRNA	8.49	8.51	5.91	2.73	5.5	4.08	7.63667	4.10333	-1.00032	6.84891e-26
9117	SEC22C	mRNA	16.73	12.72	18.81	5.74	11.03	11.84	16.0867	9.53667	-1.00041	3.34926e-101
7170	TPM3	mRNA	151.35	203.22	160.11	51.98	109.85	89.71	171.56	83.8467	-1.00072	0
117143	TADA1	mRNA	3.5	3.9	4.26	2.03	1.52	2.26	3.88667	1.93667	-1.00087	9.66681e-19
65258	MPPE1	mRNA	19.3	18.81	15.67	5.49	10.11	8.52	17.9267	8.04	-1.00095	6.87156e-79
9868	TOMM70	mRNA	9.32	10.98	8.33	5.12	3.7	5.48	9.54333	4.76667	-1.00115	5.30742e-85
375061	FAM89A	mRNA	0.9	6.01	1.99	0.6	2.7	1.24	2.96667	1.51333	-1.00264	2.45089e-10
5216	PFN1	mRNA	582.95	751.14	485.15	132.92	542.69	230.4	606.413	302.003	-1.00265	0
27345	KCNMB4	mRNA	7.51	2.74	9.91	2.68	0.78	5.38	6.72	2.94667	-1.00275	6.30636e-44
25780	RASGRP3	mRNA	11.83	15.25	14.36	7.8	6.2	6.57	13.8133	6.85667	-1.00301	9.65423e-143
81928	CABLES2	mRNA	3.35	3.83	2.67	1.2	1.57	2.09	3.28333	1.62	-1.00305	2.45954e-26
51441	YTHDF2	mRNA	29.51	31.53	25.78	15.47	8.61	18.92	28.94	14.3333	-1.00322	3.32735e-160
55709	KBTBD4	mRNA	3.76	5.06	3.55	2.02	1.27	2.77	4.12333	2.02	-1.00358	1.85019e-21
23484	LEPROTL1	mRNA	23.65	22.54	21.71	6.89	13.28	18.04	22.6333	12.7367	-1.00392	1.19142e-101
64432	MRPS25	mRNA	4.82	4.57	4.82	1.73	3.01	2.15	4.73667	2.29667	-1.00437	4.75925e-59
55757	UGGT2	mRNA	1.56	2.22	1.39	0.18	2.12	0.54	1.72333	0.946667	-1.00461	4.24117e-19
54942	FAM206A	mRNA	9.25	11.1	9.77	3.2	2.36	9.02	10.04	4.86	-1.00509	3.62475e-39
51506	UFC1	mRNA	58.58	54.15	68.35	31.25	19.57	39.04	60.36	29.9533	-1.00528	3.94847e-122
55313	CPPED1	mRNA	13.92	26.58	14.3	5.14	8.86	13.09	18.2667	9.03	-1.00575	3.43931e-228
3344	FOXN2	mRNA	10.93	8.47	16.76	6.85	3.45	7.56	12.0533	5.95333	-1.00598	8.41382e-131
375387	NRROS	mRNA	45.46	9.15	49.71	14.7	11.78	23.81	34.7733	16.7633	-1.006	6.62345e-176
2865	FFAR3	mRNA	1.47	0.83	0.8	0.57	0.17	0.79	1.03333	0.51	-1.00629	5.39248e-05
140890	SREK1	mRNA	16.65	12.39	15.33	9.27	4.07	8.65	14.79	7.33	-1.00648	9.35972e-130
374819	LRRC37A3	mRNA	4.31	4.49	5.67	1.79	2.18	3.19	4.82333	2.38667	-1.0067	1.8462e-32
84950	PRPF38A	mRNA	9.77	16.38	8.78	8.24	4.2	5.29	11.6433	5.91	-1.00691	1.26435e-66
2339	FNTA	mRNA	27.98	24.32	25.87	7.49	12.78	17.73	26.0567	12.6667	-1.00723	6.06649e-89
348793	WDR53	mRNA	4.75	5.8	5.58	1.72	2.28	3.11	5.37667	2.37	-1.00751	6.15903e-18
54662	TBC1D13	mRNA	13.14	10.45	12.4	4.42	4.45	8.8	11.9967	5.89	-1.00754	1.39895e-93
7553	ZNF7	mRNA	5.72	8.25	6.11	3.07	2.68	4.81	6.69333	3.52	-1.008	1.11347e-32
9114	ATP6V0D1	mRNA	135.25	118.91	140.34	52.92	73.04	69.1	131.5	65.02	-1.00814	0
6821	SUOX	mRNA	12.11	7.1	10.18	1.44	2.52	4.52	9.79667	2.82667	-1.0085	1.45531e-55
4694	NDUFA1	mRNA	84.74	92.71	61.32	29.58	53.69	35.52	79.59	39.5967	-1.00852	2.29345e-74
55752	2019-09-11	mRNA	13.34	6.25	11.28	7.15	4.55	3.12	10.29	4.94	-1.00952	6.49436e-100
1796	DOK1	mRNA	25.52	19.78	25.55	6.86	10.24	17.81	23.6167	11.6367	-1.01001	9.15345e-102
55851	PSENEN	mRNA	39.81	40.09	30.24	12.99	19.91	21.24	36.7133	18.0467	-1.0108	2.05557e-88
10346	TRIM22	mRNA	47.01	28.78	95.84	24.91	21.84	36.81	57.21	27.8533	-1.01116	0
945	CD33	mRNA	54.7	77.02	59.28	17.62	43.56	27.6	63.6667	29.5933	-1.01241	2.78007e-173
57455	REXO1	mRNA	11.96	16.4	10.74	5.04	7.57	6.74	13.0333	6.45	-1.01335	1.59734e-124
9133	CCNB2	mRNA	3.92	0.77	0.77	2.27	0.16	0.35	1.82	0.926667	-1.014	7.59182e-07
125919	ZNF543	mRNA	0.68	1.74	1.29	0.84	0.38	0.65	1.23667	0.623333	-1.01428	1.03346e-10
6634	SNRPD3	mRNA	16.14	17.87	14.34	8.14	8.39	7.52	16.1167	8.01667	-1.01436	1.97504e-126
51808	PHAX	mRNA	9.44	13.7	8.61	5.93	5.39	4.6	10.5833	5.30667	-1.01503	2.30888e-80
9465	AKAP7	mRNA	4.01	1.14	4.23	1.41	1.56	1.55	3.12667	1.50667	-1.0158	3.40269e-17
427	ASAH1	mRNA	604.04	435.75	746.88	180.44	200.03	472.67	595.557	284.38	-1.0158	0
126328	NDUFA11	mRNA	64.05	59.9	45.27	24.6	28.2	24.18	56.4067	25.66	-1.0164	1.37624e-92
10773	ZBTB6	mRNA	3.6	4.56	4.27	2.42	0.84	2.84	4.14333	2.03333	-1.0168	2.43349e-36
80110	ZNF614	mRNA	2.34	2.15	2.24	1.52	0.32	1.47	2.24333	1.10333	-1.01686	7.1076e-23
8813	DPM1	mRNA	22.05	22.63	17.58	14.16	8.78	8.22	20.7533	10.3867	-1.01701	1.47521e-47
10302	SNAPC5	mRNA	6.03	9.35	6.87	2.95	7.32	0.93	7.41667	3.73333	-1.01795	8.77186e-22
1954	MEGF8	mRNA	5.22	4.46	4.41	1.82	1.72	3.28	4.69667	2.27333	-1.01804	9.54179e-109
114822	RHPN1	mRNA	2.03	1.11	2.9	0.74	0.63	1.5	2.01333	0.956667	-1.01854	5.22187e-18
874	CBR3	mRNA	1.73	0.38	1.36	0.71	0.05	0.9	1.15667	0.553333	-1.01877	0.000978487
90416	CCDC32	mRNA	10.15	10.12	12.41	4.56	5.06	6.32	10.8933	5.31333	-1.01929	6.38931e-39
284086	NEK8	mRNA	2.66	4.15	3.79	1.47	1.89	1.76	3.53333	1.70667	-1.01947	2.94648e-22
80777	CYB5B	mRNA	9.67	13.1	9.66	4.75	6.64	4.71	10.81	5.36667	-1.01963	5.40269e-97
9780	PIEZO1	mRNA	8.01	14.94	4.44	3.5	6.17	4	9.13	4.55667	-1.01979	2.02228e-155
55092	TMEM51	mRNA	45.43	130.34	38.05	27.91	10.92	65.69	71.2733	34.84	-1.02023	6.4699e-287
9054	NFS1	mRNA	7.55	6	6.12	1.97	2.41	5.03	6.55667	3.13667	-1.02026	2.73738e-33
22907	DHX30	mRNA	10.64	12.89	9.05	3.22	7.82	4.83	10.86	5.29	-1.0209	3.2516e-90
84232	MAF1	mRNA	63.9	70.27	56.72	22.14	30.91	39	63.63	30.6833	-1.0209	3.71059e-225
115286	SLC25A26	mRNA	9.9	6.54	8.01	5.01	3.84	3.74	8.15	4.19667	-1.02092	3.36833e-27
23600	AMACR	mRNA	2.42	1.39	2.43	0.84	0.9	1.32	2.08	1.02	-1.02094	1.92463e-15
55684	RABL6	mRNA	37.92	30.94	33.03	15.69	17.54	19.6	33.9633	17.61	-1.02115	3.54791e-213
55884	WSB2	mRNA	48.34	36.5	47.77	19.26	18.42	24.8	44.2033	20.8267	-1.02123	1.4726e-244
26520	TIMM9	mRNA	9.55	6.51	8.21	5.59	1.6	4.9	8.09	4.03	-1.0213	3.70452e-20
1020	CDK5	mRNA	11.39	12.89	6.65	2	8.5	4.87	10.31	5.12333	-1.02186	2.63439e-26
25983	NGDN	mRNA	13.88	19.95	14.44	8.17	6.39	7.4	16.09	7.32	-1.02204	8.77042e-40
24145	PANX1	mRNA	8.11	10.28	8.42	4.26	5.11	5.28	8.93667	4.88333	-1.02221	3.90351e-80
55954	ZMAT5	mRNA	18.79	25.04	15.86	5.6	13.99	9.53	19.8967	9.70667	-1.02271	1.91872e-37
9403	SELENOF	mRNA	74.27	82.38	73.45	20.68	52.41	39.27	76.7	37.4533	-1.02294	5.66125e-280
10640	EXOC5	mRNA	8.75	10.15	9.19	5.04	3.64	5.16	9.36333	4.61333	-1.02309	2.23717e-135
1788	DNMT3A	mRNA	6.88	3.66	5.88	1.52	3.96	2.51	5.47333	2.66333	-1.0232	2.70598e-40
8111	GPR68	mRNA	9.39	13.1	8.13	3.27	7.36	4.25	10.2067	4.96	-1.02324	4.9383e-66
9978	RBX1	mRNA	20.2	27.13	23.59	6.75	14.62	13.22	23.64	11.53	-1.02343	1.74822e-44
328	APEX1	mRNA	88.59	35.04	61.99	47.32	9.42	34.19	61.8733	30.31	-1.02424	2.27639e-191
3428	IFI16	mRNA	92.02	30.82	135.33	40.61	22.02	59.49	86.0567	40.7067	-1.02459	0
23406	COTL1	mRNA	291.95	279.71	217.1	65.73	151.49	163.2	262.92	126.807	-1.02483	0
283638	CEP170B	mRNA	1.55	4.07	0.61	0.7	1.73	0.74	2.07667	1.05667	-1.02491	8.75405e-29
124245	ZC3H18	mRNA	13.95	24.2	13.14	7.44	7.49	10.07	17.0967	8.33333	-1.02611	6.35814e-105
11267	SNF8	mRNA	32.58	45.64	28.4	7.34	37.2	8.01	35.54	17.5167	-1.02631	1.15499e-84
373156	GSTK1	mRNA	140.84	51.07	122.05	30.59	38.97	76.01	104.653	48.5233	-1.02666	1.98572e-231
10464	PIBF1	mRNA	2.88	3.63	2.82	2.22	1.13	1.59	3.11	1.64667	-1.02683	3.70388e-19
285440	CYP4V2	mRNA	9.3	4.11	11.05	4.5	4.1	3.34	8.15333	3.98	-1.02685	5.79331e-77
57157	PHTF2	mRNA	11.54	6.21	10.29	4.76	3.33	6.48	9.34667	4.85667	-1.02732	2.81767e-92
284346	ZNF575	mRNA	1.65	1.71	1.17	0.41	0.6	1.15	1.51	0.72	-1.0274	1.61877e-06
81689	ISCA1	mRNA	12.72	19.28	13.55	9.01	3.71	9.63	15.1833	7.45	-1.02748	1.6076e-64
57343	ZNF304	mRNA	2.44	1.85	2.75	1.74	0.11	1.56	2.34667	1.13667	-1.02778	2.95387e-23
7979	SEM1	mRNA	36.73	54.1	35.75	13.07	28.1	15.52	42.1933	18.8967	-1.0278	4.16807e-44
57223	PPP4R3B	mRNA	19.64	22.95	20.86	9.38	4.9	16.56	21.15	10.28	-1.02781	1.094e-214
55020	TTC38	mRNA	9.92	8.25	12.38	4.73	2.95	6.74	10.1833	4.80667	-1.02806	1.64709e-56
5576	PRKAR2A	mRNA	11.87	13.44	13.82	4.54	8.9	6.11	13.0433	6.51667	-1.02816	7.26877e-169
54878	DPP8	mRNA	8.19	9.17	9.71	3.39	4.58	6.52	9.02333	4.83	-1.02818	3.93543e-132
2873	GPS1	mRNA	29.56	35.17	27.03	5.64	26.54	12.67	30.5867	14.95	-1.02853	1.14295e-124
84317	CCDC115	mRNA	15.97	16.42	19.08	10.39	5.88	9.02	17.1567	8.43	-1.02872	3.29e-64
29945	ANAPC4	mRNA	13.03	8.67	13.66	6.11	3.45	8.66	11.7867	6.07333	-1.02883	7.22039e-55
57192	MCOLN1	mRNA	70.37	29.65	75.18	17.93	29.5	36.15	58.4	27.86	-1.02884	1.10513e-251
3241	HPCAL1	mRNA	67.37	178.97	49.82	64.51	49.5	38.35	98.72	50.7867	-1.02905	0
171392	ZNF675	mRNA	4.61	3.74	5.55	2.09	0.71	3.82	4.63333	2.20667	-1.02944	1.39683e-22
5306	PITPNA	mRNA	30.93	47.33	31.51	8.54	23.47	21.2	36.59	17.7367	-1.03019	9.47845e-281
920	CD4	mRNA	428.52	150.6	495.89	146.73	51.98	305.17	358.337	167.96	-1.03036	0
1736	DKC1	mRNA	9.32	11.68	9.47	4.37	4.6	5.21	10.1567	4.72667	-1.03062	1.40897e-58
80063	ATF7IP2	mRNA	2.03	3.23	1.35	0.76	1.66	1.01	2.20333	1.14333	-1.03062	3.81254e-16
90529	STPG1	mRNA	0.9	1.87	0.52	0.23	0.83	0.56	1.09667	0.54	-1.03086	1.40895e-07
55148	UBR7	mRNA	11.36	6.11	12.54	4.93	3.75	5.79	10.0033	4.82333	-1.03087	5.66329e-78
113402	SFT2D1	mRNA	48.37	48.11	37.39	13.16	25.27	26.12	44.6233	21.5167	-1.03184	3.96515e-101
22908	SACM1L	mRNA	15.6	15.98	16.05	6.33	5.4	11	15.8767	7.57667	-1.03206	1.13539e-117
83985	SPNS1	mRNA	54.51	42.51	45.5	26.63	20.14	21.89	47.5067	22.8867	-1.03216	1.12129e-213
51603	METTL13	mRNA	7.27	8.8	7.58	2.88	3.11	5.56	7.88333	3.85	-1.03221	4.09785e-53
133619	PRRC1	mRNA	11.55	12.3	11.76	5.69	3.52	6.88	11.87	5.36333	-1.03266	8.17205e-102
51078	THAP4	mRNA	11.85	10.27	11.1	4.42	5.93	6.48	11.0733	5.61	-1.03288	1.32898e-50
27183	VPS4A	mRNA	30.42	35.99	30.87	8.93	16.62	21.15	32.4267	15.5667	-1.0336	1.13443e-148
124583	CANT1	mRNA	20.48	26.02	23.34	9.14	8.41	15.67	23.28	11.0733	-1.03369	7.58022e-168
23516	SLC39A14	mRNA	0.58	1.81	0.37	0.31	1.16	0.27	0.92	0.58	-1.03415	1.83072e-09
84926	SPRYD3	mRNA	12.76	15.91	12.94	5.2	7.01	7.96	13.87	6.72333	-1.03453	6.51661e-87
10558	SPTLC1	mRNA	28.64	37.22	27.56	11.38	19.37	20.73	31.14	17.16	-1.03463	3.45296e-169
339487	ZBTB8OS	mRNA	12.44	15.93	12.04	5.24	7.25	7.16	13.47	6.55	-1.03472	1.88313e-38
9330	GTF3C3	mRNA	7.98	8.55	7.54	2.73	4.42	4.44	8.02333	3.86333	-1.03506	5.3792e-72
130535	KCTD18	mRNA	7.58	11.95	9.09	4.01	3.68	6.51	9.54	4.73333	-1.03506	1.50426e-55
6652	SORD	mRNA	16.09	13.57	13.86	11.11	2.93	7.36	14.5067	7.13333	-1.03506	9.1711e-87
91433	RCCD1	mRNA	1.81	2.64	1.62	0.95	0.79	0.52	2.02333	0.753333	-1.03575	1.85808e-17
2091	FBL	mRNA	37.5	45.02	27.95	28.16	16.86	10.53	36.8233	18.5167	-1.03638	5.75866e-73
131870	NUDT16	mRNA	12.11	3.18	14.2	2.83	3.09	5.49	9.83	3.80333	-1.03642	2.59669e-90
134147	CMBL	mRNA	3.88	1.79	3.71	1.56	1.76	1.24	3.12667	1.52	-1.03748	6.32747e-28
199745	THAP8	mRNA	3.59	7.89	2.49	2.16	2	2.64	4.65667	2.26667	-1.03826	2.36046e-18
10959	TMED2	mRNA	81.57	100.4	82.4	25.92	54.88	46.95	88.1233	42.5833	-1.03887	0
9120	SLC16A6	mRNA	6.6	26.4	4.63	5.33	5.22	7.53	12.5433	6.02667	-1.03893	2.04979e-104
51360	MBTPS2	mRNA	3.34	3.05	2.82	1.57	1.7	1.23	3.07	1.5	-1.03921	6.99414e-31
10985	GCN1	mRNA	8.36	10.36	8.6	3.2	5.78	4.3	9.10667	4.42667	-1.03997	4.51694e-170
25940	FAM98A	mRNA	5.97	5.82	7.41	4.61	1.51	3.29	6.4	3.13667	-1.04045	2.6431e-39
9646	CTR9	mRNA	9.01	10.53	9.96	5.64	2.44	6.23	9.83333	4.77	-1.04071	1.00755e-97
8099	CDK2AP1	mRNA	18.9	14.03	24.97	2.37	17.4	7.68	19.3	9.15	-1.04098	9.89577e-50
1655	DDX5	mRNA	198.98	110.97	188.62	91.6	25.22	122.31	166.19	79.71	-1.04111	0
9338	TCEAL1	mRNA	17.31	6.91	14.97	6.84	2.22	9.54	13.0633	6.2	-1.04136	6.33554e-34
91647	ATPAF2	mRNA	13.69	21.81	11.68	7.84	6.61	10.11	15.7267	8.18667	-1.04148	1.38402e-49
128977	C22orf39	mRNA	8.81	7.52	7.79	3.49	3.85	4.33	8.04	3.89	-1.04155	2.29209e-31
27301	APEX2	mRNA	12.5	14.1	12.14	4.49	5.36	8.46	12.9133	6.10333	-1.04235	1.20013e-57
29080	CCDC59	mRNA	11.88	12.88	12.11	6.16	5.62	6.13	12.29	5.97	-1.04258	3.03015e-43
100423062	IGLL5	mRNA	1.08	0.99	3.99	0.67	0.16	2.07	2.02	0.966667	-1.04274	1.65641e-05
10914	PAPOLA	mRNA	36.48	71.31	39.32	11.67	23.26	35.92	49.0367	23.6167	-1.04279	0
348013	TMEM255B	mRNA	10.73	35.09	7.94	2.85	13.8	7.44	17.92	8.03	-1.043	1.55796e-56
389541	LAMTOR4	mRNA	81.34	60.49	61.04	24.1	31.64	40.24	67.6233	31.9933	-1.0431	1.93927e-86
79178	THTPA	mRNA	8.57	8.68	9.87	4.28	4.12	4.5	9.04	4.3	-1.04374	6.69032e-36
57470	LRRC47	mRNA	13.56	14.46	11.98	6.08	5.08	8.07	13.3333	6.41	-1.04378	1.8033e-76
1213	CLTC	mRNA	79.37	83.52	80.28	30.2	42.1	44.84	81.0567	39.0467	-1.0439	0
29901	SAC3D1	mRNA	2.4	3.11	1.59	0.38	0.81	2.35	2.36667	1.18	-1.04424	8.09592e-09
102724813	LOC102724813	mRNA	7.53	3.29	6.23	3.24	1.68	4.35	5.68333	3.09	-1.04425	4.13308e-09
53339	BTBD1	mRNA	27.48	32.95	24.5	11.64	11.55	16.39	28.31	13.1933	-1.04435	1.05002e-202
26151	NAT9	mRNA	7.18	4.85	7.81	1.93	3.82	3.86	6.61333	3.20333	-1.0444	2.43368e-29
55819	RNF130	mRNA	297.44	382.24	306.29	88.94	154.06	206.75	328.657	149.917	-1.04445	0
10465	PPIH	mRNA	14.4	23.31	14.92	2.81	7.45	4.24	17.5433	4.83333	-1.0448	4.48708e-42
90956	ADCK2	mRNA	12.56	8.21	10.8	5.38	3.35	6.45	10.5233	5.06	-1.04488	1.54959e-54
9306	SOCS6	mRNA	6.62	5.94	7.5	2.88	1.87	4.77	6.68667	3.17333	-1.04492	3.83527e-85
153443	SRFBP1	mRNA	5.16	5.93	3.64	2.61	2.6	1.83	4.91	2.34667	-1.04514	6.97091e-30
6693	SPN	mRNA	3.44	19.52	3.6	3.13	6.12	3.93	8.85333	4.39333	-1.04523	1.36489e-143
10096	ACTR3	mRNA	53.78	79.7	64.58	21.51	48.02	26.97	66.02	32.1667	-1.04533	0
27163	NAAA	mRNA	58.61	20.29	60.75	14.9	11.12	32.56	46.55	19.5267	-1.04569	1.9454e-186
8530	CST7	mRNA	3.38	22.39	5.4	6.57	5.01	4.11	10.39	5.23	-1.04642	4.81946e-22
9802	DAZAP2	mRNA	282.08	344.98	354.94	100.31	181.7	187.89	327.333	156.633	-1.04667	0
64081	PBLD	mRNA	4.29	1.3	4.75	1.44	2.34	1.24	3.44667	1.67333	-1.04734	3.28371e-19
25929	GEMIN5	mRNA	1.67	3.48	1.65	1.3	0.97	1.07	2.26667	1.11333	-1.04749	4.58855e-28
5366	PMAIP1	mRNA	21.87	3.96	3.79	11.77	1.8	1.2	9.87333	4.92333	-1.04792	3.70052e-41
10059	DNM1L	mRNA	14.01	13.18	14.82	6.06	7.04	7.07	14.0033	6.72333	-1.04811	1.74053e-130
400	ARL1	mRNA	11.08	8.5	12.29	6.25	3.6	5.6	10.6233	5.15	-1.0484	6.15512e-75
5693	PSMB5	mRNA	32.83	28.53	29.32	9.93	20.45	12.84	30.2267	14.4067	-1.04905	7.04172e-51
54620	FBXL19	mRNA	6.69	6.56	6.09	2.53	1.83	4.83	6.44667	3.06333	-1.04917	2.08999e-53
6102	RP2	mRNA	17.34	17.77	14.9	5.6	8.42	9.83	16.67	7.95	-1.0503	5.23292e-139
1650	DDOST	mRNA	113.65	127.41	109.34	40.05	72.5	56.08	116.8	56.21	-1.05032	0
11137	PWP1	mRNA	10.4	15.64	9.1	7.11	4.56	5.7	11.7133	5.79	-1.05077	1.11182e-67
54940	OCIAD1	mRNA	53.2	60.47	50.86	20.09	25.31	28.81	54.8433	24.7367	-1.0508	6.19904e-176
91860	CALML4	mRNA	7.79	7.53	8.53	2.84	2.25	6.32	7.95	3.80333	-1.05081	7.6149e-80
64924	SLC30A5	mRNA	11.79	11.04	11.81	5.4	8.53	4.91	11.5467	6.28	-1.05088	1.01846e-69
1155	TBCB	mRNA	28.66	33.31	26.56	9.84	16.09	16.28	29.51	14.07	-1.05129	4.67234e-65
10248	POP7	mRNA	9.38	12.19	8.46	4.25	4.01	6.12	10.01	4.79333	-1.05135	4.73425e-21
26499	PLEK2	mRNA	0.8	2.73	0.1	0.21	0.54	0.98	1.21	0.576667	-1.05201	2.16143e-05
9776	ATG13	mRNA	18.23	19.92	19.9	6.64	9.06	10.71	19.35	8.80333	-1.05207	2.75016e-182
10971	YWHAQ	mRNA	50.89	69.53	49.84	24.24	28.88	29.02	56.7533	27.38	-1.05272	3.23292e-277
51112	TRAPPC12	mRNA	20.97	11.98	21.26	4.16	8.06	9.96	18.07	7.39333	-1.05324	2.44602e-96
80233	FAAP100	mRNA	6.6	8.81	5.75	2.79	2.89	4.42	7.05333	3.36667	-1.05326	2.19944e-57
22858	ICK	mRNA	4.66	4.11	4.47	1.87	1.44	2.95	4.41333	2.08667	-1.05342	1.85441e-61
219743	TYSND1	mRNA	2.67	1.93	2.36	0.59	1.38	1.37	2.32	1.11333	-1.05468	1.91767e-20
2533	FYB1	mRNA	86.16	45.95	117.17	35.1	23.8	65.31	83.0933	41.4033	-1.05513	0
10463	SLC30A9	mRNA	15.81	16.03	15.44	4.73	7.36	10.06	15.76	7.38333	-1.05595	4.7566e-110
80179	MYO19	mRNA	5.5	6.23	4.4	1.76	3.31	2.53	5.37667	2.53333	-1.0561	8.4836e-40
27069	GHITM	mRNA	58.13	73.13	55.54	16.41	50.55	23.14	62.2667	30.0333	-1.05646	0
286257	PAXX	mRNA	14.36	10.14	10.7	4.2	6.43	6.08	11.7333	5.57	-1.0566	1.22658e-21
5935	RBM3	mRNA	97.79	90.75	80.49	65.85	24	32.06	89.6767	40.6367	-1.05704	0
138639	PTPDC1	mRNA	1.68	2.21	1.4	0.87	0.6	0.7	1.76333	0.723333	-1.05752	1.42968e-20
23522	KAT6B	mRNA	2.86	4.55	2.84	1.97	1.27	1.79	3.41667	1.67667	-1.05756	6.31623e-58
10855	HPSE	mRNA	13.71	2.6	26.99	2.79	10.09	7.55	14.4333	6.81	-1.05763	2.47751e-143
100526740	ATP5MF-PTCD1	mRNA	1.97	3	1.64	1.07	0.81	1.29	2.20333	1.05667	-1.05939	2.18684e-28
29889	GNL2	mRNA	14.08	14.08	13.21	3.88	9.74	6.35	13.79	6.65667	-1.05966	1.03186e-73
221786	FAM200A	mRNA	2.09	2.64	2.76	0.94	0.6	1.89	2.49667	1.14333	-1.05976	5.98743e-16
79657	RPAP3	mRNA	5.49	4.97	5.88	2.17	2.35	3.31	5.44667	2.61	-1.05998	4.33086e-45
155061	ZNF746	mRNA	17.14	13.64	19.78	7.13	6.6	10.02	16.8533	7.91667	-1.06017	1.56498e-141
23456	ABCB10	mRNA	7.74	5.07	7.66	2.23	2.31	5.28	6.82333	3.27333	-1.06031	3.65704e-55
7570	ZNF22	mRNA	8.36	12.17	10.47	4.49	3.23	6.97	10.3333	4.89667	-1.06067	3.41494e-51
23518	R3HDM1	mRNA	8.43	6.77	7.8	0.95	6.66	3.19	7.66667	3.6	-1.06083	1.00559e-77
1659	DHX8	mRNA	10.71	14.28	11.76	3.66	7.75	6.13	12.25	5.84667	-1.06135	4.3926e-116
51084	CRYL1	mRNA	94.17	20.56	75.03	22.09	35.11	32.69	63.2533	29.9633	-1.06195	1.62834e-201
85463	ZC3H12C	mRNA	3.34	1.52	7.32	1.95	0.92	2.41	4.06	1.76	-1.06213	7.6517e-85
10946	SF3A3	mRNA	18.14	21.26	16.81	4.8	8.82	12.9	18.7367	8.84	-1.0622	6.87747e-119
55743	CHFR	mRNA	19.15	23.78	22.49	7.88	11.79	12.01	21.8067	10.56	-1.06356	4.33717e-156
2184	FAH	mRNA	25.27	23.23	21.16	13.16	6.46	13.51	23.22	11.0433	-1.06393	8.63197e-79
2014	EMP3	mRNA	171.91	282.86	147.92	48.22	134.56	106.03	200.897	96.27	-1.06396	1.31835e-289
54977	SLC25A38	mRNA	10.57	8.33	8.05	4.95	3.62	4.41	8.98333	4.32667	-1.06401	2.75598e-40
1982	EIF4G2	mRNA	179.84	279.31	177.16	116.48	83.05	106.63	212.103	102.053	-1.06442	0
23621	BACE1	mRNA	6.39	4.05	5.05	1.82	2.41	2.99	5.16333	2.40667	-1.06447	2.38432e-65
10539	GLRX3	mRNA	24.1	33.77	19.24	8.72	19.58	7.14	25.7033	11.8133	-1.06499	1.73063e-79
378	ARF4	mRNA	74.46	81.53	57.53	25.76	43.92	32.28	71.1733	33.9867	-1.06528	1.6269e-271
163050	ZNF564	mRNA	3.17	4.44	3.13	1.2	1.5	2.36	3.58	1.68667	-1.06573	8.7221e-25
80010	RMI1	mRNA	2.65	2.69	3.16	0.97	0.89	2.11	2.83333	1.32333	-1.06595	1.94229e-22
55246	CCDC25	mRNA	5.13	6.81	5.37	1.2	2.99	3.92	5.77	2.70333	-1.06621	7.7253e-48
154141	MBOAT1	mRNA	12.08	2.06	8.92	2.17	1.76	5.89	7.68667	3.27333	-1.06664	1.05587e-49
6721	SREBF2	mRNA	29.7	19.98	30.16	15.12	15.12	11.59	26.6133	13.9433	-1.06667	4.78763e-298
10494	STK25	mRNA	27.73	29.62	25.12	11.7	10.85	16.94	27.49	13.1633	-1.06684	2.13218e-128
84342	COG8	mRNA	8.67	9.07	9.07	3.9	3.26	5.5	8.93667	4.22	-1.06757	1.46465e-50
5690	PSMB2	mRNA	19.08	23.62	18.58	8.3	14.31	7.2	20.4267	9.93667	-1.06776	4.3624e-213
81929	SEH1L	mRNA	8.17	13.23	6.64	4.05	5.68	4.2	9.34667	4.64333	-1.06788	2.89669e-65
23265	EXOC7	mRNA	22.12	31.53	23.78	11.47	14.81	15.23	25.81	13.8367	-1.06794	1.97957e-274
80067	DCAF17	mRNA	3.08	3.47	3.55	1.81	2.63	1.55	3.36667	1.99667	-1.06796	3.8828e-39
128989	TANGO2	mRNA	41.98	32.99	39.12	13.9	13.18	21.07	38.03	16.05	-1.06835	1.07079e-209
9444	QKI	mRNA	104.36	69.48	95.01	37.06	25.9	48.26	89.6167	37.0733	-1.06858	0
10549	PRDX4	mRNA	41.05	47.48	29.25	22.06	12.55	21.6	39.26	18.7367	-1.06873	1.9407e-79
5917	RARS	mRNA	21.21	24.04	18.55	11.31	6.8	12.22	21.2667	10.11	-1.06897	9.41115e-102
57231	SNX14	mRNA	20.37	20.84	21.98	5.88	10.4	13.43	21.0633	9.90333	-1.07008	2.87484e-149
55900	ZNF302	mRNA	3.95	4.52	6.16	2.51	0.94	3.5	4.87667	2.31667	-1.07013	1.42323e-31
9179	AP4M1	mRNA	4.02	3.31	4.2	1.32	0.91	3.44	3.84333	1.89	-1.07067	1.17275e-16
6282	S100A11	mRNA	679.48	874.56	603.63	179.6	408.71	425.05	719.223	337.787	-1.07118	0
2121	EVC	mRNA	2.66	3.71	2.69	1.03	1.33	1.43	3.02	1.26333	-1.07124	7.97902e-55
23272	FAM208A	mRNA	10.21	7.91	10.62	2.74	2.79	7.34	9.58	4.29	-1.07126	3.55471e-170
79701	OGFOD3	mRNA	8.84	11.66	7.4	3.41	3.01	3.53	9.3	3.31667	-1.07147	4.50757e-61
23530	NNT	mRNA	17.79	10.75	17.66	7.19	5.16	9.57	15.4	7.30667	-1.07213	7.32939e-155
10254	STAM2	mRNA	7.24	7.63	8.29	3.81	1.61	5.25	7.72	3.55667	-1.07275	1.85182e-97
10771	ZMYND11	mRNA	15.85	13.42	12.58	3.1	9.99	6.88	13.95	6.65667	-1.07287	3.62583e-124
100188893	TOMM6	mRNA	53.11	56.05	40.59	16.95	38.95	15.82	49.9167	23.9067	-1.07311	1.89558e-93
23098	SARM1	mRNA	0.81	1.65	1.18	0.36	0.53	0.81	1.21333	0.566667	-1.07316	1.68865e-21
25828	TXN2	mRNA	50.45	37.43	45.64	15.64	17.57	22.66	44.5067	18.6233	-1.07321	5.24845e-137
7486	WRN	mRNA	1.99	1.8	2.06	0.7	0.77	0.7	1.95	0.723333	-1.07342	6.33007e-28
539	ATP5PO	mRNA	104.78	83.9	89.06	45.35	43.91	42.54	92.58	43.9333	-1.07378	1.84581e-161
55748	CNDP2	mRNA	57.38	85.39	66.88	36.97	18.49	41.84	69.8833	32.4333	-1.07428	0
10923	SUB1	mRNA	23.65	28.31	23.82	9.15	14.38	12.36	25.26	11.9633	-1.07489	6.53781e-200
5724	PTAFR	mRNA	91.7	59.77	86.3	17.9	40.02	51.35	79.2567	36.4233	-1.07538	0
51319	RSRC1	mRNA	9.05	12.73	9.85	4.74	3.57	6.62	10.5433	4.97667	-1.0759	2.0003e-42
79646	PANK3	mRNA	7.45	5.41	9.7	1.68	3.76	4.96	7.52	3.46667	-1.07712	2.61413e-58
51540	SCLY	mRNA	4.47	2.33	3.34	1.25	2.03	1.47	3.38	1.58333	-1.07744	2.25783e-20
89887	ZNF628	mRNA	4.45	5.8	4.48	1.8	2.57	2.52	4.91	2.29667	-1.07776	5.028e-41
130916	MTERF4	mRNA	10.24	10.13	10.76	2.55	2.4	5.05	10.3767	3.33333	-1.07786	4.48931e-47
6421	SFPQ	mRNA	45.71	39.64	28.96	16.09	9.79	10.86	38.1033	12.2467	-1.07795	0
522	ATP5PF	mRNA	55.1	85.85	46.3	18.11	47.24	25.74	62.4167	30.3633	-1.07801	3.8751e-113
5550	PREP	mRNA	11.22	12.81	9.7	4.78	5.35	6.03	11.2433	5.38667	-1.07827	5.12795e-77
54476	RNF216	mRNA	11.78	14.97	11	4.35	7.99	6.48	12.5833	6.27333	-1.07844	2.52239e-166
22878	TRAPPC8	mRNA	10.16	12.74	10.81	3.94	4.34	7.52	11.2367	5.26667	-1.08001	1.15228e-129
23241	PACS2	mRNA	14.22	13.71	14.65	4.97	7.63	7.29	14.1933	6.63	-1.08037	4.33237e-202
200895	DHFR2	mRNA	2.1	1.47	2.94	0.64	0.7	1.68	2.17	1.00667	-1.08062	1.14978e-20
374659	HDDC3	mRNA	11.39	9.51	8.13	2.35	4.11	6.69	9.67667	4.38333	-1.08086	1.22662e-21
5806	PTX3	mRNA	5.25	14.64	1.64	1.58	8.7	0.34	7.17667	3.54	-1.08086	3.40336e-33
57091	CASS4	mRNA	10.04	7.84	5.03	1.99	5.75	4.08	7.63667	3.94	-1.08098	4.59857e-60
8723	SNX4	mRNA	13.18	12.3	12.9	2.9	8.22	6.71	12.7933	5.94333	-1.08197	3.36824e-74
83480	PUS3	mRNA	4.06	3.96	2.87	1.13	2.33	1.49	3.63	1.65	-1.08294	5.00353e-14
6522	SLC4A2	mRNA	26.11	34.25	24.21	15.51	11.96	12.99	28.19	13.4867	-1.08308	4.35827e-266
22928	SEPHS2	mRNA	38.72	24.29	57.62	20.58	7.71	27.5	40.21	18.5967	-1.08315	8.5944e-213
54554	WDR5B	mRNA	1.66	2.65	1.96	0.83	1.14	1	2.09	0.99	-1.08352	2.11813e-21
10273	STUB1	mRNA	23.93	33.16	20.98	7.58	13.56	15.26	26.0233	12.1333	-1.08398	1.27443e-95
6392	SDHD	mRNA	66.79	59.65	93.83	32.75	26.05	43.55	73.4233	34.1167	-1.0841	1.45662e-229
6307	MSMO1	mRNA	16.42	7.96	19.54	7.76	8.25	4.75	14.64	6.92	-1.08426	3.28541e-71
60526	LDAH	mRNA	5.2	3.69	4.8	1.51	2.6	2.51	4.56333	2.20667	-1.08451	5.0803e-40
23067	SETD1B	mRNA	6.21	5.35	6.66	1.62	1.78	4.88	6.07333	2.76	-1.08502	3.58828e-117
4594	MUT	mRNA	5.94	3.01	5.96	3.21	0.95	2.89	4.97	2.35	-1.08533	8.45929e-37
728026	PTMAP12	mRNA	0.87	1.07	1.89	0.54	0.48	0.76	1.27667	0.593333	-1.08546	0.000465371
968	CD68	mRNA	2234.26	1837.49	2960.95	849.51	1178.11	1244.7	2344.23	1090.77	-1.08555	0
6256	RXRA	mRNA	44.29	107.46	39.02	32.59	17.95	39.97	63.59	30.17	-1.08591	0
107985803	LOC107985803	mRNA	1.21	1.35	1.3	0.7	0.36	0.75	1.28667	0.603333	-1.08593	4.67045e-08
134510	UBLCP1	mRNA	17.46	23.13	18.81	6.33	14.09	7.68	19.8	9.36667	-1.08608	1.36663e-109
221477	C6orf89	mRNA	13.6	16.87	15.17	5.04	6.13	9.88	15.2133	7.01667	-1.08609	2.0894e-237
55737	VPS35	mRNA	32.68	49.34	32.98	8.92	30.23	15.5	38.3333	18.2167	-1.08633	0
6726	SRP9	mRNA	74.3	69.41	73.78	24.84	27.24	45.42	72.4967	32.5	-1.0864	2.86708e-246
23549	DNPEP	mRNA	20.86	24.69	22.31	8.34	6.38	7.9	22.62	7.54	-1.08644	1.14794e-120
79903	NAA60	mRNA	28.9	27.76	29.45	10.76	8.17	20.69	28.7033	13.2067	-1.08651	1.97918e-173
5393	EXOSC9	mRNA	10.47	7.08	8.28	3.21	3.67	5.1	8.61	3.99333	-1.08751	7.93642e-32
85012	TCEAL3	mRNA	14.15	5.86	14.85	7	3.49	5.79	11.62	5.42667	-1.08819	5.10037e-30
808	CALM3	mRNA	155.06	146.33	222.13	82.79	44.77	115.02	174.507	80.86	-1.0898	0
91272	BOD1	mRNA	5.9	7.01	6.38	2.92	2.58	3.38	6.43	2.96	-1.08989	3.1832e-26
23708	GSPT2	mRNA	3.43	4.08	3.91	1.64	0.7	2.92	3.80667	1.75333	-1.09013	2.9135e-26
84954	MPND	mRNA	12.69	9.15	9.59	5.73	4.53	4.45	10.4767	4.90333	-1.09014	6.98544e-39
3093	UBE2K	mRNA	11.45	18.25	13.6	4.96	6.22	8.97	14.4333	6.71667	-1.09111	2.12992e-176
10557	RPP38	mRNA	5.82	8.44	8.9	2.73	3.17	4.22	7.72	3.37333	-1.0914	3.06034e-23
51371	POMP	mRNA	40.27	48.38	39	12.48	31.88	15.72	42.55	20.0267	-1.09226	2.35714e-142
5334	PLCL1	mRNA	2.29	0.7	3.05	0.36	0.93	1.24	2.01333	0.843333	-1.09231	4.55025e-26
2937	GSS	mRNA	18.6	18.3	15.8	5.97	9.95	8.57	17.5667	8.16333	-1.09238	2.37385e-78
145553	MDP1	mRNA	4.24	4.45	2.16	1.35	1.3	2.27	3.61667	1.64	-1.09292	3.10893e-07
63941	NECAB3	mRNA	6.66	3.8	3.34	1.53	3.62	1.49	4.6	2.21333	-1.09304	1.78373e-21
3730	ANOS1	mRNA	3.96	0.67	7.84	1.01	0.19	4.31	4.15667	1.83667	-1.09323	9.63298e-50
10952	SEC61B	mRNA	65.69	76.33	68.18	23.88	46.26	28.56	70.0667	32.9	-1.09326	4.25911e-87
59345	GNB4	mRNA	24.4	19.48	29.08	13.54	7.55	14.48	24.32	11.8567	-1.0935	0
25807	RHBDD3	mRNA	7.62	8.45	8.62	3.67	4.07	3.26	8.23	3.66667	-1.09362	4.59619e-54
5599	MAPK8	mRNA	4.35	5.25	4.48	2.78	1.39	3.64	4.69333	2.60333	-1.09363	4.89315e-53
60592	SCOC	mRNA	10.72	11.02	11.19	3.92	5.34	6.01	10.9767	5.09	-1.09411	2.34316e-49
55781	RIOK2	mRNA	5.73	4.5	5.86	3.97	1.48	3.08	5.36333	2.84333	-1.09496	5.26722e-40
375346	STIMATE	mRNA	6.51	3.89	4.86	2.32	2.58	2.21	5.08667	2.37	-1.09505	6.01797e-57
340526	RTL5	mRNA	14.58	5.45	16.82	4.25	3.53	8.86	12.2833	5.54667	-1.09515	5.13001e-123
7106	TSPAN4	mRNA	175.23	31.94	193.41	62.88	19.49	99.89	133.527	60.7533	-1.09554	0
65991	FUNDC2	mRNA	9.69	10.8	10.79	5.1	6.45	3.29	10.4267	4.94667	-1.09585	1.08756e-72
7408	VASP	mRNA	76.23	115.18	82.52	28.09	40.71	58	91.31	42.2667	-1.09626	0
6049	RNF6	mRNA	15.78	18.03	15.51	9.5	4.39	9.58	16.44	7.82333	-1.09678	1.06672e-129
9989	PPP4R1	mRNA	11.84	18.59	11.68	5.77	7.07	6.61	14.0367	6.48333	-1.09693	1.01616e-127
2130	EWSR1	mRNA	70.52	84.06	71.95	37.12	32.82	32.56	75.51	34.1667	-1.09775	0
728489	DNLZ	mRNA	9.36	5.2	3.06	3.17	2.07	2.93	5.87333	2.72333	-1.09779	4.87444e-11
23276	KLHL18	mRNA	7.45	3.8	5.43	1.37	2.85	3.29	5.56	2.50333	-1.09805	6.60126e-60
55272	IMP3	mRNA	26.7	23.4	22.39	11.68	7.24	14.56	24.1633	11.16	-1.09806	2.86641e-69
8427	ZNF282	mRNA	9.27	8.36	7.69	2.97	3.63	5.04	8.44	3.88	-1.09822	1.7355e-72
8195	MKKS	mRNA	9.12	8.07	8.9	2.54	2.07	7.14	8.69667	3.91667	-1.09889	6.95598e-61
6388	SDF2	mRNA	17.44	24.33	15.76	7.65	6.06	12.98	19.1767	8.89667	-1.09913	2.12566e-61
11316	COPE	mRNA	96.7	118.21	74.02	21.63	78.6	34.65	96.31	44.96	-1.09982	8.61272e-249
493856	CISD2	mRNA	7.51	11.14	8.38	1.75	6.45	4.33	9.01	4.17667	-1.0999	9.09989e-126
94103	ORMDL3	mRNA	9.26	9.21	10.54	5.03	3.97	4.61	9.67	4.53667	-1.10048	3.77331e-49
51058	ZNF691	mRNA	2.82	2.46	3.19	0.95	0.9	1.9	2.82333	1.25	-1.10076	1.8745e-13
389362	PSMG4	mRNA	6.42	4.82	4.09	1.44	1.24	0.68	5.11	1.12	-1.10113	4.73423e-10
25921	ZDHHC5	mRNA	25.53	37.87	25.46	9.6	13.79	17.79	29.62	13.7267	-1.10154	0
11070	TMEM115	mRNA	24.18	22.36	19.65	9.98	7.46	13.06	22.0633	10.1667	-1.10213	3.97527e-108
25809	TTLL1	mRNA	2.08	2.03	2.26	0.08	1.51	1.32	2.12333	0.97	-1.10271	2.876e-09
10127	ZNF263	mRNA	7.32	10.49	6.83	4.29	2.65	4.68	8.21333	3.87333	-1.10289	6.09724e-63
55958	KLHL9	mRNA	5.21	8.16	5.11	3.49	1.8	3.35	6.16	2.88	-1.10312	4.29836e-85
79892	MCMBP	mRNA	27.02	29.56	25.32	9.93	13.78	13.52	27.3	12.41	-1.10337	4.43105e-246
90522	YIF1B	mRNA	54.49	34.3	46.08	11.37	26.56	22.24	44.9567	20.0567	-1.10359	1.19919e-128
140710	SOGA1	mRNA	5.82	5.59	4.89	1.98	2.73	2.76	5.43333	2.49	-1.10441	1.23696e-182
11244	ZHX1	mRNA	5.76	4.68	6.24	3.64	1.19	2.92	5.56	2.58333	-1.10486	5.67089e-68
51463	GPR89B	mRNA	3.51	1.51	2.7	0.37	1.58	1.58	2.57333	1.17667	-1.10538	1.02818e-12
515	ATP5PB	mRNA	53.33	62.8	45.06	20.32	31.48	23.22	53.73	25.0067	-1.10613	2.7858e-266
130502	TTC32	mRNA	5.44	0.78	3.04	1.93	0.26	1.99	3.08667	1.39333	-1.10614	7.85047e-08
10450	PPIE	mRNA	17.99	23.73	19.6	7.52	6.41	11.93	20.44	8.62	-1.10639	6.17703e-67
64863	METTL4	mRNA	2.05	1.84	1.94	0.51	0.78	1.34	1.94333	0.876667	-1.10648	2.2887e-17
6453	ITSN1	mRNA	31.38	8.49	35.35	11.71	7.18	14.8	25.0733	11.23	-1.1068	0
55783	CMTR2	mRNA	6.74	7.4	6.77	1.64	1.64	6.01	6.97	3.09667	-1.10692	7.12609e-65
23203	PMPCA	mRNA	18.02	11.38	14.11	7.4	4.19	7.93	14.5033	6.50667	-1.10719	2.92619e-74
10467	ZNHIT1	mRNA	34.71	61.92	26.63	14.69	20.56	21.98	41.0867	19.0767	-1.10725	6.38848e-97
78992	YIPF2	mRNA	16.45	15.47	13.37	5.53	8.39	6.69	15.0967	6.87	-1.10736	3.47582e-70
6675	UAP1	mRNA	3.8	5.22	4.01	2.02	1.38	2.58	4.34333	1.99333	-1.10756	1.26293e-24
23165	NUP205	mRNA	5.06	7.42	5.75	2.24	3.19	3.02	6.07667	2.81667	-1.10766	1.12056e-91
84864	RIOX2	mRNA	3.66	4.06	4.19	1.7	1.2	2.57	3.97	1.82333	-1.10779	4.15687e-42
10990	LILRB5	mRNA	170.92	13.55	157.02	46.33	16.98	87.29	113.83	50.2	-1.10794	0
55856	ACOT13	mRNA	6.53	14.65	6.53	2.43	6.77	3.78	9.23667	4.32667	-1.10817	4.05261e-92
7077	TIMP2	mRNA	277.86	217.07	277.33	105.61	105.12	142.93	257.42	117.887	-1.10856	0
3192	HNRNPU	mRNA	48.3	50.45	48.6	30.72	21.92	16.71	49.1167	23.1167	-1.10903	0
11277	TREX1	mRNA	30.49	14.16	46.87	8.48	14.78	18.04	30.5067	13.7667	-1.10931	1.1709e-77
56848	SPHK2	mRNA	9.06	8.08	11.08	2.73	4.24	5.42	9.40667	4.13	-1.10941	3.4259e-67
79705	LRRK1	mRNA	6.75	5.45	6.71	1.85	3.04	3.35	6.30333	2.74667	-1.10968	1.12038e-144
140823	ROMO1	mRNA	17.76	27.65	10.74	3.97	20.01	2.63	18.7167	8.87	-1.10989	1.80699e-20
114971	PTPMT1	mRNA	17.33	13.39	12.3	5.24	6.28	8	14.34	6.50667	-1.11005	5.17457e-89
84364	ARFGAP2	mRNA	25.39	25.31	23.92	8.84	10.29	15.04	24.8733	11.39	-1.11019	9.95371e-166
9678	PHF14	mRNA	3.91	3.45	3.36	1.33	1.28	1.92	3.57333	1.51	-1.11031	7.70998e-38
55239	OGFOD1	mRNA	8.49	11.13	9.57	4.52	5.3	3.77	9.73	4.53	-1.1104	5.11939e-68
51259	TMEM216	mRNA	3.38	6.44	4.07	1.65	2.61	1.93	4.63	2.06333	-1.1104	1.31853e-15
25855	BRMS1	mRNA	23.09	27.83	20.99	7.21	13.62	11.92	23.97	10.9167	-1.11044	5.25498e-82
64764	CREB3L2	mRNA	18.36	13.81	17	6.9	9.57	7.68	16.39	8.05	-1.11045	2.97155e-261
10466	COG5	mRNA	11.16	8.53	10.89	3.78	4.36	5.51	10.1933	4.55	-1.11081	1.38301e-119
84720	PIGO	mRNA	10.2	14.63	8.15	2.66	5.76	4.28	10.9933	4.23333	-1.11157	8.3368e-110
649	BMP1	mRNA	3.28	4.98	2.23	1.54	3.08	0.88	3.49667	1.83333	-1.1119	5.17401e-34
10651	MTX2	mRNA	6.72	6.73	6.79	3.11	2.02	3.63	6.74667	2.92	-1.11216	3.49013e-24
4141	MARS	mRNA	26.99	27.63	27.33	3.82	18.98	13.55	27.3167	12.1167	-1.11292	2.68826e-183
8528	DDO	mRNA	2.82	0.97	2.19	1.34	0.61	0.82	1.99333	0.923333	-1.11302	7.68506e-09
2034	EPAS1	mRNA	24.91	65.83	36.76	6.77	33.93	18.5	42.5	19.7333	-1.11309	0
55109	AGGF1	mRNA	9.4	14.06	10.37	6.56	2.96	6.19	11.2767	5.23667	-1.11325	1.14046e-122
4968	OGG1	mRNA	9.19	15.15	9.53	3.98	3.31	5.83	11.29	4.37333	-1.11388	4.96982e-51
7374	UNG	mRNA	4.48	2.76	2.98	1.89	0.5	2.17	3.40667	1.52	-1.11442	3.81423e-18
11112	HIBADH	mRNA	18.72	7.6	16.16	5.03	3.87	10.04	14.16	6.31333	-1.11456	3.1961e-67
8826	IQGAP1	mRNA	118.31	209.15	147.34	58.9	85.26	75.79	158.267	73.3167	-1.11462	0
53407	STX18	mRNA	15.87	11.83	14.92	6.19	4.33	9.05	14.2067	6.52333	-1.11469	8.11377e-59
107303344	SETDB2-PHF11	mRNA	11.14	4.43	8.78	5.11	3.91	2.33	8.11667	3.78333	-1.11474	4.53072e-72
5910	RAP1GDS1	mRNA	11.51	8.54	11.34	2.39	6.11	6.5	10.4633	5	-1.11515	7.82553e-89
3613	IMPA2	mRNA	11.15	34.34	7.31	4.95	10.48	9.14	17.6	8.19	-1.11519	8.27476e-66
8704	B4GALT2	mRNA	1.14	1.68	0.74	0.47	0.7	0.5	1.18667	0.556667	-1.11568	3.75986e-07
26010	SPATS2L	mRNA	12.04	13.6	21.6	2.21	9.94	2.45	15.7467	4.86667	-1.11581	2.0963e-104
51752	ERAP1	mRNA	28.34	25.3	23.76	5.52	20.5	9.64	25.8	11.8867	-1.11667	4.32979e-301
9111	NMI	mRNA	19.55	18.54	33.48	9.15	10.32	12.99	23.8567	10.82	-1.11716	8.36824e-82
30849	PIK3R4	mRNA	5.49	5.11	5.19	1.75	2.54	2.89	5.26333	2.39333	-1.11741	1.05e-64
92255	LMBRD2	mRNA	3.77	2.82	3.72	1.27	0.56	2.69	3.43667	1.50667	-1.11772	1.88141e-65
284131	ENDOV	mRNA	4.14	6.17	2.58	2.03	2.16	2.21	4.29667	2.13333	-1.11783	4.44906e-19
29920	PYCR2	mRNA	22.61	29.09	21.34	6.07	11.79	16.08	24.3467	11.3133	-1.1179	6.30734e-101
81688	C6orf62	mRNA	105.33	69.01	119.08	38.19	31.96	64.15	97.8067	44.7667	-1.11806	0
29796	UQCR10	mRNA	52.24	61.51	40.38	14.36	29.23	26.64	51.3767	23.41	-1.11876	4.41526e-112
55929	DMAP1	mRNA	9.52	8.83	9.07	3.38	2.85	6.37	9.14	4.2	-1.11889	1.29051e-35
9861	PSMD6	mRNA	28.22	37.12	23.93	10.44	16.57	12.45	29.7567	13.1533	-1.11913	1.45103e-98
4528	MTIF2	mRNA	14.43	14.17	12.44	5.46	5.91	6.27	13.68	5.88	-1.11925	4.40012e-94
57827	C6orf47	mRNA	10.82	10.5	12.02	3.53	3.07	8.32	11.1133	4.97333	-1.11929	8.8789e-67
79596	RNF219	mRNA	3.23	6.31	4.59	2	2.06	2.4	4.71	2.15333	-1.11937	2.62786e-40
55813	UTP6	mRNA	13.73	12.76	14.49	5.57	6.35	7.42	13.66	6.44667	-1.12003	1.73211e-67
116225	ZMYND19	mRNA	6.27	4.37	4.58	1.59	2.13	2.99	5.07333	2.23667	-1.12063	1.17587e-17
54499	TMCO1	mRNA	14.84	19.83	14.88	5.87	6.15	10.49	16.5167	7.50333	-1.12077	2.53777e-179
200185	KRTCAP2	mRNA	101.81	119.15	92.3	20.18	84.52	38.99	104.42	47.8967	-1.12211	9.01915e-131
11097	NUPL2	mRNA	8.35	6.39	8.11	1.68	3.34	4.52	7.61667	3.18	-1.12221	3.61939e-35
51614	ERGIC3	mRNA	94.24	140.47	83.15	48.25	57.36	42.07	105.953	49.2267	-1.12232	0
388561	ZNF761	mRNA	5.39	9.94	6.53	5.89	4.65	5.8	7.28667	5.44667	-1.12241	1.00911e-51
79003	MIS12	mRNA	6.95	9.95	5.8	3.06	2.74	3.64	7.56667	3.14667	-1.12254	1.28163e-53
54472	TOLLIP	mRNA	18.82	17.71	18.07	6.83	6.4	10.08	18.2	7.77	-1.12296	9.66656e-162
55914	ERBIN	mRNA	16.02	15.93	20.65	9.53	3.46	11.18	17.5333	8.05667	-1.12311	1.24217e-270
10574	CCT7	mRNA	38.15	67.68	38.31	9.6	44	13.41	48.0467	22.3367	-1.12327	2.8263e-224
103910	MYL12B	mRNA	154.33	210.96	154.39	60.78	102.81	75.76	173.227	79.7833	-1.12367	0
83451	ABHD11	mRNA	13.13	11.57	10.28	7.1	6.31	4.24	11.66	5.88333	-1.12367	1.83738e-45
728689	EIF3CL	mRNA	19.99	21.54	4.67	9.98	5.44	6.12	15.4	7.18	-1.12374	1.94909e-78
55840	EAF2	mRNA	11.23	6.99	12.53	4.24	5.57	4.13	10.25	4.64667	-1.12422	2.18549e-26
147923	ZNF420	mRNA	1.74	2.37	1.61	0.84	0.29	1.41	1.90667	0.846667	-1.12422	1.50566e-16
8882	ZPR1	mRNA	11.72	17.07	9.97	5.05	7.5	5.2	12.92	5.91667	-1.1252	8.30794e-68
283232	TMEM80	mRNA	9.12	4.51	13.48	2.25	1.61	8.2	9.03667	4.02	-1.12604	2.54927e-36
1487	CTBP1	mRNA	40.34	48.02	38.69	10.63	13.79	20.6	42.35	15.0067	-1.12626	2.0119e-290
84068	SLC10A7	mRNA	4.14	3.08	4.8	0.78	1.76	3.16	4.00667	1.9	-1.12627	5.92372e-36
54929	TMEM161A	mRNA	10.53	12.47	8.18	2.19	8.44	3.28	10.3933	4.63667	-1.12672	4.22069e-44
2535	FZD2	mRNA	8.16	4.16	7.93	2.36	1.77	4.84	6.75	2.99	-1.12681	3.78709e-63
5636	PRPSAP2	mRNA	7.79	8.42	6.63	3.42	2.45	4.54	7.61333	3.47	-1.12765	3.2108e-36
127703	C1orf216	mRNA	4.23	4.08	6.18	1.95	1.83	2.8	4.83	2.19333	-1.12766	6.68897e-35
83931	STK40	mRNA	36.3	36.07	46.52	18.8	16.46	19.03	39.63	18.0967	-1.12768	0
4066	LYL1	mRNA	23.56	16.11	20.08	4.17	5.77	14.87	19.9167	8.27	-1.12828	3.03472e-89
9474	ATG5	mRNA	13.75	17.97	13.72	4.6	4.37	9.05	15.1467	6.00667	-1.12943	4.54864e-80
2593	GAMT	mRNA	5.95	13	4.21	2.02	4.44	2.04	7.72	2.83333	-1.12943	2.9699e-24
85365	ALG2	mRNA	15.99	10.38	20.02	5.72	5.06	9.93	15.4633	6.90333	-1.12947	1.7036e-106
51507	RTF2	mRNA	47.47	61.15	48.07	14.86	33.36	23.04	52.23	23.7533	-1.12954	4.27925e-209
274	BIN1	mRNA	17.24	38.51	14.02	7.53	17.21	7.43	23.2567	10.7233	-1.12975	2.94966e-119
3608	ILF2	mRNA	42.75	51.19	37.69	13.41	33.93	13.33	43.8767	20.2233	-1.12986	1.13261e-200
54908	SPDL1	mRNA	2.83	2.61	1.85	0.6	0.89	0.69	2.43	0.726667	-1.13002	4.79132e-19
127018	LYPLAL1	mRNA	14.15	7.05	19.71	3.98	3.26	7.46	13.6367	4.9	-1.13037	2.37183e-55
79831	KDM8	mRNA	2.03	2.02	1.92	0.54	1.17	1.03	1.99	0.913333	-1.13051	4.31056e-15
51118	UTP11	mRNA	16.54	21.37	15.21	8.63	9.02	6.37	17.7067	8.00667	-1.13061	1.22345e-86
100527949	GIMAP1-GIMAP5	mRNA	11.9	0.83	9.68	4.66	1.39	4.41	7.47	3.48667	-1.13117	2.42608e-41
10605	PAIP1	mRNA	18.54	18.7	20.93	4.21	11.58	10.18	19.39	8.65667	-1.13121	2.77936e-124
2591	GALNT3	mRNA	0.96	2.3	1.36	0.4	0.79	0.94	1.54	0.71	-1.13127	1.95086e-13
7589	ZSCAN21	mRNA	3.26	4.68	4.37	0.85	1.76	2.45	4.10333	1.68667	-1.13169	8.97162e-23
284307	ZIK1	mRNA	1.15	0.97	1.31	0.84	0.25	0.5	1.14333	0.53	-1.13214	1.94077e-13
2738	GLI4	mRNA	6.97	7.11	5.23	1.91	3.69	3.14	6.43667	2.91333	-1.13239	3.8811e-22
4711	NDUFB5	mRNA	60.49	38.19	51.29	23.88	19.88	25.31	49.99	23.0233	-1.13261	5.85681e-125
1390	CREM	mRNA	44.92	15.34	13.52	5.74	16.9	8.61	24.5933	10.4167	-1.13356	1.35746e-123
51136	RNFT1	mRNA	13.86	15.72	12.83	5.05	6.33	7.77	14.1367	6.38333	-1.13379	1.75661e-70
5822	PWP2	mRNA	1.95	3.58	1.5	0.8	1.32	1.22	2.34333	1.11333	-1.1352	3.66695e-20
27341	RRP7A	mRNA	6.33	10.69	5.37	2.56	4.27	3.4	7.46333	3.41	-1.13572	3.91443e-102
113115	MTFR2	mRNA	1.91	2.28	1.6	0.87	0.28	1.04	1.93	0.73	-1.13683	2.51804e-09
5701	PSMC2	mRNA	25.37	25.01	28.59	12.87	8.46	12.51	26.3233	11.28	-1.13751	8.64439e-184
387723	C10orf143	mRNA	1.28	2.7	2.09	0.56	1.06	1.11	2.02333	0.91	-1.13759	3.21295e-06
64976	MRPL40	mRNA	20.36	21.06	20.61	8.31	13.13	8.04	20.6767	9.82667	-1.13767	1.90861e-54
9770	RASSF2	mRNA	55.26	77.32	45.06	25.72	14.08	39.72	59.2133	26.5067	-1.13772	0
11018	TMED1	mRNA	16.74	19.85	15.8	5.48	9.57	8.7	17.4633	7.91667	-1.13815	2.43443e-63
1984	EIF5A	mRNA	147.6	192.67	140.28	38.86	105.3	54.86	160.183	66.34	-1.13885	0
57403	RAB22A	mRNA	4.67	6.25	4.07	1.89	2.23	2.66	4.99667	2.26	-1.13905	1.0801e-108
10461	MERTK	mRNA	32.53	79.63	20.88	18.64	10.24	31.37	44.3467	20.0833	-1.1391	0
81034	SLC25A32	mRNA	6.46	6.27	5.66	2.92	3	2.47	6.13	2.79667	-1.13923	2.54896e-48
7307	U2AF1	mRNA	39.21	48.54	36.59	15.72	18.06	21.89	41.4467	18.5567	-1.13931	9.96875e-98
9033	PKD2L1	mRNA	1.03	0.25	2.66	0.33	0.02	1.26	1.31333	0.536667	-1.13931	1.89142e-10
3692	EIF6	mRNA	27.38	60.06	23.49	10.65	23.98	15.76	36.9767	16.7967	-1.13944	1.85555e-103
2946	GSTM2	mRNA	9.42	2.4	4.99	3.36	0.97	2.61	5.60333	2.31333	-1.13959	1.22847e-17
7327	UBE2G2	mRNA	23.57	32.79	23.69	12.7	13.13	10.35	26.6833	12.06	-1.1396	3.27241e-210
8034	SLC25A16	mRNA	4.51	4.62	4.38	1.1	3.19	1.69	4.50333	1.99333	-1.14005	6.3464e-32
8220	ESS2	mRNA	8.79	10.25	8.16	2.84	5.13	4.64	9.06667	4.20333	-1.14079	8.43748e-42
2730	GCLM	mRNA	4.64	8.55	4.69	2.45	2.93	2.68	5.96	2.68667	-1.14092	5.77373e-77
25799	ZNF324	mRNA	2.84	3.12	2.57	1.35	0.87	1.6	2.84333	1.27333	-1.14128	6.68882e-25
2773	GNAI3	mRNA	23.19	24.79	21.97	10.07	11.06	10.57	23.3167	10.5667	-1.14227	6.60629e-275
283951	C16orf91	mRNA	4.2	4.35	3.94	1.59	2.19	1.87	4.16333	1.88333	-1.14247	3.72702e-11
55330	BLOC1S4	mRNA	3.75	5.52	4.68	1.99	1.72	2.59	4.65	2.1	-1.14254	5.00766e-19
5890	RAD51B	mRNA	2.81	1.43	3.16	0.96	0.8	1.63	2.46667	1.13	-1.14283	1.73872e-13
8416	ANXA9	mRNA	1.84	1.5	1.81	0.58	0.97	0.76	1.71667	0.77	-1.14291	4.02868e-09
5147	PDE6D	mRNA	14.95	19.32	15.91	3.69	9.31	9.39	16.7267	7.46333	-1.14357	3.22413e-50
91445	RNF185	mRNA	19.13	23.45	19.46	10.48	5.83	12	20.68	9.43667	-1.14373	2.7589e-163
63892	THADA	mRNA	7.71	5.32	5.71	1.21	3.67	2.95	6.24667	2.61	-1.14524	1.00994e-74
56262	LRRC8A	mRNA	5.46	5.53	3.98	1.85	1.35	3.33	4.99	2.17667	-1.14559	1.59659e-53
51026	GOLT1B	mRNA	9.43	9.41	8.85	2.83	4.98	4.54	9.23	4.11667	-1.14581	3.55139e-74
55163	PNPO	mRNA	14.78	11.34	12.95	5.34	6.89	5.22	13.0233	5.81667	-1.14592	2.75829e-108
2547	XRCC6	mRNA	74.14	122.3	73.11	32.02	60.8	30.49	89.85	41.1033	-1.14716	0
79017	GGCT	mRNA	14.35	8.51	13.93	6.49	5.14	4.7	12.2633	5.44333	-1.14738	1.7635e-35
10379	IRF9	mRNA	28.29	15.51	62.06	11.79	5.67	28.44	35.2867	15.3	-1.1477	9.16918e-146
51020	HDDC2	mRNA	8.64	14.24	4.06	2.1	9.07	1.83	8.98	4.33333	-1.14807	3.03671e-27
113510	HELQ	mRNA	5.85	4.13	6.59	2.19	1.85	3.44	5.52333	2.49333	-1.14831	2.68877e-43
9813	EFCAB14	mRNA	34.33	38.06	38.65	9.73	16.4	22.95	37.0133	16.36	-1.14905	0
5432	POLR2C	mRNA	18.88	27.98	18.71	12.08	8.53	9.34	21.8567	9.98333	-1.14908	3.42438e-99
4697	NDUFA4	mRNA	44.6	29.06	31.96	15.11	12.93	18.93	35.2067	15.6567	-1.14941	2.3452e-179
25796	PGLS	mRNA	66.89	39.12	56.6	25.88	17.17	28.61	54.2033	23.8867	-1.1496	1.28692e-137
109	ADCY3	mRNA	13.15	7.69	13.72	4.18	2.48	7.86	11.52	4.84	-1.14986	1.47284e-111
144363	ETFRF1	mRNA	16.39	7.39	16.14	4.94	3	7.94	13.3067	5.29333	-1.15031	1.30718e-39
7124	TNF	mRNA	47.47	16.21	16.1	28.4	1.97	6.53	26.5933	12.3	-1.15031	1.41337e-109
1896	EDA	mRNA	2.21	2.27	1.33	1.35	2.32	0.99	1.93667	1.55333	-1.15072	1.43819e-22
81035	COLEC12	mRNA	69.87	3.15	55.67	3.74	0.62	48.78	42.8967	17.7133	-1.15106	0
391059	FRRS1	mRNA	3.11	2.03	1.42	1.29	0.88	0.7	2.18667	0.956667	-1.15111	5.98013e-15
1536	CYBB	mRNA	307.12	235.11	351.33	58.61	83.84	242.59	297.853	128.347	-1.15121	0
51466	EVL	mRNA	41.56	19.48	51.68	11.35	5.03	29.46	37.5733	15.28	-1.15133	2.33214e-196
205327	C2orf69	mRNA	2.85	1.77	3.73	1.32	0.99	1.4	2.78333	1.23667	-1.15275	2.91774e-27
8520	HAT1	mRNA	13.86	18.51	13.87	2.89	4.12	8.57	15.4133	5.19333	-1.15311	1.45945e-71
9375	TM9SF2	mRNA	87.05	74.11	93.85	22.76	38.4	51.02	85.0033	37.3933	-1.1532	0
23586	DDX58	mRNA	3.43	1.9	14.08	2.14	2.35	4.01	6.47	2.83333	-1.15464	2.27847e-78
25923	ATL3	mRNA	10.9	10.55	10.43	5.21	4.61	4.47	10.6267	4.76333	-1.15499	9.33749e-191
90196	SYS1	mRNA	14.45	14.95	13.59	5.14	6.06	7.89	14.33	6.36333	-1.15532	1.98492e-102
728340	GTF2H2C	mRNA	3.91	2.1	3.09	0.49	0.04	3.07	3.03333	1.2	-1.15542	4.02955e-11
55333	SYNJ2BP	mRNA	5.94	5.21	5.63	2.61	2.2	2.7	5.59333	2.50333	-1.15574	5.28588e-101
83732	RIOK1	mRNA	5.15	9.25	4.45	1.82	4.82	1.94	6.28333	2.86	-1.15628	8.08511e-41
7678	ZNF124	mRNA	17.19	17.4	13.36	10.59	8.22	6.8	15.9833	8.53667	-1.15685	1.32737e-89
11079	RER1	mRNA	28.27	34.25	27.43	7.56	12.5	17.37	29.9833	12.4767	-1.1571	1.87381e-245
10165	SLC25A13	mRNA	6.93	11.72	8.6	2.08	5.88	4.37	9.08333	4.11	-1.15733	2.03382e-73
52	ACP1	mRNA	26.51	37.15	25.4	14.93	12.17	13.6	29.6867	13.5667	-1.15752	5.05383e-116
51768	TM7SF3	mRNA	26.23	21.59	16.23	4.71	6.72	7.55	21.35	6.32667	-1.15793	1.44179e-188
65988	ZNF747	mRNA	3.78	5.1	4.05	1.7	2.42	1.75	4.31	1.95667	-1.15826	1.37385e-39
6836	SURF4	mRNA	59.67	79.01	55.79	23.37	33.91	27.75	64.8233	28.3433	-1.15881	0
5435	POLR2F	mRNA	6.74	9.71	6.28	2.61	4.38	3.68	7.57667	3.55667	-1.15919	1.25581e-38
29903	CCDC106	mRNA	12.45	10.91	12.8	2.31	3.33	9.76	12.0533	5.13333	-1.15986	8.28197e-50
6628	SNRPB	mRNA	56.52	87.15	40.13	20.81	46.55	15.75	61.2667	27.7033	-1.16032	4.47432e-169
83594	NUDT12	mRNA	2.7	2.2	2.95	1.27	0.17	1.99	2.61667	1.14333	-1.16059	1.67768e-24
93058	COQ10A	mRNA	3.86	2.32	3.41	0.91	1.68	1.42	3.19667	1.33667	-1.16211	5.11076e-13
79912	PYROXD1	mRNA	6.39	9.91	5.94	3.74	2.03	3.22	7.41333	2.99667	-1.16233	1.80018e-72
63931	MRPS14	mRNA	5.28	6.95	5.28	2.72	2.82	2.35	5.83667	2.63	-1.16264	3.84402e-33
1465	CSRP1	mRNA	42.85	51.12	28.59	11.72	16.99	25.18	40.8533	17.9633	-1.16278	9.0345e-202
8693	GALNT4	mRNA	1.04	1.76	1.92	1.08	0.49	0.58	1.57333	0.716667	-1.16284	3.59109e-23
8636	SSNA1	mRNA	28.72	38.04	25.9	7.8	18.16	15.12	30.8867	13.6933	-1.16358	1.81462e-73
55969	RAB5IF	mRNA	47	94.96	37.16	11.68	47.62	21.84	59.7067	27.0467	-1.16395	6.67019e-168
152217	NCBP2-AS2	mRNA	7.86	6.5	7.95	2.39	1.73	5.52	7.43667	3.21333	-1.1641	2.55383e-18
284021	MILR1	mRNA	51.37	35.53	66.01	18.6	19.2	31.8	50.97	23.2	-1.16434	1.61495e-197
85315	PAQR8	mRNA	11.7	1.84	7.76	2.22	0.96	5.8	7.1	2.99333	-1.16512	1.32106e-85
908	CCT6A	mRNA	36.81	32.69	30.82	12.54	22.98	9.56	33.44	15.0267	-1.16554	5.58929e-227
891	CCNB1	mRNA	2.75	0.79	0.81	1.58	0.09	0.37	1.45	0.68	-1.166	4.68576e-09
59286	UBL5	mRNA	73.17	95.29	58.43	21.89	41.81	35.52	75.63	33.0733	-1.16616	1.16694e-83
125893	ZNF816	mRNA	1.93	2.02	2.64	0.85	0.21	1.79	2.19667	0.95	-1.16619	6.41428e-16
54700	RRN3	mRNA	13.29	13.72	14.98	8.02	5.82	4.91	13.9967	6.25	-1.16652	9.19751e-128
29982	NRBF2	mRNA	29.99	22.72	26.77	12.62	6.91	14.41	26.4933	11.3133	-1.16748	2.22177e-130
84681	HINT2	mRNA	13.91	7.63	8.53	2.13	6.41	4.54	10.0233	4.36	-1.16852	3.09475e-17
7290	HIRA	mRNA	9.73	6.44	11.81	3.53	1.89	6.65	9.32667	4.02333	-1.16861	9.8669e-97
84437	MSANTD4	mRNA	5.01	4.38	6.17	2.17	1.44	2.94	5.18667	2.18333	-1.16881	9.92805e-41
55054	ATG16L1	mRNA	4.51	6.57	5.38	2.44	2.05	2.81	5.48667	2.43333	-1.1705	7.83756e-47
6275	S100A4	mRNA	591.83	751.67	282.23	64.15	495.96	164.39	541.91	241.5	-1.17056	0
1678	TIMM8A	mRNA	1.66	1.81	1.4	0.36	1.09	1.02	1.62333	0.823333	-1.17094	2.40688e-05
84328	LZIC	mRNA	7.43	12.21	7.01	2.98	3.92	3.37	8.88333	3.42333	-1.1716	1.89808e-85
10856	RUVBL2	mRNA	10.76	14.19	9	4.16	5.15	5.97	11.3167	5.09333	-1.17198	6.46854e-58
7336	UBE2V2	mRNA	15.6	18.74	16.81	4.83	9.32	7.66	17.05	7.27	-1.17201	3.75802e-80
92675	DTD1	mRNA	10.16	7.55	7.01	3.19	3.92	3.76	8.24	3.62333	-1.17274	8.02975e-34
9466	IL27RA	mRNA	3.29	5.69	1.12	0.47	2.91	1.13	3.36667	1.50333	-1.17374	8.28989e-25
9409	PEX16	mRNA	9.55	9.28	7.65	2.8	3.84	5.01	8.82667	3.88333	-1.17392	5.61482e-44
8649	LAMTOR3	mRNA	11.12	6.98	9.22	4.13	3.49	4.37	9.10667	3.99667	-1.17459	1.987e-101
5134	PDCD2	mRNA	18.34	21.83	12.86	3.91	13.79	6.21	17.6767	7.97	-1.17497	2.15853e-80
26272	FBXO4	mRNA	7.02	2.93	5.52	1.62	1.14	2.92	5.15667	1.89333	-1.17533	1.51334e-28
6629	SNRPB2	mRNA	21.64	36.59	23.72	13.26	10.78	12.25	27.3167	12.0967	-1.1757	1.93583e-117
51493	RTCB	mRNA	36.43	34.85	47.4	15.04	21.2	16.23	39.56	17.49	-1.17588	1.45428e-210
57703	CWC22	mRNA	8.12	9.85	8.99	4.89	2.15	4.94	8.98667	3.99333	-1.17595	1.28259e-78
6643	SNX2	mRNA	37.12	39.12	32.82	12.26	18.03	17.65	36.3533	15.98	-1.17612	0
348110	ARPIN	mRNA	18.23	10.21	26.42	7.13	5.5	10.86	18.2867	7.83	-1.17716	5.29361e-290
6651	SON	mRNA	70.43	72.99	75.36	22.64	34.36	44.04	72.9267	33.68	-1.17724	0
53981	CPSF2	mRNA	12.03	11.2	13.37	2.19	7.09	6.67	12.2	5.31667	-1.1782	1.282e-161
7337	UBE3A	mRNA	20.34	24.98	21.47	10.23	6.52	11.91	22.2633	9.55333	-1.1783	5.52483e-281
9057	SLC7A6	mRNA	9.78	6.53	7.85	2.64	3.43	4.72	8.05333	3.59667	-1.17858	8.33129e-124
83941	TM2D1	mRNA	13.57	10.87	14.15	3.55	3.2	9.69	12.8633	5.48	-1.17893	3.06468e-42
6916	TBXAS1	mRNA	150.44	187.09	127.27	23.29	56.27	97.81	154.933	59.1233	-1.17905	0
1376	CPT2	mRNA	21.75	10.41	19.52	6.57	3.85	11.79	17.2267	7.40333	-1.17912	1.71421e-137
[truncated: 2,278 more rows]

## Sheet: CD8+ T cell DEGs
Supplementary table 1b. DEGs in NETs-treated CD8+T cells vs control
Gene ID	Gene Symbol	Type	log2 (NC / treated)	Qvalue (NC / treated)	treated_1 TPM	treated_2 TPM	treated_3 TPM	NC_1 TPM	NC_2 TPM	NC_3 TPM	NC Average TPM	treated Average TPM
3456	IFNB1	mRNA	-8.23909	4.03e-10	11.55	11.23	9.23	0	0	0	0	10.67
6863	TAC1	mRNA	-7.28669	2.52e-07	3.09	5.51	4.58	0	0	0	0	4.39333
933	CD22	mRNA	-7.04714	1.46e-06	3.84	2.43	0.89	0	0	0.05	0.0166667	2.38667
282618	IFNL1	mRNA	-7.01696	2.39e-06	3.23	4.38	6.99	0	0	0	0	4.86667
5798	PTPRN	mRNA	-6.98187	7.02e-06	2.37	3.37	0.47	0	0	0.04	0.0133333	2.07
2331	FMOD	mRNA	-6.20646	0.0011976	2.16	2.1	0.04	0.04	0	0	0.0133333	1.43333
3433	IFIT2	mRNA	-6.15959	1.42e-269	132.04	130.43	112.8	1.46	1.53	1.51	1.5	125.09
201456	FBXO15	mRNA	-6.15025	1.59e-06	6.38	4.93	1.7	0	0.04	0.04	0.0266667	4.33667
9436	NCR2	mRNA	-6.15015	0.000262	5.78	3.58	0.61	0	0	0.11	0.0366667	3.32333
81557	MAGED4B	mRNA	-6.10648	0.0242901	2.09	0.29	0	0	0	0	0	0.793333
128344	PIFO	mRNA	-6.05225	0.000206	1.16	0.95	0.41	0	0	0	0	0.84
80217	CFAP43	mRNA	-5.9802	3.76e-06	7.81	4.99	0.11	0.06	0.04	0.06	0.0533333	4.30333
347	APOD	mRNA	-5.93259	0.000175	1.92	2.6	1.76	0	0	0	0	2.09333
7991	TUSC3	mRNA	-5.86536	0.000183	1.56	0.93	0.32	0.05	0	0	0.0166667	0.936667
7141	TNP1	mRNA	-5.78058	0.00183305	7.28	4.81	1.09	0	0	0	0	4.39333
5023	P2RX1	mRNA	-5.76917	0.000455	0.49	0.78	0.35	0	0	0	0	0.54
162517	FBXO39	mRNA	-5.71012	0.0014735	0.96	1.46	0.32	0	0	0	0	0.913333
3437	IFIT3	mRNA	-5.60371	3.89e-106	262.41	203.77	137.7	3.12	3.72	3.75	3.53	201.293
6362	CCL18	mRNA	-5.52419	0.0109846	3.35	2.79	44.96	0	0.11	0.87	0.326667	17.0333
338811	TAFA2	mRNA	-5.50229	0.00104568	0.47	0.46	0.34	0	0	0	0	0.423333
140807	KRT72	mRNA	-5.48188	0.000988	4.31	3.44	0.2	0.1	0	0.09	0.0633333	2.65
3851	KRT4	mRNA	-5.46505	0.000476	2.68	3.73	0.25	0	0.07	0.06	0.0433333	2.22
282617	IFNL3	mRNA	-5.41071	0.00198128	2.3	1.42	2.32	0	0	0	0	2.01333
100529063	BCL2L2-PABPN1	mRNA	-5.3866	0.0333943	3.28	0	0.26	0	0	0.08	0.0266667	1.18
340990	OTOG	mRNA	-5.36444	0.00743945	0.22	0.15	0.03	0	0	0	0	0.133333
129080	EMID1	mRNA	-5.33749	0.00229882	0.73	0.65	0.39	0	0	0	0	0.59
2201	FBN2	mRNA	-5.25595	0.0312962	0.01	0.04	0.23	0	0	0	0	0.0933333
319101	KRT73	mRNA	-5.24755	0.000656	1.67	2.77	0.12	0.11	0	0.02	0.0433333	1.52
113730	KLHDC7B	mRNA	-5.23825	6.32e-16	78.18	61.7	8.41	1.3	1.17	0.8	1.09	49.43
3849	KRT2	mRNA	-5.19222	0.0134885	0.87	0.33	0.11	0	0	0	0	0.436667
3429	IFI27	mRNA	-5.15276	2.83e-26	188.55	143.17	57.53	3.04	4.24	2.17	3.15	129.75
2537	IFI6	mRNA	-5.14312	1.8e-67	1049.86	936.25	836.3	17.45	17.42	32.19	22.3533	940.803
10100	TSPAN2	mRNA	-5.04873	2.48e-12	3.54	4.93	10.02	0.12	0.09	0.27	0.16	6.16333
285180	RUFY4	mRNA	-5.04368	0.000382	1.93	2.23	0.14	0.05	0.05	0.05	0.05	1.43333
3434	IFIT1	mRNA	-5.04194	1.19e-54	29.83	24.1	15.53	0.5	0.72	0.61	0.61	23.1533
3765	KCNJ9	mRNA	-4.89356	0.0170583	0.13	0.1	0.88	0.03	0	0	0.01	0.37
27295	PDLIM3	mRNA	-4.8877	0.0116192	0.45	0.29	0.25	0	0	0	0	0.33
10913	EDAR	mRNA	-4.87943	0.00345348	0.4	0.24	0.55	0	0.04	0	0.0133333	0.396667
282616	IFNL2	mRNA	-4.87117	0.000176	2.86	3.63	3.56	0.14	0	0.14	0.0933333	3.35
4599	MX1	mRNA	-4.81245	1.31e-53	638.3	539.6	277.69	12.49	12.58	17.28	14.1167	485.197
55350	VNN3	mRNA	-4.78059	0.0382562	0.67	0.77	0.11	0	0	0	0	0.516667
646658	SYNDIG1L	mRNA	-4.75123	0.0146811	0.1	0.13	0.58	0	0.03	0	0.01	0.27
6286	S100P	mRNA	-4.75037	1.48e-07	13.9	12.55	20.98	0.3	0	1.17	0.49	15.81
1543	CYP1A1	mRNA	-4.74385	1.44e-13	26.19	24.13	6.58	0.46	0.28	1.1	0.613333	18.9667
2191	FAP	mRNA	-4.73317	0.0166131	0.32	0.17	0.23	0	0	0	0	0.24
129607	CMPK2	mRNA	-4.73119	1.01e-31	104.52	83.9	36.01	2.83	3.1	1.57	2.5	74.81
56901	NDUFA4L2	mRNA	-4.72627	0.00354687	1.49	1.28	1.03	0	0	0.11	0.0366667	1.26667
797	CALCB	mRNA	-4.7167	0.00554216	1.31	2.34	0.82	0.13	0	0	0.0433333	1.49
91543	RSAD2	mRNA	-4.67072	2.08e-103	132.44	105.62	79.37	3.25	3.76	3.71	3.57333	105.81
57597	BAHCC1	mRNA	-4.66401	0.00649096	0.19	0.15	0.06	0.01	0	0.02	0.01	0.133333
10964	IFI44L	mRNA	-4.65205	2.85e-46	362.56	318.59	153.67	8.86	8.36	9.73	8.98333	278.273
55024	BANK1	mRNA	-4.64544	0.0271968	0.34	0.13	0.21	0	0	0	0	0.226667
132671	SPATA18	mRNA	-4.5943	0.00713229	0.48	0.21	0.33	0	0	0.03	0.01	0.34
26298	EHF	mRNA	-4.59045	0.0350467	0.08	0.1	0.2	0	0	0	0	0.126667
10202	DHRS2	mRNA	-4.57684	1.91e-08	3.67	4.12	3.72	0.26	0.09	0.08	0.143333	3.83667
10561	IFI44	mRNA	-4.57128	4.43e-52	435.63	386.46	234.85	11.31	9.92	15.46	12.23	352.313
1117	CHI3L2	mRNA	-4.55983	3.54e-12	34.68	30.44	6.01	0.99	0.65	0.81	0.816667	23.71
3005	H1-0	mRNA	-4.55526	5.26e-41	366.62	371.97	179.93	12.81	14.03	6.59	11.1433	306.173
56906	THAP10	mRNA	-4.53308	0.042116	0.33	0.53	0.13	0	0	0	0	0.33
390072	OR52N4	mRNA	-4.52191	4.83e-08	11.08	13.13	4.48	0	0.3	0.87	0.39	9.56333
653689	GSTT2B	mRNA	-4.51786	0.0112498	1.85	1.29	0.51	0	0.14	0	0.0466667	1.21667
79865	TREML2	mRNA	-4.49423	4.39e-16	9.39	8.38	3.02	0.25	0.27	0.27	0.263333	6.93
55503	TRPV6	mRNA	-4.46644	0.0152773	0.5	0.69	0.14	0.04	0	0	0.0133333	0.443333
4494	MT1F	mRNA	-4.46015	8.43e-06	21.06	18.69	4.97	0.67	0.84	0.33	0.613333	14.9067
64518	TEKT3	mRNA	-4.43745	0.048709	0.62	0.13	0.26	0	0	0	0	0.336667
6373	CXCL11	mRNA	-4.43734	3.59e-06	2.47	2.87	3.73	0.09	0.1	0.17	0.12	3.02333
4940	OAS3	mRNA	-4.4236	7.98e-40	235.1	206.91	118.14	5.57	6.17	10.11	7.28333	186.717
4938	OAS1	mRNA	-4.41363	5.42e-39	228.56	203.31	112.14	5.39	5.3	8.82	6.50333	181.337
143630	UBQLNL	mRNA	-4.41254	0.0271693	0.4	1.06	0.12	0	0	0.05	0.0166667	0.526667
338785	KRT79	mRNA	-4.40876	3.06e-08	20.29	20.23	2.76	0.36	0.34	0.95	0.55	14.4267
10673	TNFSF13B	mRNA	-4.3817	2.21e-12	30.45	21.73	5.41	1.17	0.61	0.58	0.786667	19.1967
5274	SERPINI1	mRNA	-4.33534	1.4e-07	7.05	5.83	2.63	0.08	0.09	0.48	0.216667	5.17
102724062	LOC102724062	mRNA	-4.32962	0.025951	2.01	2.58	0.1	0.09	0.21	0	0.1	1.56333
54739	XAF1	mRNA	-4.32061	4.55e-46	296.62	259.29	192.64	9.75	9.82	16.32	11.9633	249.517
10628	TXNIP	mRNA	-4.22578	1.19e-69	638.61	549.64	349.68	20.95	21.91	26.74	23.2	512.643
8638	OASL	mRNA	-4.22018	3.44e-74	209.43	198.43	193.09	7.69	8	11.98	9.22333	200.317
9901	SRGAP3	mRNA	-4.17758	0.000148	0.86	0.55	0.32	0.03	0.04	0.04	0.0366667	0.576667
10203	CALCRL	mRNA	-4.17334	8.52e-05	1.65	1.36	0.21	0.05	0.09	0.03	0.0566667	1.07333
148741	ANKRD35	mRNA	-4.14904	0.000979	1.5	0.78	0.43	0	0.05	0.08	0.0433333	0.903333
389903	CSAG3	mRNA	-4.14692	0.00319891	2.28	2	1.74	0.16	0	0.17	0.11	2.00667
1768	DNAH6	mRNA	-4.12766	3e-05	0.56	0.42	0.27	0.01	0.01	0.05	0.0233333	0.416667
79730	NSUN7	mRNA	-4.04527	4.2e-06	2.05	1.93	0.78	0.07	0.09	0.15	0.103333	1.58667
161753	ODF3L1	mRNA	-4.03659	0.0326107	0.6	0.61	1.2	0	0	0.11	0.0366667	0.803333
7980	TFPI2	mRNA	-4.01784	2.06e-05	2.27	1.84	11.04	0.24	0.27	0.36	0.29	5.05
3872	KRT17	mRNA	-4.01515	6.16e-05	3.16	1.89	1.77	0.17	0.1	0.08	0.116667	2.27333
57124	CD248	mRNA	-3.99166	1.82e-06	26.77	30.74	2.55	0.55	0.79	1.73	1.02333	20.02
219285	SAMD9L	mRNA	-3.94946	5.93e-14	110.33	89.32	80.53	2.8	2.76	9.8	5.12	93.3933
6925	TCF4	mRNA	-3.94337	7.86e-08	1.12	1.01	0.69	0.11	0.02	0.02	0.05	0.94
79098	C1orf116	mRNA	-3.9171	0.0448926	0.15	0.26	0.08	0	0.03	0	0.01	0.163333
153743	PPP1R2B	mRNA	-3.90872	0.00722277	0.67	0.92	0.58	0	0.11	0.09	0.0666667	0.723333
102724560	CBSL	mRNA	-3.90733	1.32e-07	8.57	10.26	2.05	0.66	0.41	0.21	0.426667	6.96
85360	SYDE1	mRNA	-3.87683	4.38e-05	1.78	1.19	0.68	0.08	0.09	0.04	0.07	1.21667
100431172	KLRF2	mRNA	-3.85815	0.0192164	2.68	3.3	0.57	0.18	0	0.18	0.12	2.18333
85397	RGS8	mRNA	-3.84569	0.0267985	0.26	0.42	0.05	0.02	0.03	0	0.0166667	0.243333
182	JAG1	mRNA	-3.81569	1.36e-50	54.45	56.8	36.34	2.59	2.53	3.73	2.95	49.1967
9636	ISG15	mRNA	-3.79624	6.14e-120	513.78	465.3	379.99	26.56	27.03	29.82	27.8033	453.023
3665	IRF7	mRNA	-3.78743	3.37e-57	222.86	236.9	176.68	10.61	12.22	16.36	13.0633	212.147
9823	ARMCX2	mRNA	-3.76071	2.48e-33	25.59	23.64	14.05	1.2	1.26	1.54	1.33333	21.0933
2791	GNG11	mRNA	-3.75753	0.00369517	1.8	1.2	0.53	0	0	0.21	0.07	1.17667
4600	MX2	mRNA	-3.72187	9.58e-30	32.06	28.65	23.17	1.16	1.42	2.49	1.69	27.96
654790	PCP4L1	mRNA	-3.71979	0.00268889	2.02	1.07	1.34	0	0.1	0.18	0.0933333	1.47667
9314	KLF4	mRNA	-3.71475	0.000606	1.17	0.96	9.36	0.35	0.15	0.3	0.266667	3.83
6753	SSTR3	mRNA	-3.71037	9.17e-10	22.64	21.63	4.84	1.22	1.06	0.48	0.92	16.37
2831	NPBWR1	mRNA	-3.70364	3.8e-08	5.26	5.06	1.25	0.36	0.24	0.15	0.25	3.85667
51308	REEP2	mRNA	-3.69789	0.000304	1.57	1.02	1.19	0.06	0.07	0.12	0.0833333	1.26
11274	USP18	mRNA	-3.69203	4.42e-91	172.74	141.32	118.97	10.99	9.02	8.62	9.54333	144.343
7216	TRO	mRNA	-3.63981	3.35e-07	4.09	4.24	0.88	0.17	0.27	0.24	0.226667	3.07
4504	MT3	mRNA	-3.63075	0.0409594	8.03	7.04	0.73	1.05	0	0	0.35	5.26667
152573	SHISA3	mRNA	-3.62808	0.0293114	0.46	0.17	5.38	0.22	0	0.22	0.146667	2.00333
440689	H2BC18	mRNA	-3.62804	0.0232647	3.13	1.61	4.07	0.48	0	0.33	0.27	2.93667
9881	TRANK1	mRNA	-3.62641	4.55e-21	29.39	26.91	14.63	1.19	1.21	2.4	1.6	23.6433
202134	FAM153B	mRNA	-3.62187	0.000141	2.12	3.45	1.06	0.08	0.27	0.17	0.173333	2.21
388125	C2CD4B	mRNA	-3.6147	0.00309763	0.88	1.33	1.5	0.16	0.09	0.16	0.136667	1.23667
201305	SPNS3	mRNA	-3.59189	1.48e-15	11.23	11.54	6.7	0.58	0.51	0.99	0.693333	9.82333
875	CBS	mRNA	-3.58235	1.73e-29	14.18	11.15	10.42	0.54	0.91	0.92	0.79	11.9167
1831	TSC22D3	mRNA	-3.58163	2.5e-05	447.03	496.22	721.65	17.75	20.71	80.09	39.5167	554.967
55601	DDX60	mRNA	-3.58031	8.17e-51	127.62	111.37	72.7	6.49	6.91	8.51	7.30333	103.897
51171	HSD17B14	mRNA	-3.55908	7.04e-10	6.76	8.84	7.47	0.62	0.31	0.82	0.583333	7.69
3488	IGFBP5	mRNA	-3.54624	0.00290545	1.56	1.24	0.15	0.1	0.11	0	0.07	0.983333
22949	PTGR1	mRNA	-3.51543	5.96e-07	9.67	7.16	2.39	0.52	0.47	0.39	0.46	6.40667
51310	SLC22A17	mRNA	-3.49811	3.66e-09	5.04	5.8	4.52	0.06	0.48	0.58	0.373333	5.12
7062	TCHH	mRNA	-3.48589	0.0342406	0.15	0.21	0.13	0	0	0.04	0.0133333	0.163333
1832	DSP	mRNA	-3.4525	0.000134	1.21	0.98	0.2	0.09	0.04	0.05	0.06	0.796667
114757	CYGB	mRNA	-3.44762	1.37e-06	22.34	23.15	3.14	1.52	1.44	0.75	1.23667	16.21
79990	PLEKHH3	mRNA	-3.43156	0.016929	0.46	0.47	0.68	0	0	0.13	0.0433333	0.536667
199221	DZIP1L	mRNA	-3.42766	0.0103445	0.46	0.25	0.55	0	0.07	0.13	0.0666667	0.42
57447	NDRG2	mRNA	-3.42129	2.48e-05	2.6	3.51	1.21	0.13	0.14	0.32	0.196667	2.44
1573	CYP2J2	mRNA	-3.4103	0.000387	3.92	4.48	0.64	0.27	0.31	0.13	0.236667	3.01333
4318	MMP9	mRNA	-3.37614	2.84e-07	27.41	29.05	4.1	1.97	1.49	1.4	1.62	20.1867
144193	AMDHD1	mRNA	-3.36552	4.09e-07	3.17	2.37	2.39	0.06	0.33	0.28	0.223333	2.64333
107984814	LOC107984814	mRNA	-3.3615	0.0429118	0.72	1.13	0.36	0.14	0.1	0	0.08	0.736667
374618	TEX9	mRNA	-3.35878	0.00114359	1.76	1.16	0.95	0.1	0.1	0.13	0.11	1.29
6543	SLC8A2	mRNA	-3.35531	0.0379813	0.29	0.33	0.13	0	0.04	0.04	0.0266667	0.25
53831	GPR84	mRNA	-3.35491	7.59e-07	44.3	38.66	6.08	2.22	3.5	1.69	2.47	29.68
401024	FSIP2	mRNA	-3.35209	0.0216265	0.2	0.15	0.04	0.01	0	0.01	0.00666667	0.13
55258	THNSL2	mRNA	-3.3344	0.000128	2.62	4.1	0.75	0.29	0.21	0.08	0.193333	2.49
10566	AKAP3	mRNA	-3.33188	9.66e-06	2.68	1.83	1.08	0.28	0.05	0.16	0.163333	1.86333
287	ANK2	mRNA	-3.3293	0.000895	0.29	0.21	0.27	0.03	0.04	0	0.0233333	0.256667
5265	SERPINA1	mRNA	-3.32767	1.89e-07	6.05	6.14	12.46	0.43	0.49	1.22	0.713333	8.21667
10371	SEMA3A	mRNA	-3.32005	1.49e-09	1.12	1.18	1.85	0.14	0.14	0.09	0.123333	1.38333
9779	TBC1D5	mRNA	-3.30626	4.25e-18	15.52	14.3	9.81	0.79	0.7	1.63	1.04	13.21
127700	OSCP1	mRNA	-3.29738	0.000196	2.51	1.79	2.41	0.17	0.59	0.2	0.32	2.23667
255809	C19orf38	mRNA	-3.27075	0.010568	2.82	3.49	0.34	0.28	0.16	0.28	0.24	2.21667
715	C1R	mRNA	-3.24814	5.13e-06	2.62	3.91	1.23	0.2	0.29	0.2	0.23	2.58667
7345	UCHL1	mRNA	-3.24461	0.00208964	5.69	3.27	0.86	0.24	0.4	0.23	0.29	3.27333
323	APBB2	mRNA	-3.24015	1.76e-32	11.41	10.2	8.21	0.89	1.49	0.84	1.07333	9.94
2232	FDXR	mRNA	-3.23629	1.07e-22	21.28	20.6	20.07	1.79	1.2	2.69	1.89333	20.65
64135	IFIH1	mRNA	-3.23529	1.91e-54	116.27	109.35	75.98	8.56	8.2	10.38	9.04667	100.533
23312	DMXL2	mRNA	-3.21647	3.89e-33	5.67	4.47	3.33	0.42	0.49	0.39	0.433333	4.49
654	BMP6	mRNA	-3.21448	3.95e-10	2.6	3	1.64	0.24	0.24	0.2	0.226667	2.41333
26872	STEAP1	mRNA	-3.21382	4.37e-05	8.34	6.67	2.34	0.21	0.49	0.84	0.513333	5.78333
3850	KRT3	mRNA	-3.21103	0.0314637	0.69	0.47	0.74	0	0	0.16	0.0533333	0.633333
81030	ZBP1	mRNA	-3.21074	1.09e-18	14.25	12.01	11.64	0.61	1.09	1.71	1.13667	12.6333
102723750	LOC102723750	mRNA	-3.20875	0.000552	0.71	0.64	0.45	0.1	0.03	0.03	0.0533333	0.6
29785	CYP2S1	mRNA	-3.20679	4.57e-06	1.93	2.84	1.83	0.05	0.22	0.34	0.203333	2.2
4610	MYCL	mRNA	-3.19502	0.00751107	0.59	0.45	3.1	0.24	0.05	0.12	0.136667	1.38
7077	TIMP2	mRNA	-3.1917	0.000643	8.21	7.9	0.65	0.55	0.83	0.17	0.516667	5.58667
55008	HERC6	mRNA	-3.18868	8.53e-26	43.06	35.95	33.67	2.71	2.76	5.12	3.53	37.56
127733	UBXN10	mRNA	-3.17731	1.46e-12	8.69	7.32	6.96	0.4	0.67	1.26	0.776667	7.65667
91663	MYADM	mRNA	-3.16846	0.00117448	93.86	122.1	344.1	9.4	11.08	33.8	18.0933	186.687
4286	MITF	mRNA	-3.16763	0.000223	0.68	0.91	0.76	0.09	0.16	0	0.0833333	0.783333
27071	DAPP1	mRNA	-3.16597	6.47e-09	39.29	34.36	52.36	2	2.76	7.43	4.06333	42.0033
55713	ZNF334	mRNA	-3.16039	6.13e-07	6.8	5.06	1.2	0.22	0.37	0.18	0.256667	4.35333
3816	KLK1	mRNA	-3.15877	0.00691867	3.78	3.84	0.79	0.15	0.34	0.3	0.263333	2.80333
221481	ARMC12	mRNA	-3.15515	0.00199815	2.06	1.57	0.8	0.19	0.11	0	0.1	1.47667
6920	TCEA3	mRNA	-3.15137	2.59e-05	8.37	8.35	1.94	0.49	1	0.39	0.626667	6.22
3626	INHBC	mRNA	-3.14864	0.00738755	0.58	0.67	0.45	0.04	0	0.12	0.0533333	0.566667
2207	FCER1G	mRNA	-3.14645	2.6e-23	83.11	75.85	47.65	8.31	6.56	5.02	6.63	68.87
1123	CHN1	mRNA	-3.143	2.84e-25	15.26	13.72	15.46	1.16	1.19	1.74	1.36333	14.8133
388021	TMEM179	mRNA	-3.1408	0.00394737	1.05	0.82	0.3	0	0.07	0.09	0.0533333	0.723333
80144	FRAS1	mRNA	-3.12883	0.0312962	0.16	0.13	0.04	0.01	0.01	0.01	0.01	0.11
9970	NR1I3	mRNA	-3.12875	0.00359457	2.16	2.62	1.22	0.33	0	0.36	0.23	2
9162	DGKI	mRNA	-3.12504	0.0239384	0.21	0.12	0.13	0.04	0	0.02	0.02	0.153333
3818	KLKB1	mRNA	-3.09634	0.0157419	1.23	0.72	0.32	0.08	0	0.15	0.0766667	0.756667
221935	SDK1	mRNA	-3.09371	4.92e-05	1.54	1.15	0.38	0.26	0.17	0.1	0.176667	1.02333
3645	INSRR	mRNA	-3.08687	1.37e-07	7.57	8.8	2.39	0.36	0.52	0.94	0.606667	6.25333
126129	CPT1C	mRNA	-3.08595	0.00021	3.32	3.64	0.96	0.19	0.12	0.43	0.246667	2.64
22989	MYH15	mRNA	-3.0852	0.00128812	1.07	0.76	0.17	0.05	0.1	0.06	0.07	0.666667
23007	PLCH1	mRNA	-3.0816	0.00711541	1.15	0.61	0.1	0.08	0.02	0.08	0.06	0.62
8736	MYOM1	mRNA	-3.08131	2.33e-07	1.99	1.73	0.85	0.14	0.11	0.21	0.153333	1.52333
10769	PLK2	mRNA	-3.0688	1.16e-08	13.57	14.22	38.06	1.64	2.54	2.75	2.31	21.95
8433	UTF1	mRNA	-3.0555	0.00589455	1.12	1.82	6.26	0.54	0.24	0.21	0.33	3.06667
3624	INHBA	mRNA	-3.05374	5.06e-34	129.97	136.73	186.31	14.87	14.6	17.61	15.6933	151.003
161291	TMEM30B	mRNA	-3.04306	3.23e-13	6.15	4.73	7.89	0.7	0.43	0.82	0.65	6.25667
2886	GRB7	mRNA	-3.03313	0.040534	0.81	0.75	0.26	0.06	0.13	0	0.0633333	0.606667
27023	FOXB1	mRNA	-3.02865	0.000603	1.85	1.08	3.46	0.13	0.1	0.44	0.223333	2.13
3759	KCNJ2	mRNA	-3.02695	0.00579953	0.46	0.55	0.17	0.02	0.05	0.05	0.04	0.393333
51191	HERC5	mRNA	-3.02104	4.11e-60	128.4	108.97	110.84	11.56	10.68	13.83	12.0233	116.07
55359	STYK1	mRNA	-2.99551	0.000772	2.92	2.24	6.7	0.28	0.1	0.91	0.43	3.95333
10962	MLLT11	mRNA	-2.98673	6.6e-16	81.51	76.87	29.36	7.4	6.17	6.4	6.65667	62.58
10217	CTDSPL	mRNA	-2.98382	2.01e-05	3.6	3.39	0.86	0.37	0.41	0.11	0.296667	2.61667
128506	OCSTAMP	mRNA	-2.98247	7.65e-06	9.05	8.87	1.99	0.83	0.66	0.71	0.733333	6.63667
219738	FAM241B	mRNA	-2.98012	1.3e-07	9.61	10.2	5.12	1.42	0.69	0.53	0.88	8.31
3280	HES1	mRNA	-2.96801	0.0330726	0.68	0.95	0.68	0.08	0	0.16	0.08	0.77
60681	FKBP10	mRNA	-2.9647	0.000961	1.67	1.25	0.74	0.1	0.06	0.25	0.136667	1.22
132321	C4orf33	mRNA	-2.9647	3.58e-14	22.03	19.1	9.2	1.68	2.18	1.55	1.80333	16.7767
23569	PADI4	mRNA	-2.96375	0.00173225	2.91	2.92	0.62	0.26	0.25	0.22	0.243333	2.15
5742	PTGS1	mRNA	-2.95513	0.00221916	0.57	1.13	0.38	0.03	0.06	0.15	0.08	0.693333
54885	TBC1D8B	mRNA	-2.94951	0.0015579	0.43	0.43	1.06	0.05	0.06	0.14	0.0833333	0.64
55638	SYBU	mRNA	-2.9353	0.0396405	0.19	0.37	0.56	0.05	0.06	0.05	0.0533333	0.373333
10529	NEBL	mRNA	-2.93344	3.74e-11	3.11	2.59	2.24	0.39	0.45	0.11	0.316667	2.64667
387748	OR56B1	mRNA	-2.93289	0.00922694	1.22	1.11	0.58	0	0.14	0.18	0.106667	0.97
23586	DDX58	mRNA	-2.92971	1.53e-45	45.24	36.79	27.47	3.77	4.36	4.14	4.09	36.5
266743	NPAS4	mRNA	-2.92936	0.0110564	0.36	0.42	0.67	0	0.12	0.11	0.0766667	0.483333
54760	PCSK4	mRNA	-2.92635	0.000376	1.73	2.14	0.73	0.23	0.18	0.19	0.2	1.53333
3489	IGFBP6	mRNA	-2.92185	1.25e-05	4.5	5.16	4.35	0.7	0.63	0.28	0.536667	4.67
79924	ADM2	mRNA	-2.91816	4.98e-12	14.9	12.87	7.27	1.08	0.87	1.95	1.3	11.68
765	CA6	mRNA	-2.90772	6.94e-07	9.92	8.94	4.99	0.76	0.63	1.44	0.943333	7.95
1958	EGR1	mRNA	-2.89942	6.16e-10	268.21	375.88	81.46	26.5	26.05	28.63	27.06	241.85
5168	ENPP2	mRNA	-2.89708	0.000305	0.86	1.09	1.68	0.12	0.23	0.08	0.143333	1.21
132014	IL17RE	mRNA	-2.89333	2.93e-07	7.53	6.6	2.95	0.66	0.39	0.85	0.633333	5.69333
387694	SH2D4B	mRNA	-2.88862	0.0450771	0.25	0.17	0.12	0.02	0.07	0	0.03	0.18
85379	KIAA1671	mRNA	-2.88496	4.61e-30	8.48	6.43	4.89	0.7	0.77	0.79	0.753333	6.6
4306	NR3C2	mRNA	-2.87718	4.31e-09	2.97	2.82	1.3	0.36	0.26	0.23	0.283333	2.36333
5352	PLOD2	mRNA	-2.87502	1.8e-07	1.83	1.73	1.22	0.21	0.24	0.14	0.196667	1.59333
23428	SLC7A8	mRNA	-2.86332	1.66e-06	1.62	1.46	0.96	0.12	0.14	0.21	0.156667	1.34667
107985433	LOC107985433	mRNA	-2.85829	0.00690955	1.36	2.37	1.26	0	0.32	0.28	0.2	1.66333
53346	TM6SF1	mRNA	-2.84984	4.58e-09	18.96	15.34	7.55	1.74	2.55	2.21	2.16667	13.95
285195	SLC9A9	mRNA	-2.84748	0.000106	2.87	2.49	1.98	0.19	0.08	0.58	0.283333	2.44667
554313	H4C15	mRNA	-2.83705	1.39e-05	17.65	17.17	32.27	2.16	1.64	4.45	2.75	22.3633
8370	H4C14	mRNA	-2.83705	1.39e-05	17.65	17.17	32.27	2.16	1.64	4.45	2.75	22.3633
467	ATF3	mRNA	-2.83387	1.39e-06	92.5	99.32	301.37	14.83	15.63	29.48	19.98	164.397
1757	SARDH	mRNA	-2.82848	8.53e-05	4.02	5.02	1.03	0.24	0.44	0.5	0.393333	3.35667
8857	FCGBP	mRNA	-2.81735	3.27e-07	2.34	2.35	0.61	0.21	0.21	0.21	0.21	1.76667
79132	DHX58	mRNA	-2.81272	2.4e-21	41.09	39.73	19.83	4.13	4.25	3.74	4.04	33.55
50944	SHANK1	mRNA	-2.80404	0.00695754	0.37	0.57	0.08	0.05	0.04	0.03	0.04	0.34
1649	DDIT3	mRNA	-2.79517	1.73e-57	165.73	163.68	162.54	16.4	18.23	20.99	18.54	163.983
283948	NHLRC4	mRNA	-2.79457	0.00396783	1.99	1.7	0.57	0.25	0.14	0.12	0.17	1.42
3909	LAMA3	mRNA	-2.77999	0.00113649	0.29	0.35	0.39	0.05	0.08	0.02	0.05	0.343333
9806	SPOCK2	mRNA	-2.77424	1.44e-12	162.95	171.79	114.63	12.43	13.41	28.07	17.97	149.79
2039	DMTN	mRNA	-2.76484	5.47e-11	14.28	13.78	10.06	1.17	1.04	2.59	1.6	12.7067
440068	CARD17	mRNA	-2.76386	0.00132226	5.31	2.97	1.15	0.18	0.29	0.24	0.236667	3.14333
135932	TMEM139	mRNA	-2.75424	0.0453185	0.6	1.04	0.41	0	0.18	0.06	0.08	0.683333
448831	FRG2	mRNA	-2.74958	0.0219844	1.09	1.43	2.89	0.16	0	0.59	0.25	1.80333
2745	GLRX	mRNA	-2.74946	3.73e-30	47.74	39.16	42.38	4.84	4.94	5.89	5.22333	43.0933
5872	RAB13	mRNA	-2.748	2.21e-10	90.21	99.37	33.23	10.98	11.2	6.04	9.40667	74.27
26227	PHGDH	mRNA	-2.74497	3.82e-33	167.46	152.66	94.59	15.78	14.73	17.52	16.01	138.237
100288687	DUX4	mRNA	-2.74371	0.00203169	1.28	2.58	4.53	0.17	0.2	0.45	0.273333	2.79667
54809	SAMD9	mRNA	-2.73729	3.82e-13	134.88	120.31	91.73	10.76	10.19	22.68	14.5433	115.64
171389	NLRP6	mRNA	-2.72773	1.42e-08	63.6	68.95	54.09	4.22	5.35	13.97	7.84667	62.2133
5743	PTGS2	mRNA	-2.72398	0.0404039	6.4	9.02	49.3	1.62	1.53	5.51	2.88667	21.5733
26534	OR10G2	mRNA	-2.72371	0.0416539	9.26	8.27	0.12	0.95	0.94	0.35	0.746667	5.88333
64753	CCDC136	mRNA	-2.71724	1.9e-08	6.87	6.45	2.42	0.71	0.77	0.6	0.693333	5.24667
114907	FBXO32	mRNA	-2.71571	1.74e-13	13.12	13.54	15.07	1.47	1.21	2.72	1.8	13.91
219539	YPEL4	mRNA	-2.7108	0.0264447	1.43	2.9	0.56	0.38	0.26	0	0.213333	1.63
161253	REM2	mRNA	-2.69813	0.00150004	2.77	3.23	1.21	0.28	0.08	0.57	0.31	2.40333
6297	SALL2	mRNA	-2.69468	1.21e-05	4.43	4.08	1.3	0.36	0.6	0.26	0.406667	3.27
30008	EFEMP2	mRNA	-2.69406	5.54e-05	2.21	2.81	1.73	0.4	0.15	0.33	0.293333	2.25
8334	H2AC6	mRNA	-2.69	4.48e-07	20.23	19.42	38.26	2.92	3.62	3.95	3.49667	25.97
27165	GLS2	mRNA	-2.67755	0.000539	8.37	6.03	1.32	0.37	1.06	0.64	0.69	5.24
554235	ASPDH	mRNA	-2.67432	0.0151568	2.51	3.78	0.96	0.49	0.18	0.31	0.326667	2.41667
221806	VWDE	mRNA	-2.67232	0.00593267	1.08	0.91	0.18	0.14	0.09	0.07	0.1	0.723333
8705	B3GALT4	mRNA	-2.66742	7.94e-08	4.84	4.64	6.69	0.53	0.94	0.75	0.74	5.39
1298	COL9A2	mRNA	-2.66033	2.94e-06	12.49	9.28	3.71	0.99	0.66	1.72	1.12333	8.49333
51339	DACT1	mRNA	-2.65698	0.000765	0.74	1.4	2.98	0.2	0.34	0.2	0.246667	1.70667
3430	IFI35	mRNA	-2.65625	1.03e-69	203.88	175.07	178.05	25.77	23.86	26.17	25.2667	185.667
2059	EPS8	mRNA	-2.65048	1.24e-18	8.46	7.79	5.3	1.17	1.01	0.75	0.976667	7.18333
8970	H2BC11	mRNA	-2.6447	0.0168675	3.33	5.81	12.4	0.61	0.6	2.17	1.12667	7.18
3109	HLA-DMB	mRNA	-2.6412	5.45e-05	3.81	4.18	2.31	0.29	0.55	0.57	0.47	3.43333
166929	SGMS2	mRNA	-2.64048	0.000117	1.01	1.23	2.89	0.35	0.12	0.25	0.24	1.71
83538	TTC25	mRNA	-2.63737	4.59e-05	1.48	1.58	1.22	0.33	0.14	0.12	0.196667	1.42667
27113	BBC3	mRNA	-2.63613	9.2e-17	66.02	66.68	28.86	7.71	8.28	6.93	7.64	53.8533
283897	C16orf54	mRNA	-2.63604	8.81e-13	24.03	23.32	36.12	3.32	3.11	5.22	3.88333	27.8233
286144	TRIQK	mRNA	-2.63532	0.0154371	1.54	0.62	0.22	0.14	0.08	0.11	0.11	0.793333
3162	HMOX1	mRNA	-2.63037	0.0095517	4.24	2.81	21.54	0.5	1.32	2.3	1.37333	9.53
203238	CCDC171	mRNA	-2.62687	2.04e-05	1.28	0.86	0.88	0.22	0.1	0.12	0.146667	1.00667
84830	ADTRP	mRNA	-2.62365	9.75e-06	5.2	4.41	6.55	0.21	0.99	0.93	0.71	5.38667
7802	DNALI1	mRNA	-2.62155	0.0467746	0.56	0.62	0.3	0	0.11	0.1	0.07	0.493333
23209	MLC1	mRNA	-2.61954	0.0305045	0.62	0.55	0.33	0.11	0.13	0	0.08	0.5
23193	GANAB	mRNA	-2.61776	8.73e-113	185.94	176.32	146.52	22.93	22.91	23.31	23.05	169.593
225	ABCD2	mRNA	-2.61262	5.45e-10	19.22	17.35	6.14	1.26	1.06	1.83	1.38333	14.2367
9751	SNPH	mRNA	-2.61252	1.72e-08	2.76	2.21	1.47	0.23	0.26	0.37	0.286667	2.14667
5890	RAD51B	mRNA	-2.6109	7.94e-13	9.84	8.54	7.79	1.2	1.59	1.19	1.32667	8.72333
29108	PYCARD	mRNA	-2.60924	5.35e-06	12.67	16.45	9.38	0.75	1.84	2.79	1.79333	12.8333
7148	TNXB	mRNA	-2.5915	0.000327	1.35	1.76	0.51	0.07	0.13	0.21	0.136667	1.20667
55793	MINDY1	mRNA	-2.58632	1.19e-55	28.6	26	25.44	2.82	2.98	3.08	2.96	26.68
1821	DRP2	mRNA	-2.58413	0.0195718	0.75	0.37	0.1	0.06	0.04	0.07	0.0566667	0.406667
1621	DBH	mRNA	-2.5839	0.0275993	1.55	2.01	0.19	0.32	0.11	0.09	0.173333	1.25
401474	SAMD12	mRNA	-2.58221	5.46e-05	1.48	0.71	0.74	0.11	0.27	0.23	0.203333	0.976667
399474	TMEM200B	mRNA	-2.57665	0.00273566	0.82	1.06	1.78	0.11	0.27	0.22	0.2	1.22
1808	DPYSL2	mRNA	-2.56755	4.61e-14	9.92	10.32	4.92	1.12	1.29	1.23	1.21333	8.38667
51226	COPZ2	mRNA	-2.56349	0.000103	6.63	9.64	3.61	0.87	0.66	1.28	0.936667	6.62667
23682	RAB38	mRNA	-2.5617	7.38e-11	31.14	30.64	56.19	5.63	5.29	6.88	5.93333	39.3233
10347	ABCA7	mRNA	-2.56091	1.06e-09	19.51	20.55	11.73	1.72	2.17	3.75	2.54667	17.2633
79819	DNAI4	mRNA	-2.5608	0.000124	2.17	1.34	1.2	0.2	0.26	0.24	0.233333	1.57
4013	VWA5A	mRNA	-2.55327	2.41e-05	4.44	3.95	1.63	0.52	0.94	0.34	0.6	3.34
10410	IFITM3	mRNA	-2.5469	6.87e-89	451.54	421.85	347.22	59.89	61.63	57.55	59.69	406.87
7084	TK2	mRNA	-2.5449	4.79e-21	5.31	5.01	4.13	0.69	0.88	0.61	0.726667	4.81667
84875	PARP10	mRNA	-2.54458	1.87e-17	68.62	62.07	34.77	6.78	7.27	9.77	7.94	55.1533
84258	SYT3	mRNA	-2.53854	0.0462402	1.21	1.23	0.26	0	0.23	0.2	0.143333	0.9
80216	ALPK1	mRNA	-2.52997	3.06e-06	15.61	13.35	3.36	2.02	1.62	1.15	1.59667	10.7733
6616	SNAP25	mRNA	-2.52895	1.98e-08	6.07	3.8	3.95	0.58	0.63	0.74	0.65	4.60667
8437	RASAL1	mRNA	-2.52792	0.0012335	2.87	2.83	0.54	0.29	0.19	0.34	0.273333	2.08
401548	SNX30	mRNA	-2.51869	8.76e-26	7.77	5.76	4.65	0.8	1.03	1.37	1.06667	6.06
1942	EFNA1	mRNA	-2.51675	0.021686	1.72	1.94	0.54	0.17	0.1	0.33	0.2	1.4
79825	EFCC1	mRNA	-2.5134	0.0118525	0.5	1.54	0.66	0.19	0.08	0.2	0.156667	0.9
778	CACNA1F	mRNA	-2.51213	0.00764067	0.74	0.91	0.16	0.12	0.07	0.09	0.0933333	0.603333
119710	IFTAP	mRNA	-2.51155	0.0368041	3.44	5.68	1.05	1.01	0.17	0.34	0.506667	3.39
10518	CIB2	mRNA	-2.50688	0.000177	5.71	6.13	1.93	0.95	0.5	0.67	0.706667	4.59
113791	PIK3IP1	mRNA	-2.49901	2.02e-25	85.96	95.96	69	9.75	12.49	15.48	12.5733	83.64
10577	NPC2	mRNA	-2.49583	1.05e-05	66.06	69.23	174.32	13.17	10.15	24.23	15.85	103.203
56521	DNAJC12	mRNA	-2.49479	0.000136	6.01	3.65	6.1	0.53	0.59	1.19	0.77	5.25333
160428	ALDH1L2	mRNA	-2.48684	3.56e-10	5.28	5.09	2.37	0.49	0.67	0.59	0.583333	4.24667
64108	RTP4	mRNA	-2.47584	8.27e-17	23.52	17.32	16.14	2.58	2.64	3.49	2.90333	18.9933
27018	BEX3	mRNA	-2.47534	2.45e-05	24.01	22.26	6.25	2.46	3.4	2	2.62	17.5067
5359	PLSCR1	mRNA	-2.47344	8.81e-50	458.88	446.08	327.25	69.35	63.03	58.25	63.5433	410.737
25975	EGFL6	mRNA	-2.47203	1.08e-11	11.35	7.64	5.81	1.27	1.27	1.26	1.26667	8.26667
8717	TRADD	mRNA	-2.46594	6.04e-35	28.62	29.4	23.54	4.11	4.7	3.81	4.20667	27.1867
8416	ANXA9	mRNA	-2.46464	2.96e-08	10.12	7.5	5.88	1.1	0.83	1.74	1.22333	7.83333
9725	TMEM63A	mRNA	-2.46405	3.2e-07	21.53	20.39	10.73	1.63	1.9	4.47	2.66667	17.55
9760	TOX	mRNA	-2.46062	1.68e-13	7.34	8.43	7.13	1.43	0.67	1.41	1.17	7.63333
4929	NR4A2	mRNA	-2.45816	1.08e-07	836.86	1034.82	834.57	85.69	88.91	244.03	139.543	902.083
1230	CCR1	mRNA	-2.45735	0.000488	43.96	39.65	20.41	2.16	2.29	11.03	5.16	34.6733
3797	KIF3C	mRNA	-2.45591	3.15e-25	6.21	6.68	5.22	0.87	0.91	1.05	0.943333	6.03667
4542	MYO1F	mRNA	-2.45532	0.000145	38.34	39.46	14.14	2.1	3.24	9.22	4.85333	30.6467
23345	SYNE1	mRNA	-2.45394	1.05e-07	14.91	13.17	6.86	1.44	0.9	3.02	1.78667	11.6467
4603	MYBL1	mRNA	-2.45277	6.45e-14	17.35	16.17	13.82	1.93	1.86	3.48	2.42333	15.78
26232	FBXO2	mRNA	-2.44955	0.00314298	12.63	8.55	1.68	1.01	1.83	0.7	1.18	7.62
115703	ARHGAP33	mRNA	-2.448	4.16e-11	7.61	7.02	3.82	0.91	0.88	1.14	0.976667	6.15
197358	NLRC3	mRNA	-2.43285	1.01e-05	39.27	36.27	8.73	3.15	3.64	5.99	4.26	28.09
91526	ANKRD44	mRNA	-2.43007	1.1e-16	74.57	75.28	93.56	10.23	10.08	16.04	12.1167	81.1367
6196	RPS6KA2	mRNA	-2.42504	7.9e-05	3.02	3.37	1.4	0.71	0.38	0.16	0.416667	2.59667
55277	FGGY	mRNA	-2.41049	0.000113	3.21	4.66	2.39	0.75	0.27	0.65	0.556667	3.42
2049	EPHB3	mRNA	-2.40987	0.0353794	0.31	0.41	0.44	0	0.1	0.11	0.07	0.386667
2668	GDNF	mRNA	-2.40778	0.00884098	1.45	1.29	4.03	0.22	0.17	0.61	0.333333	2.25667
83667	SESN2	mRNA	-2.4024	5.54e-15	59.84	63.25	74.39	8.49	8.98	14.51	10.66	65.8267
2217	FCGRT	mRNA	-2.39713	0.00155694	7.94	6.92	1.51	1.2	0.87	0.58	0.883333	5.45667
129881	CCDC173	mRNA	-2.39397	0.0491086	0.81	0.31	1.42	0.24	0.07	0.12	0.143333	0.846667
27289	RND1	mRNA	-2.38614	9.63e-05	3.82	2.56	3	0.31	0.44	0.77	0.506667	3.12667
64761	PARP12	mRNA	-2.38567	1.89e-98	74.76	74.74	64.87	11.53	12.44	11.51	11.8267	71.4567
4900	NRGN	mRNA	-2.37823	0.000226	8.63	7.52	2.58	0.75	1.22	1.06	1.01	6.24333
90594	ZNF439	mRNA	-2.37822	4.35e-07	17.2	17.32	5.34	2.43	2.1	1.97	2.16667	13.2867
84812	PLCD4	mRNA	-2.37661	0.0369768	0.58	0.71	0.6	0.14	0.28	0	0.14	0.63
9900	SV2A	mRNA	-2.37541	1.69e-15	43.32	46.98	21.79	5.53	7.96	5.31	6.26667	37.3633
7111	TMOD1	mRNA	-2.3589	0.013552	0.58	1.11	1.08	0.18	0.31	0.09	0.193333	0.923333
9381	OTOF	mRNA	-2.3526	7.21e-06	16.35	14.13	4.54	2.01	2.76	1.08	1.95	11.6733
120	ADD3	mRNA	-2.34972	1.25e-14	50.75	49.29	27.73	6.17	5.88	8.98	7.01	42.59
6653	SORL1	mRNA	-2.34695	5.71e-06	28.01	26.78	7.66	2.33	2.93	4.89	3.38333	20.8167
5610	EIF2AK2	mRNA	-2.34694	2.11e-32	186.04	176.33	116.65	25.5	25.45	27.13	26.0267	159.673
56911	MAP3K7CL	mRNA	-2.34488	2.23e-12	10.47	12.05	6.87	1.68	1.3	1.85	1.61	9.79667
388121	TNFAIP8L3	mRNA	-2.34131	2.66e-15	14.14	11.96	10.35	1.52	2.74	1.98	2.08	12.15
441549	CDNF	mRNA	-2.33996	0.0229326	2.24	1.58	0.87	0.09	0.53	0.18	0.266667	1.56333
3959	LGALS3BP	mRNA	-2.3392	2.98e-05	125.97	109.8	33.38	19.15	19.77	6.37	15.0967	89.7167
729262	NUTM2B	mRNA	-2.33814	0.00125327	1.24	1.31	2.59	0.22	0.24	0.49	0.316667	1.71333
9576	SPAG6	mRNA	-2.33494	0.0376307	1.82	1.71	0.53	0	0.38	0.33	0.236667	1.35333
23424	TDRD7	mRNA	-2.33344	2.12e-13	7.84	6.45	5.08	1.08	1.07	1.19	1.11333	6.45667
90273	CEACAM21	mRNA	-2.33186	7.79e-20	53.42	47.69	50.89	6.81	8.06	11.53	8.8	50.6667
8435	SOAT2	mRNA	-2.32988	0.00196123	2.64	2.62	0.9	0.25	0.49	0.31	0.35	2.05333
8519	IFITM1	mRNA	-2.32969	1.74e-54	1181.71	1038.63	1072.75	175.12	184.74	202.17	187.343	1097.7
55701	ARHGEF40	mRNA	-2.32761	0.00038	0.7	0.65	0.81	0.19	0.1	0.21	0.166667	0.72
60437	CDH26	mRNA	-2.31302	0.000353	1.32	1.96	0.74	0.3	0.17	0.16	0.21	1.34
10129	FRY	mRNA	-2.31093	0.0200657	0.19	0.16	0.14	0.05	0.01	0.02	0.0266667	0.163333
26128	KIFBP	mRNA	-2.30691	6.09e-34	44.19	45.95	48.67	8.12	7.22	8.43	7.92333	46.27
90293	KLHL13	mRNA	-2.30667	0.0308399	1.84	0.8	0.26	0.12	0.23	0.13	0.16	0.966667
112268238	LOC112268238	mRNA	-2.30351	4.93e-05	9.22	8.95	16.4	1.38	1.41	3.33	2.04	11.5233
388389	CCDC103	mRNA	-2.29223	0.00534809	0.85	1.34	1.57	0.22	0.34	0.15	0.236667	1.25333
2323	FLT3LG	mRNA	-2.28493	1.99e-08	61.72	56.24	38.64	5.77	5.34	12.35	7.82	52.2
3293	HSD17B3	mRNA	-2.28462	0.0347271	0.75	0.6	0.84	0.09	0.1	0.22	0.136667	0.73
9826	ARHGEF11	mRNA	-2.28259	0.00413857	1.2	1.54	0.41	0.1	0.09	0.28	0.156667	1.05
91057	CCDC34	mRNA	-2.27254	3.69e-06	15.7	13.92	7.01	2.86	2.63	1.06	2.18333	12.21
55506	MACROH2A2	mRNA	-2.26964	1.25e-05	11.49	10.19	3.53	1.66	1.28	1.44	1.46	8.40333
58473	PLEKHB1	mRNA	-2.2637	0.000145	5.39	4.48	2.14	0.41	0.86	0.86	0.71	4.00333
7718	ZNF165	mRNA	-2.25932	2.13e-06	20.73	24.91	39.68	3.99	4.53	7.76	5.42667	28.44
65078	RTN4R	mRNA	-2.25848	0.0289342	1.03	1.47	0.62	0.13	0.37	0.07	0.19	1.04
7852	CXCR4	mRNA	-2.25486	1.94e-05	301.83	327.39	392.39	34.31	35.99	111.37	60.5567	340.537
84630	TTBK1	mRNA	-2.2546	0.0401357	0.27	0.15	0.4	0.07	0.1	0.02	0.0633333	0.273333
285025	CCDC141	mRNA	-2.25457	0.000592	2.43	2.68	0.78	0.32	0.51	0.11	0.313333	1.96333
22807	IKZF2	mRNA	-2.24726	4.24e-08	51.69	49.26	17.1	8.06	7.47	4.73	6.75333	39.35
7709	ZBTB17	mRNA	-2.24389	1e-21	33.53	37.63	44.71	6.76	7.31	7.44	7.17	38.6233
388228	SBK1	mRNA	-2.24309	8.84e-07	3.58	4.6	2.32	0.42	0.55	0.92	0.63	3.5
5333	PLCD1	mRNA	-2.23945	0.000282	3.89	4.5	2.96	0.34	0.44	1.26	0.68	3.78333
101059918	GOLGA8R	mRNA	-2.23879	0.000389	2.99	3.04	1.19	0.18	0.49	0.64	0.436667	2.40667
254263	CNIH2	mRNA	-2.23804	1.54e-08	6.89	6.39	6.58	1.23	1.18	1.21	1.20667	6.62
220416	LRRC63	mRNA	-2.23241	0.0162024	1.45	1.95	0.42	0.12	0.43	0.75	0.433333	1.27333
84667	HES7	mRNA	-2.23235	0.000943	6.56	6.58	1.58	0.54	0.71	1.3	0.85	4.90667
100505385	IQCJ-SCHIP1	mRNA	-2.23153	0.00777383	1.24	1.26	4.01	0.34	0.55	0.41	0.433333	2.17
3627	CXCL10	mRNA	-2.22846	0.018182	1.62	2.12	4.74	0.89	0.5	0.22	0.536667	2.82667
7318	UBA7	mRNA	-2.22721	1.37e-11	71.02	67.06	30.11	10.45	12.19	8	10.2133	56.0633
2983	GUCY1B1	mRNA	-2.22604	0.00736084	0.87	0.87	0.66	0.28	0.09	0.08	0.15	0.8
55565	ZNF821	mRNA	-2.22506	3.17e-09	5.78	6.14	6.09	1.35	1.12	0.96	1.14333	6.00333
3491	CCN1	mRNA	-2.2242	0.00360397	1.05	2.08	2.22	0.17	0.32	0.5	0.33	1.78333
126259	TMIGD2	mRNA	-2.21194	2.32e-05	40.47	32.9	9.84	5.89	6.46	4.51	5.62	27.7367
283229	CRACR2B	mRNA	-2.20265	0.00076	3.16	3.82	1.29	0.79	0.53	0.24	0.52	2.75667
241	ALOX5AP	mRNA	-2.19747	9.13e-11	199.07	201.23	121.06	26.09	24.51	44.67	31.7567	173.787
257236	CCDC96	mRNA	-2.19624	0.0104443	1.05	1.2	1.36	0.24	0.4	0.06	0.233333	1.20333
1891	ECH1	mRNA	-2.19409	1.04e-24	128.44	137.28	88.45	20.36	20.5	24.56	21.8067	118.057
4355	MPP2	mRNA	-2.18996	0.00745106	2.18	2.19	0.42	0.19	0.49	0.24	0.306667	1.59667
25797	QPCT	mRNA	-2.18605	1.76e-05	57.67	42.77	12.67	6.96	6.69	7.1	6.91667	37.7033
2706	GJB2	mRNA	-2.18475	0.0173663	15.92	13.38	18.77	0.56	1.2	7.04	2.93333	16.0233
80318	GKAP1	mRNA	-2.18407	3.62e-06	5.79	6.39	4.21	0.67	0.96	1.44	1.02333	5.46333
399668	SMIM10L2A	mRNA	-2.17656	2.57e-05	3.56	2.86	1.53	0.35	0.38	0.76	0.496667	2.65
384	ARG2	mRNA	-2.17424	1.5e-06	14.47	13.2	16.4	2.34	1.67	4.41	2.80667	14.69
8926	SNURF	mRNA	-2.16785	4.84e-07	43.1	58.68	24.57	14.8	8.7	4.26	9.25333	42.1167
4594	MMUT	mRNA	-2.16729	1.41e-20	22.49	21.24	14.29	4.39	3.63	2.97	3.66333	19.34
4359	MPZ	mRNA	-2.16607	0.000887	4.78	4.57	1.51	0.55	0.97	0.67	0.73	3.62
11174	ADAMTS6	mRNA	-2.1654	4.91e-09	6.54	4.6	4.2	0.92	0.58	1.35	0.95	5.11333
7739	ZNF185	mRNA	-2.16359	0.00659231	0.78	0.91	0.51	0.17	0.03	0.19	0.13	0.733333
2495	FTH1	mRNA	-2.16118	2.24e-88	1245.87	1278.12	1150.77	234.74	228.78	240.98	234.833	1224.92
57326	PBXIP1	mRNA	-2.16034	5.73e-07	99.46	100.76	93.76	11.36	13.5	30.99	18.6167	97.9933
85441	HELZ2	mRNA	-2.14959	5.96e-10	35.56	32.22	21.46	3.93	5	7.8	5.57667	29.7467
27241	BBS9	mRNA	-2.14113	1.1e-07	4.75	5.32	4.67	0.45	0.81	1.03	0.763333	4.91333
80231	CXorf21	mRNA	-2.13834	6.25e-15	20.39	16.9	20.9	3.7	3.28	4.46	3.81333	19.3967
3017	H2BC5	mRNA	-2.13833	1.99e-05	11.57	11.06	16.71	1.81	2.46	4.57	2.94667	13.1133
30061	SLC40A1	mRNA	-2.1307	0.0163441	1.39	1.01	0.33	0.19	0.18	0.16	0.176667	0.91
3737	KCNA2	mRNA	-2.12961	0.0427776	0.48	0.39	0.1	0.07	0.01	0.1	0.06	0.323333
59342	SCPEP1	mRNA	-2.12655	0.000112	45.04	34.52	39.58	4.6	4.02	14.18	7.6	39.7133
4974	OMG	mRNA	-2.12198	0.00190741	2.94	3.68	4	0.36	0.41	1.29	0.686667	3.54
2775	GNAO1	mRNA	-2.11915	1.79e-06	4.41	3.88	1.6	0.57	0.81	0.53	0.636667	3.29667
80071	CCDC15	mRNA	-2.11911	1.58e-07	5.04	4.63	2.65	0.76	0.64	0.75	0.716667	4.10667
1960	EGR3	mRNA	-2.11195	1.1e-09	50.02	76.08	29.23	8.9	9.8	11.57	10.09	51.7767
55062	WIPI1	mRNA	-2.10862	1.13e-07	51.69	47.63	49.91	7.46	5.79	15.24	9.49667	49.7433
57761	TRIB3	mRNA	-2.10835	5.72e-11	134.86	119.39	58.91	23.68	23.96	14.77	20.8033	104.387
9034	CCRL2	mRNA	-2.10786	3.18e-05	9.41	10.7	3.79	1.44	1.38	1.86	1.56	7.96667
7294	TXK	mRNA	-2.10494	8.57e-05	44.17	39.75	11.56	3.88	4.46	8.28	5.54	31.8267
222643	UNC5CL	mRNA	-2.10363	3.08e-08	4.24	4.52	2.85	0.76	1	0.56	0.773333	3.87
53840	TRIM34	mRNA	-2.10308	3.09e-12	12.17	12.72	9.11	2.12	1.97	2.85	2.31333	11.3333
57639	CCDC146	mRNA	-2.10207	4.02e-05	8.21	6.77	3.53	0.8	0.91	1.88	1.19667	6.17
63920	ZBED8	mRNA	-2.1019	0.00258323	2.13	1.78	0.99	0.54	0.15	0.27	0.32	1.63333
94240	EPSTI1	mRNA	-2.10176	9.72e-12	124.38	122.65	85.41	23.31	26.27	13.52	21.0333	110.813
10979	FERMT2	mRNA	-2.09937	0.00195844	1.68	2.43	5.31	0.56	0.39	0.9	0.616667	3.14
10563	CXCL13	mRNA	-2.09924	0.0137814	2.56	1.77	4.18	0.67	0.89	0.22	0.593333	2.83667
85442	KNDC1	mRNA	-2.09789	0.00034	1.77	4.19	4.72	0.47	0.71	0.84	0.673333	3.56
8971	H1-10	mRNA	-2.09416	6.51e-45	255.86	287.56	246.12	46.5	59.49	52.86	52.95	263.18
9121	SLC16A5	mRNA	-2.08984	0.000107	6.58	6.3	2.05	0.71	1.42	0.81	0.98	4.97667
7007	TECTA	mRNA	-2.08651	0.0137621	0.37	0.31	0.29	0.09	0.1	0.02	0.07	0.323333
728392	LOC728392	mRNA	-2.08325	2.08e-08	22.37	25.72	11.13	3.53	3.91	4.34	3.92667	19.74
2583	B4GALNT1	mRNA	-2.0832	8.15e-08	4.96	4.25	2.71	0.57	0.87	0.86	0.766667	3.97333
4810	NHS	mRNA	-2.0827	9.12e-05	16.38	14.57	3.67	2.74	2.63	1.52	2.29667	11.54
101927572	LOC101927572	mRNA	-2.08042	0.0267404	4.48	5.63	1.75	0.41	1.16	0.93	0.833333	3.95333
147968	CAPN12	mRNA	-2.08035	0.0052858	3.5	3.37	0.89	0.33	0.75	0.54	0.54	2.58667
57085	AGTRAP	mRNA	-2.07872	7.99e-07	10.29	10.48	6.59	1.39	2.76	1.6	1.91667	9.12
60401	EDA2R	mRNA	-2.07124	5.01e-10	14.06	11.89	8.42	2.29	3.07	1.36	2.24	11.4567
3798	KIF5A	mRNA	-2.07116	0.00240966	2.55	2.24	0.5	0.35	0.4	0.3	0.35	1.76333
284422	SMIM24	mRNA	-2.06811	0.0347254	1.96	1.15	0.93	0.3	0.22	0.29	0.27	1.34667
340485	ACER2	mRNA	-2.06603	7e-10	3.1	3.21	4.44	1	0.52	0.9	0.806667	3.58333
10500	SEMA6C	mRNA	-2.06583	4.57e-07	4.59	4.51	6.24	0.82	0.8	1.5	1.04	5.11333
55843	ARHGAP15	mRNA	-2.04576	8.63e-11	92.47	90.78	46.95	14.31	13.24	19.27	15.6067	76.7333
113675	SDSL	mRNA	-2.04312	0.00545149	2.4	1.82	1.97	0.36	0.42	0.55	0.443333	2.06333
6398	SECTM1	mRNA	-2.04013	1.5e-08	57.19	64.52	100.19	12.36	14.86	19.78	15.6667	73.9667
55766	H2AJ	mRNA	-2.03791	1.1e-25	15.2	15.78	14.35	3.8	3.04	2.65	3.16333	15.11
56474	CTPS2	mRNA	-2.0378	0.000626	4.49	4.72	1.23	0.73	0.85	0.6	0.726667	3.48
333	APLP1	mRNA	-2.03473	0.00121491	2.08	1.63	1.2	0.29	0.43	0.34	0.353333	1.63667
9569	GTF2IRD1	mRNA	-2.03408	1.33e-10	4.54	4.47	5.76	0.96	1.15	0.88	0.996667	4.92333
84941	HSH2D	mRNA	-2.02377	3.53e-13	96.32	88.42	46.25	15.92	13.4	16.53	15.2833	76.9967
822	CAPG	mRNA	-2.02278	7.82e-19	207.11	173.61	110.79	34.23	35.57	32.59	34.13	163.837
57664	PLEKHA4	mRNA	-2.02087	1.13e-06	6.22	6.34	3.51	1.12	1.14	1.15	1.13667	5.35667
91947	ARRDC4	mRNA	-2.0207	5.78e-15	7.37	6.66	7.79	1.84	1.41	1.38	1.54333	7.27333
54	ACP5	mRNA	-2.01874	0.00187472	7.66	10.88	2.44	1.11	1.38	1.81	1.43333	6.99333
8900	CCNA1	mRNA	-2.01777	0.00199902	3.23	2.9	1.42	0.35	0.79	0.44	0.526667	2.51667
81691	REXO5	mRNA	-2.01314	9.26e-05	9.77	7.56	2.86	1.18	1.31	1.53	1.34	6.73
57552	NCEH1	mRNA	-2.01293	0.0412686	36.98	38.76	99.16	6.6	6.98	23.66	12.4133	58.3
153020	RASGEF1B	mRNA	-2.01068	1.33e-12	34.98	42.13	56.47	9.99	9.14	9.79	9.64	44.5267
22924	MAPRE3	mRNA	-2.01031	4.21e-16	13.59	12.64	11.8	2.78	2.39	2.86	2.67667	12.6767
7439	BEST1	mRNA	-2.00481	1.24e-07	3.04	3.27	2.29	0.65	0.39	0.74	0.593333	2.86667
9241	NOG	mRNA	-2.00303	0.0236734	1.19	1.56	1.4	0.6	0.15	0.13	0.293333	1.38333
143689	PIWIL4	mRNA	-2.00227	0.000388	2.32	2.36	1.31	0.32	0.69	0.28	0.43	1.99667
79094	CHAC1	mRNA	-2.00087	5.59e-06	16	17.54	18.32	2.21	2.99	5.79	3.66333	17.2867
8013	NR4A3	mRNA	-2.0006	0.0333999	175.3	218.15	464.07	33.54	33.05	112.97	59.8533	285.84
57134	MAN1C1	mRNA	-2.00025	0.00152259	38.22	37.63	6.17	6.8	6	4.26	5.68667	27.34
1896	EDA	mRNA	-1.99122	0.00344327	1.19	1.24	1.52	0.21	0.14	0.4	0.25	1.31667
7433	VIPR1	mRNA	-1.9908	0.00835878	1.88	2.28	0.57	0.45	0.31	0.29	0.35	1.57667
162417	NAGS	mRNA	-1.98966	8.35e-05	3.34	3.65	2.07	0.59	0.66	0.69	0.646667	3.02
847	CAT	mRNA	-1.98774	9.13e-11	13.89	12.28	8.19	2.9	1.96	2.48	2.44667	11.4533
28978	TMEM14A	mRNA	-1.98666	6.63e-07	18.74	12.48	10.2	2.79	2.57	3.42	2.92667	13.8067
374403	TBC1D10C	mRNA	-1.98521	3.08e-06	108.86	101.19	33.09	15.97	18.86	15.44	16.7567	81.0467
25839	COG4	mRNA	-1.97884	1.09e-26	29.5	29.11	20.04	5.2	5.82	5.23	5.41667	26.2167
161497	STRC	mRNA	-1.97722	0.00464785	1.12	0.87	0.45	0.09	0.18	0.25	0.173333	0.813333
3479	IGF1	mRNA	-1.97665	1.51e-10	16.41	13.14	9.86	2.14	2.34	3.06	2.51333	13.1367
79741	CCDC7	mRNA	-1.97374	5.86e-07	3.19	3.34	2.6	0.49	0.64	0.79	0.64	3.04333
550643	NBDY	mRNA	-1.97287	5.4e-24	31.02	29.09	23.53	6.02	5.3	6.57	5.96333	27.88
401494	HACD4	mRNA	-1.9721	2.2e-08	14.44	11.84	5.88	2.62	2.09	2.18	2.29667	10.72
10346	TRIM22	mRNA	-1.96963	9.82e-10	401.19	372.08	517.42	79.96	75.67	127.32	94.3167	430.23
57175	CORO1B	mRNA	-1.96819	6.01e-22	40.16	39.38	30.78	5.77	6.14	7.02	6.31	36.7733
4493	MT1E	mRNA	-1.96809	4.23e-05	35.64	27.73	28.56	6.91	10.09	2.84	6.61333	30.6433
5155	PDGFB	mRNA	-1.96602	0.0120078	1.38	1.1	2.8	0.19	0.39	0.61	0.396667	1.76
11151	CORO1A	mRNA	-1.96594	1.07e-15	761.25	739.25	398.89	129.48	139.47	140.49	136.48	633.13
400451	FAM174B	mRNA	-1.96363	0.00760835	1.28	0.78	1.38	0.24	0.22	0.29	0.25	1.14667
113540	CMTM1	mRNA	-1.96291	0.00045	12.92	10.62	5.31	2.36	1.46	2.21	2.01	9.61667
29091	STXBP6	mRNA	-1.95947	0.045988	0.19	0.29	0.36	0.04	0.07	0.09	0.0666667	0.28
26136	TES	mRNA	-1.95798	5.01e-09	92.54	96.53	127.05	18.63	19.6	32.04	23.4233	105.373
84329	HVCN1	mRNA	-1.95628	0.00193456	107.12	89.14	18.01	18.86	19.43	8.31	15.5333	71.4233
80005	DOCK5	mRNA	-1.95521	1.87e-05	14.5	13.44	4.11	3.38	2.13	3.04	2.85	10.6833
51186	TCEAL9	mRNA	-1.9545	0.000206	9.72	9.87	4.82	2.43	1.45	1.39	1.75667	8.13667
100861412	FSBP	mRNA	-1.95249	0.00271687	3.6	1.6	1.22	0.73	0.5	0.23	0.486667	2.14
80705	TSGA10	mRNA	-1.94968	4.69e-07	3.06	3.43	2.93	0.54	0.63	0.93	0.7	3.14
24138	IFIT5	mRNA	-1.94928	3.93e-07	48.82	43.07	45.77	7.53	6.99	15.64	10.0533	45.8867
105	ADARB2	mRNA	-1.94907	0.000962	2.55	2.17	0.84	0.28	0.29	0.62	0.396667	1.85333
1000	CDH2	mRNA	-1.94777	0.0301446	1.35	1.61	0.38	0.32	0.21	0.19	0.24	1.11333
7083	TK1	mRNA	-1.94715	8.84e-20	53.65	45.81	39.71	9.31	9.72	11.91	10.3133	46.39
55356	SLC22A15	mRNA	-1.94393	0.00605275	0.66	0.79	1.1	0.2	0.26	0.38	0.28	0.85
6013	RLN1	mRNA	-1.94249	0.0135707	4.29	2.72	2.82	0.83	0.33	1	0.72	3.27667
83699	SH3BGRL2	mRNA	-1.94239	2.15e-07	5.64	5.7	2.92	1.37	0.93	0.84	1.04667	4.75333
1687	GSDME	mRNA	-1.93902	6.53e-12	20.15	17.25	13.54	5.02	3.45	2.64	3.70333	16.98
684	BST2	mRNA	-1.93885	5.26e-31	242.59	213.29	191.34	46.98	43.82	53.18	47.9933	215.74
64839	FBXL17	mRNA	-1.93738	3.22e-10	8.29	7.36	5.31	1.76	1.98	1.01	1.58333	6.98667
153222	CREBRF	mRNA	-1.93689	6.95e-10	26.32	26.92	25.52	4.95	4.96	8.92	6.27667	26.2533
55281	TMEM140	mRNA	-1.93579	1.75e-09	32.08	29.32	34.21	5.68	5.88	9.87	7.14333	31.87
51440	HPCAL4	mRNA	-1.93432	0.00347878	1.88	1.83	4.25	0.54	0.36	0.97	0.623333	2.65333
9783	RIMS3	mRNA	-1.93121	0.00300925	2.92	2.87	0.65	0.46	0.4	0.6	0.486667	2.14667
51176	LEF1	mRNA	-1.93043	6.27e-08	158.36	170.94	69.05	31.62	35.01	19.32	28.65	132.783
3248	HPGD	mRNA	-1.93042	0.000755	8.08	7.62	6.74	0.58	1.47	2.89	1.64667	7.48
114783	LMTK3	mRNA	-1.92831	0.000244	4	5	1.43	0.63	0.81	0.85	0.763333	3.47667
730098	LOC730098	mRNA	-1.92662	0.00272633	6.4	5.45	2.3	0.9	1.44	0.64	0.993333	4.71667
51384	WNT16	mRNA	-1.9264	0.020927	2.77	2.34	8.24	0.53	0.75	1.83	1.03667	4.45
64080	RBKS	mRNA	-1.92555	0.000489	3.12	3.67	4.48	0.94	0.59	0.85	0.793333	3.75667
50852	TRAT1	mRNA	-1.92442	0.00625347	38.32	31.42	56.7	4.49	4.5	19.4	9.46333	42.1467
489	ATP2A3	mRNA	-1.92145	2.58e-30	86.16	86.38	57.65	17.78	18.35	15.83	17.32	76.73
32	ACACB	mRNA	-1.91589	4.28e-07	1.79	1.29	1	0.35	0.33	0.24	0.306667	1.36
9398	CD101	mRNA	-1.91517	0.00443952	19.05	18.08	2.64	2.93	2.85	2.94	2.90667	13.2567
259173	ALS2CL	mRNA	-1.9126	0.00862777	2.61	1.76	0.52	0.26	0.38	0.25	0.296667	1.63
57337	SENP7	mRNA	-1.9122	5.66e-25	24.48	22.38	18.52	4.76	4.51	5.02	4.76333	21.7933
57161	PELI2	mRNA	-1.91197	1.32e-05	7.47	9.33	15.87	2.22	2.01	3.27	2.5	10.89
230	ALDOC	mRNA	-1.90966	4.78e-08	77.4	91.5	35.23	14.29	14.82	16.63	15.2467	68.0433
54033	RBM11	mRNA	-1.90407	3.93e-07	7.86	8.42	3.85	1.58	2.16	1	1.58	6.71
55693	KDM4D	mRNA	-1.90369	0.00805351	1.62	0.82	0.9	0.26	0.34	0.17	0.256667	1.11333
114769	CARD16	mRNA	-1.90086	9.47e-07	25.06	30.33	16.72	4.83	4.07	7.26	5.38667	24.0367
91351	DDX60L	mRNA	-1.89351	4.79e-34	103.77	101.35	92.87	25.95	24.91	19.53	23.4633	99.33
10855	HPSE	mRNA	-1.89204	2.26e-11	15.07	12.78	7.56	2.76	2.66	2.65	2.69	11.8033
81888	HYI	mRNA	-1.89176	0.00104978	5.05	6.87	5.79	1.13	0.85	2.22	1.4	5.90333
7057	THBS1	mRNA	-1.89143	0.00135726	5.31	8.2	1.45	0.85	0.87	1.24	0.986667	4.98667
55777	MBD5	mRNA	-1.8813	1.56e-06	3.99	4.58	1.69	0.52	0.65	0.84	0.67	3.42
23654	PLXNB2	mRNA	-1.88119	1.2e-20	13.02	11.26	8.74	2.75	2.89	2.09	2.57667	11.0067
54535	CCHCR1	mRNA	-1.88062	1.94e-20	18.84	18.37	15.6	3.43	4.73	4.51	4.22333	17.6033
10370	CITED2	mRNA	-1.87851	0.00146624	54.59	60.19	177.71	19.85	18.83	32.52	23.7333	97.4967
6772	STAT1	mRNA	-1.87609	1.03e-09	843.44	781.07	458.54	184.79	178.85	102.61	155.417	694.35
10106	CTDSP2	mRNA	-1.87543	4.92e-15	114.88	121.98	65.49	21.13	23.62	23.58	22.7767	100.783
5324	PLAG1	mRNA	-1.87504	6.63e-07	8.91	8.11	3.37	1.68	1.65	1.41	1.58	6.79667
114821	ZBED9	mRNA	-1.87478	0.00585551	1.26	1.55	0.59	0.18	0.5	0.16	0.28	1.13333
85012	TCEAL3	mRNA	-1.87446	0.00029	7.77	10.09	4.21	1.86	1.69	1.59	1.71333	7.35667
374786	EFCAB5	mRNA	-1.87326	2.43e-05	2.35	2.08	1.44	0.44	0.39	0.5	0.443333	1.95667
9651	PLCH2	mRNA	-1.87291	6.84e-05	7.15	7.82	3.54	1.19	0.98	2.07	1.41333	6.17
59307	SIGIRR	mRNA	-1.86834	7.06e-11	28.26	28.17	19.74	5.26	5	7.2	5.82	25.39
83719	YPEL3	mRNA	-1.86766	1.39e-05	60.74	67.59	41	8.98	9.66	19.15	12.5967	56.4433
115701	ALPK2	mRNA	-1.86501	0.0156763	0.72	0.57	0.42	0.12	0.04	0.23	0.13	0.57
6941	TCF19	mRNA	-1.86209	8.29e-11	58.58	48.78	29.26	11.64	12.76	7.69	10.6967	45.54
51063	CALHM2	mRNA	-1.86199	5.59e-10	20.44	19.52	12.04	3.29	4.05	5.16	4.16667	17.3333
3965	LGALS9	mRNA	-1.86165	2.5e-08	79.12	66.17	30.99	12.46	14.67	11.8	12.9767	58.76
389524	GTF2IRD2B	mRNA	-1.85555	1.84e-17	20.37	16.9	16.97	5.41	5.73	2.96	4.7	18.08
54869	EPS8L1	mRNA	-1.85492	0.0016121	4.32	3.53	2	1.06	0.95	0.36	0.79	3.28333
402415	XKRX	mRNA	-1.85272	0.00038	4.65	5.03	1.77	0.52	1.06	0.64	0.74	3.81667
1051	CEBPB	mRNA	-1.85153	2.6e-09	226.73	244.47	320.21	49.2	57	81.33	62.51	263.803
8321	FZD1	mRNA	-1.8506	0.0229999	0.34	0.46	1.14	0.16	0.19	0.13	0.16	0.646667
160140	C11orf65	mRNA	-1.84512	0.0308399	2.22	2.02	0.91	0.38	0.75	0.2	0.443333	1.71667
112476	PRRT2	mRNA	-1.84359	0.00223394	1.62	1.39	1.04	0.26	0.24	0.5	0.333333	1.35
9695	EDEM1	mRNA	-1.84332	2.75e-11	182.13	175.25	229.17	41.57	39.86	58.76	46.73	195.517
27010	TPK1	mRNA	-1.84328	8.08e-09	8.59	9.3	6.85	2.32	2.45	2.28	2.35	8.24667
10811	NOXA1	mRNA	-1.84053	0.0273706	1.26	1.95	1.02	0.25	0.4	0.4	0.35	1.41
9781	RNF144A	mRNA	-1.83964	6.2e-10	75.68	70.59	35.21	16.02	15.35	10.96	14.11	60.4933
23410	SIRT3	mRNA	-1.8387	2.67e-09	26.98	26.87	24.26	4.94	5.49	8.97	6.46667	26.0367
80329	ULBP1	mRNA	-1.83767	3.95e-07	4.95	5.61	3.18	1.03	1.21	1.07	1.10333	4.58
59	ACTA2	mRNA	-1.8364	7.97e-14	20.25	19.08	13.62	4.23	3.67	4.94	4.28	17.65
26150	RIBC2	mRNA	-1.83487	0.000401	8.62	9.1	5.05	2.87	1.41	1.16	1.81333	7.59
64410	KLHL25	mRNA	-1.83053	1.39e-06	13.93	16.25	19.09	2.78	3.39	5.69	3.95333	16.4233
4343	MOV10	mRNA	-1.83049	7.23e-22	91.71	89.72	56.92	18.46	18.7	18.15	18.4367	79.45
9750	RIPOR2	mRNA	-1.82805	0.00023	46.1	40.79	13.13	7.01	7.12	10.26	8.13	33.34
7552	ZNF711	mRNA	-1.82334	0.0133022	2.48	1.6	0.69	0.62	0.41	0.15	0.393333	1.59
10233	LRRC23	mRNA	-1.82282	3.25e-05	6.93	7.76	4.82	1.17	1.65	2.01	1.61	6.50333
55218	EXD2	mRNA	-1.82241	5.17e-16	8.49	6.3	6.28	1.8	1.78	1.47	1.68333	7.02333
2052	EPHX1	mRNA	-1.82239	0.00139269	5.48	5.5	2.3	0.83	0.58	1.45	0.953333	4.42667
825	CAPN3	mRNA	-1.82217	0.000329	6.87	4.59	3.08	0.91	1.01	2.43	1.45	4.84667
26873	OPLAH	mRNA	-1.82075	0.00907989	1.31	1.23	0.46	0.25	0.21	0.25	0.236667	1
1514	CTSL	mRNA	-1.81903	0.0138339	3.31	3.99	4.38	0.62	0.41	1.87	0.966667	3.89333
203228	C9orf72	mRNA	-1.81896	0.000206	4.55	3.76	3.07	1.07	1.16	0.42	0.883333	3.79333
9744	ACAP1	mRNA	-1.81774	1.11e-07	176	184.49	95.87	29.02	30.37	49.06	36.15	152.12
159686	CFAP58	mRNA	-1.8156	0.0194217	1.38	1.36	0.49	0.19	0.4	0.19	0.26	1.07667
284266	SIGLEC15	mRNA	-1.8133	0.0146037	0.77	1.08	0.78	0.19	0.34	0.2	0.243333	0.876667
6303	SAT1	mRNA	-1.8132	2.82e-25	683.39	818.61	724.76	203.43	178.95	193.31	191.897	742.253
29893	PSMC3IP	mRNA	-1.81243	3.9e-12	31.35	26.9	33.52	6.7	9.38	6.43	7.50333	30.59
2760	GM2A	mRNA	-1.80675	2.43e-07	15.42	15.89	7.01	3.54	3.15	2.59	3.09333	12.7733
162394	SLFN5	mRNA	-1.80622	0.000733	94.17	82.35	19.39	18.31	18.13	10.92	15.7867	65.3033
23593	HEBP2	mRNA	-1.80461	5.68e-07	43.98	36	16.77	10.72	8.65	6.04	8.47	32.25
2948	GSTM4	mRNA	-1.80395	1.1e-05	10.31	10.95	5.46	2.53	1.97	2.05	2.18333	8.90667
55529	PIP4P2	mRNA	-1.80095	0.0191807	2.69	1.82	0.9	0.43	0.89	0.42	0.58	1.80333
23157	SEPTIN6	mRNA	-1.79974	4.63e-13	205.8	200.66	146.86	37.5	37.05	55.65	43.4	184.44
22921	MSRB2	mRNA	-1.79802	0.0228177	7.39	4.65	0.94	1.15	1.31	0.68	1.04667	4.32667
51316	PLAC8	mRNA	-1.79628	1.41e-05	106.79	93.83	32.8	18.64	20.21	16.13	18.3267	77.8067
388662	SLC6A17	mRNA	-1.79421	0.0284054	0.66	0.42	0.22	0.16	0.09	0.21	0.153333	0.433333
7169	TPM2	mRNA	-1.79294	0.0016031	18.07	18.74	4.52	3.37	3.79	2.85	3.33667	13.7767
8535	CBX4	mRNA	-1.79234	5.02e-18	32.99	36.33	22.29	6.97	7.8	6.89	7.22	30.5367
27076	LYPD3	mRNA	-1.79121	0.00207302	5.07	5.73	2.29	0.86	1.6	0.78	1.08	4.36333
10044	SH2D3C	mRNA	-1.78709	0.000153	46.9	47.08	18.8	6.48	7.07	13.65	9.06667	37.5933
114880	OSBPL6	mRNA	-1.78634	2.74e-05	0.79	0.82	0.6	0.22	0.18	0.12	0.173333	0.736667
7846	TUBA1A	mRNA	-1.78522	5.04e-15	70.53	62.56	83.05	17.48	16.77	18.52	17.59	72.0467
143686	SESN3	mRNA	-1.78469	0.00954312	18.25	15.85	29.8	2.63	2.49	10.66	5.26	21.3
7351	UCP2	mRNA	-1.78446	8.29e-07	356.29	372.61	617.76	94.32	99.78	144.46	112.853	448.887
3706	ITPKA	mRNA	-1.78401	0.0294675	1.78	1.34	0.81	0.42	0.38	0.21	0.336667	1.31
29948	OSGIN1	mRNA	-1.78294	0.0470326	0.97	1.7	3.27	0.4	0.3	0.79	0.496667	1.98
387357	THEMIS	mRNA	-1.78273	0.0022187	65.05	73.05	119.28	11.7	12.35	38.12	20.7233	85.7933
2064	ERBB2	mRNA	-1.78184	1.63e-06	2.49	2.43	1.62	0.75	0.67	0.44	0.62	2.18
55106	SLFN12	mRNA	-1.78112	1.72e-05	20.95	16.99	6.9	4.08	3.01	4.74	3.94333	14.9467
5106	PCK2	mRNA	-1.77964	1.14e-35	65.8	61.05	59.19	14.77	15.61	16.35	15.5767	62.0133
197135	PATL2	mRNA	-1.77906	1.46e-11	25.55	24.39	14.3	4.98	4.85	5.89	5.24	21.4133
222696	ZSCAN23	mRNA	-1.77787	0.00308897	6.08	6.98	1.6	1.33	1.21	0.81	1.11667	4.88667
10004	NAALADL1	mRNA	-1.7772	0.000266	4.46	4.75	2.25	0.76	0.82	1.23	0.936667	3.82
284021	MILR1	mRNA	-1.77515	1.41e-10	19.46	17.68	12.09	5.04	4.11	3.78	4.31	16.41
10385	BTN2A2	mRNA	-1.77485	1.16e-08	30.84	32.16	37.95	7.39	7.43	11.08	8.63333	33.65
79085	SLC25A23	mRNA	-1.77007	8.69e-06	14.08	13.94	5.27	3.09	2.79	2.36	2.74667	11.0967
51522	TMEM14C	mRNA	-1.77006	4.13e-16	79.38	82.83	63.33	23.84	15.9	17.05	18.93	75.18
3983	ABLIM1	mRNA	-1.7677	1.44e-05	48.11	48.14	15.72	8.86	9.42	9.87	9.38333	37.3233
79366	HMGN5	mRNA	-1.76738	2.7e-08	7.63	6.97	5.59	1.4	1.73	1.93	1.68667	6.73
90557	CCDC74A	mRNA	-1.76688	0.0285006	17.8	18.06	2.9	3.7	4.16	1.44	3.1	12.92
8045	RASSF7	mRNA	-1.76563	1.84e-13	16.73	16.98	17.09	3.57	4.75	4.63	4.31667	16.9333
952	CD38	mRNA	-1.76549	0.000348	103.37	88.51	28.04	22.29	21.93	10.66	18.2933	73.3067
158880	USP51	mRNA	-1.76507	0.00821814	0.96	0.91	0.72	0.34	0.22	0.09	0.216667	0.863333
79413	ZBED2	mRNA	-1.76406	8.31e-05	976.72	897.88	915.06	152.34	148.91	390.6	230.617	929.887
54463	RETREG1	mRNA	-1.76135	3.2e-08	29.65	25.7	13.14	6.76	5.41	4.97	5.71333	22.83
56204	FAM214A	mRNA	-1.76008	6.8e-09	26.15	22.99	23.15	4.85	4.86	8.44	6.05	24.0967
387104	SOGA3	mRNA	-1.75905	0.00307287	11.84	9.44	14.78	1.9	1.48	5.66	3.01333	12.02
80221	ACSF2	mRNA	-1.75852	8.08e-06	10.08	10.67	4.87	1.87	2.58	2.25	2.23333	8.54
1145	CHRNE	mRNA	-1.75691	0.00338229	2.69	2.38	1.5	0.45	0.92	0.45	0.606667	2.19
56998	CTNNBIP1	mRNA	-1.74974	7.01e-08	15.91	13.8	8.64	3.04	3.09	3.19	3.10667	12.7833
51161	C3orf18	mRNA	-1.74973	0.00132506	11.45	8.52	2.84	1.39	2.42	2.04	1.95	7.60333
5554	PRH1	mRNA	-1.74642	0.000822	7.26	4.86	4.29	1.05	1.56	1.71	1.44	5.47
22933	SIRT2	mRNA	-1.7454	1.04e-05	39.03	37.49	62.32	9.83	9.52	16.38	11.91	46.28
147837	ZNF563	mRNA	-1.74518	2.96e-06	7.46	10.06	4.59	1.73	1.7	1.55	1.66	7.37
401027	C2orf66	mRNA	-1.74479	0.0171595	3.55	1.86	1.72	0.68	0.44	0.67	0.596667	2.37667
5152	PDE9A	mRNA	-1.74474	0.00906201	10.08	10.34	2.11	1.41	2.43	1.99	1.94333	7.51
4055	LTBR	mRNA	-1.74291	0.028135	1.62	1.81	0.76	0.18	0.48	0.36	0.34	1.39667
5330	PLCB2	mRNA	-1.7411	6.76e-12	32.26	30.45	17.9	7.45	8.26	5.87	7.19333	26.87
4753	NELL2	mRNA	-1.74014	7.57e-07	160.08	164.52	63.45	30.53	31.35	35.23	32.37	129.35
126006	PCP2	mRNA	-1.7401	7.21e-05	8.29	7.6	4.03	2.25	1.77	1.39	1.80333	6.64
116832	RPL39L	mRNA	-1.73941	0.000627	11.78	8.83	5.79	2.45	2.14	2.24	2.27667	8.8
11252	PACSIN2	mRNA	-1.73926	2.4e-14	42.14	39.23	51.67	10.93	11.17	12.36	11.4867	44.3467
2329	FMO4	mRNA	-1.73682	0.0368041	1.58	1.72	0.7	0.22	0.51	0.29	0.34	1.33333
92106	OXNAD1	mRNA	-1.7359	0.00042	123.55	120.89	32.19	23.04	23.49	22.93	23.1533	92.21
55146	ZDHHC4	mRNA	-1.72656	8.7e-12	19.36	15.64	15.04	4.83	5.09	3.36	4.42667	16.68
9465	AKAP7	mRNA	-1.72247	0.00138455	11.98	8.32	2.82	2.33	2.52	1.5	2.11667	7.70667
282996	RBM20	mRNA	-1.72104	4.06e-09	2.86	2.25	2.61	0.74	0.72	0.51	0.656667	2.57333
199	AIF1	mRNA	-1.7201	9.64e-05	207.97	173.67	83.93	49.42	50.36	20.95	40.2433	155.19
1948	EFNB2	mRNA	-1.71612	0.00949085	1.09	0.95	1.91	0.29	0.23	0.49	0.336667	1.31667
57047	PLSCR2	mRNA	-1.71559	0.0260297	2.09	1.18	1.16	0.3	0.17	0.51	0.326667	1.47667
7805	LAPTM5	mRNA	-1.71469	2.2e-08	541.58	512.89	237.43	124.33	120.83	90.05	111.737	430.633
139818	DOCK11	mRNA	-1.71422	3.87e-06	62.01	60.41	63.59	12.17	11.26	23.61	15.68	62.0033
254531	LPCAT4	mRNA	-1.71382	2.18e-20	57.23	54.08	38.69	12.94	14.54	11.22	12.9	50
2629	GBA	mRNA	-1.71231	2.99e-12	42.41	38.31	48.7	11.42	9.75	12.83	11.3333	43.14
79858	NEK11	mRNA	-1.7119	1.4e-05	3.9	3.28	3.23	1.08	1.11	1.11	1.1	3.47
10475	TRIM38	mRNA	-1.71114	7.07e-14	59.34	61.63	62.55	14.21	13.04	17.77	15.0067	61.1733
353497	POLN	mRNA	-1.71103	0.0197888	1.48	1	0.54	0.26	0.35	0.27	0.293333	1.00667
84314	TMEM107	mRNA	-1.7087	4.34e-05	6.66	6.08	3.78	1.24	1.3	1.95	1.49667	5.50667
4485	MST1	mRNA	-1.70813	0.000236	6.18	7.21	5.25	0.79	2.01	2.06	1.62	6.21333
5054	SERPINE1	mRNA	-1.70447	0.000156	32.83	37.56	79.33	12.48	11.79	16.04	13.4367	49.9067
26119	LDLRAP1	mRNA	-1.70297	0.000968	14.78	17.37	4.48	2.92	2.99	2.77	2.89333	12.21
11277	TREX1	mRNA	-1.70238	1.33e-07	44.54	52.29	24.79	11.28	12.36	8.26	10.6333	40.54
7096	TLR1	mRNA	-1.70205	0.00164815	4.08	4.43	2.3	0.51	0.38	1.6	0.83	3.60333
140883	ZNF280B	mRNA	-1.69817	0.0021363	4.21	4.09	1.61	0.97	1.22	0.4	0.863333	3.30333
222223	ELAPOR2	mRNA	-1.69772	0.0085293	1.82	1.53	2.88	0.42	0.3	1.02	0.58	2.07667
10916	MAGED2	mRNA	-1.69636	9.2e-17	61.79	59.46	45.82	13.11	13.73	16.96	14.6	55.69
55785	FGD6	mRNA	-1.69408	0.00196798	0.73	0.61	1.28	0.25	0.22	0.25	0.24	0.873333
64121	RRAGC	mRNA	-1.69271	1.02e-10	23.47	21.27	30.67	6.98	7.33	6.01	6.77333	25.1367
26137	ZBTB20	mRNA	-1.69225	2.49e-05	0.66	0.63	0.32	0.16	0.12	0.15	0.143333	0.536667
4939	OAS2	mRNA	-1.69197	4.26e-11	392.33	351.53	205.03	96.09	92.41	69.17	85.89	316.297
51101	ZC2HC1A	mRNA	-1.69186	0.000131	2.35	2.65	4.51	0.73	0.7	0.67	0.7	3.17
55227	LRRC1	mRNA	-1.6902	4.94e-05	4.62	3.9	3.26	1.55	1.07	0.55	1.05667	3.92667
340784	HMX3	mRNA	-1.68849	0.000393	3.44	3.94	2.07	0.56	0.92	1.02	0.833333	3.15
84263	HSDL2	mRNA	-1.68748	4.01e-13	23	25.11	17.31	5.32	5.16	5.04	5.17333	21.8067
114659	LRRC37B	mRNA	-1.68596	3.02e-13	15.45	15.4	13.56	3.42	3.94	4.55	3.97	14.8033
222255	ATXN7L1	mRNA	-1.68424	1.08e-05	6.67	5.51	2.99	1.4	1.03	1.53	1.32	5.05667
111089941	MMP24-AS1-EDEM2	mRNA	-1.68072	0.00018	3.15	2.89	3.47	0.7	0.82	1.11	0.876667	3.17
558	AXL	mRNA	-1.67499	6.76e-08	4.78	4.1	4.13	0.85	1.37	1.28	1.16667	4.33667
84866	TMEM25	mRNA	-1.67482	1.11e-05	14.91	14.4	7.1	2.85	4.34	2.34	3.17667	12.1367
6604	SMARCD3	mRNA	-1.67458	8.63e-06	12.61	12.67	6.03	2.62	3.37	2.29	2.76	10.4367
151011	SEPTIN10	mRNA	-1.67202	0.0232166	0.76	0.83	0.57	0.31	0.18	0.2	0.23	0.72
619208	FAM229B	mRNA	-1.67073	0.000172	7.33	8.29	6.47	1.32	1.25	2.39	1.65333	7.36333
10957	PNRC1	mRNA	-1.67009	1.71e-05	129.37	139.23	119.37	24.64	24.52	53.68	34.28	129.323
83594	NUDT12	mRNA	-1.66933	0.0496916	0.95	1.68	0.42	0.18	0.41	0.22	0.27	1.01667
1396	CRIP1	mRNA	-1.66873	5.96e-11	484.92	471.88	674.86	138.37	147.14	159.56	148.357	543.887
659	BMPR2	mRNA	-1.66839	1.08e-12	11.48	10.69	7.46	2.37	2.41	3.12	2.63333	9.87667
55335	NIPSNAP3B	mRNA	-1.66694	0.0459437	0.55	0.59	0.29	0.18	0.16	0.05	0.13	0.476667
4323	MMP14	mRNA	-1.66425	0.00672166	4.18	4.6	1.89	0.68	0.54	1.56	0.926667	3.55667
8349	H2BC21	mRNA	-1.66392	3.22e-05	7.37	8.05	10.97	2.13	1.94	3.13	2.4	8.79667
23179	RGL1	mRNA	-1.66187	3.29e-06	2.09	1.87	1.93	0.55	0.62	0.54	0.57	1.96333
10610	ST6GALNAC2	mRNA	-1.66064	0.0419245	2.54	3.12	1	0.48	0.54	0.83	0.616667	2.22
203328	SUSD3	mRNA	-1.65831	0.014197	31.42	30.38	5.84	5.49	7.12	4.58	5.73	22.5467
5257	PHKB	mRNA	-1.65717	3.41e-15	12.47	10.05	8.1	2.86	3.1	2.4	2.78667	10.2067
1521	CTSW	mRNA	-1.65669	0.00588937	301.79	293.3	475.47	53.02	54.18	181.55	96.25	356.853
55303	GIMAP4	mRNA	-1.65423	0.000141	176.96	168.07	62.66	30.14	29.39	48.04	35.8567	135.897
9476	NAPSA	mRNA	-1.65404	0.00108577	8.27	6.68	4.68	1.05	0.99	2.74	1.59333	6.54333
154661	RUNDC3B	mRNA	-1.65361	0.0128488	0.97	1.09	0.65	0.36	0.26	0.13	0.25	0.903333
26228	STAP1	mRNA	-1.65295	0.000665	42.41	36.05	13.24	8.15	7.67	10.02	8.61333	30.5667
126068	ZNF441	mRNA	-1.65155	2.3e-13	10.17	9.32	7.88	2.5	3.13	1.94	2.52333	9.12333
10627	MYL12A	mRNA	-1.65058	1.71e-24	1006.95	966.64	715.38	240.44	229.23	260.2	243.29	896.323
23710	GABARAPL1	mRNA	-1.6503	0.00572353	52.01	63.36	146.04	19.11	15.52	38.45	24.36	87.1367
57707	MEAK7	mRNA	-1.65003	2.41e-08	9.89	9.95	5.54	1.91	1.59	2.59	2.03	8.46
344558	SH3RF3	mRNA	-1.64909	0.0025404	1.19	1.44	0.59	0.3	0.36	0.23	0.296667	1.07333
7704	ZBTB16	mRNA	-1.64891	0.000288	1.17	1.23	1.2	0.32	0.25	0.47	0.346667	1.2
3006	H1-2	mRNA	-1.6484	1.02e-05	52.55	62.69	102.52	18.5	22.05	20.28	20.2767	72.5867
5002	SLC22A18	mRNA	-1.64827	0.0372756	3.76	2.36	0.98	0.75	0.71	0.56	0.673333	2.36667
5800	PTPRO	mRNA	-1.64802	0.031216	0.58	0.85	0.22	0.06	0.08	0.08	0.0733333	0.55
113612	CYP2U1	mRNA	-1.64668	0.020126	3.01	2.22	0.86	0.79	0.66	0.21	0.553333	2.03
1101	CHAD	mRNA	-1.64567	0.00617603	2.1	1.81	1.15	0.45	0.6	0.32	0.456667	1.68667
7766	ZNF223	mRNA	-1.64544	0.000998	7.07	7.4	2.5	1.81	1.59	0.69	1.36333	5.65667
84940	CORO6	mRNA	-1.64485	5.27e-11	19.44	23.34	13.02	4.36	5.11	5.59	5.02	18.6
11337	GABARAP	mRNA	-1.64456	9.47e-12	151.06	145.6	167.22	36.99	38.44	51.83	42.42	154.627
79690	GAL3ST4	mRNA	-1.64377	0.00438645	8.58	8.45	2.48	2.15	2	1.2	1.78333	6.50333
203259	FAM219A	mRNA	-1.64308	2.96e-07	8.28	8.74	11.5	2.87	3.24	1.9	2.67	9.50667
27094	KCNMB3	mRNA	-1.64082	0.0169322	1.97	2.13	1.06	0.48	0.49	0.52	0.496667	1.72
2581	GALC	mRNA	-1.63809	2.15e-08	45.18	44.55	25	9.64	8.81	12.65	10.3667	38.2433
64400	AKTIP	mRNA	-1.63654	3.52e-06	36.48	32.6	15.03	8.71	7.72	7.33	7.92	28.0367
100287898	TTC34	mRNA	-1.63635	0.0051652	0.68	0.91	0.6	0.25	0.13	0.22	0.2	0.73
8742	TNFSF12	mRNA	-1.63631	0.000901	26.8	19.06	7.37	4.84	5.02	4.63	4.83	17.7433
6773	STAT2	mRNA	-1.63622	2.59e-20	161.02	150.32	101.5	38.65	39.38	37.99	38.6733	137.613
2934	GSN	mRNA	-1.63533	0.00067	3.45	2.89	2.47	0.43	0.93	0.91	0.756667	2.93667
4482	MSRA	mRNA	-1.63509	1.25e-05	9.1	6.5	6.2	1.88	2.47	2.09	2.14667	7.26667
54541	DDIT4	mRNA	-1.63385	1.2e-07	643.19	662.21	295.21	134.73	140.31	158.97	144.67	533.537
3563	IL3RA	mRNA	-1.63343	0.0137603	24.34	23.19	60.12	5.41	7.82	16.91	10.0467	35.8833
126326	GIPC3	mRNA	-1.63262	0.0230816	1.85	1.64	0.45	0.43	0.3	0.34	0.356667	1.31333
83742	MARVELD1	mRNA	-1.62968	0.0160877	1.44	1.17	0.95	0.43	0.45	0.12	0.333333	1.18667
11162	NUDT6	mRNA	-1.62955	1.33e-05	12.76	11.42	7.47	2.81	3.67	2.09	2.85667	10.55
55604	CARMIL1	mRNA	-1.62525	0.00299267	1.05	0.91	0.62	0.21	0.34	0.18	0.243333	0.86
220213	OTUD1	mRNA	-1.62503	0.00168681	20.59	19.44	52.27	7.05	8.75	10.56	8.78667	30.7667
64221	ROBO3	mRNA	-1.62473	0.00208692	13.34	12.99	4.83	3.52	3.35	1.87	2.91333	10.3867
7479	WNT8B	mRNA	-1.62407	0.00415865	4.23	4.36	1.86	0.6	1.08	1.18	0.953333	3.48333
6843	VAMP1	mRNA	-1.62125	9.44e-05	236.27	248.48	334.2	53.37	56.33	116.32	75.34	272.983
3556	IL1RAP	mRNA	-1.61943	3.18e-07	24.33	21.59	30.12	6.37	6.48	9.26	7.37	25.3467
1509	CTSD	mRNA	-1.61905	5.67e-06	289.83	310.52	333.37	61.03	70.46	127.31	86.2667	311.24
201229	LYRM9	mRNA	-1.6181	0.00073	5.1	5.07	2.38	0.94	1.48	0.67	1.03	4.18333
283008	NUTM2E	mRNA	-1.61781	1.74e-07	3.59	3.28	2.3	0.94	0.86	0.82	0.873333	3.05667
203523	ZNF449	mRNA	-1.61734	0.000309	2.63	2.24	2.42	1	0.36	0.87	0.743333	2.43
7003	TEAD1	mRNA	-1.61721	0.00123637	1.07	1.26	0.54	0.25	0.36	0.18	0.263333	0.956667
51005	AMDHD2	mRNA	-1.61623	3.93e-15	21.9	20.22	22.85	5.31	5.82	6.98	6.03667	21.6567
55333	SYNJ2BP	mRNA	-1.61552	1.09e-11	8.32	6.63	5.15	2.17	1.75	1.7	1.87333	6.7
151963	MB21D2	mRNA	-1.61274	1.94e-08	24	24.51	28.17	5.68	6.64	9.18	7.16667	25.56
6659	SOX4	mRNA	-1.61119	0.0201475	5.11	5.08	1.59	1.56	1.38	0.36	1.1	3.92667
26578	OSTF1	mRNA	-1.61098	5.23e-14	87.49	85.52	86.06	23.2	22.34	28.67	24.7367	86.3567
322	APBB1	mRNA	-1.60788	3.46e-09	30.95	36.25	20.77	6.88	7.82	9.71	8.13667	29.3233
90288	EFCAB12	mRNA	-1.6077	0.00896028	5.19	4.21	3.2	0.8	0.7	1.85	1.11667	4.2
2124	EVI2B	mRNA	-1.60765	0.0098168	244.69	243.12	439.3	50.34	46.54	162.36	86.4133	309.037
39	ACAT2	mRNA	-1.60704	6.16e-10	82.83	71.39	42.9	20.92	18.62	15.72	18.42	65.7067
440093	H3-5	mRNA	-1.60692	0.00251436	4.5	6.28	3.34	1.52	1.41	1.2	1.37667	4.70667
4258	MGST2	mRNA	-1.60583	0.0484241	5.98	7.53	2.25	1.81	1.83	0.89	1.51	5.25333
255394	TCP11L2	mRNA	-1.60478	5.97e-05	11.15	13.52	10.79	2.65	2.21	5.11	3.32333	11.82
6536	SLC6A9	mRNA	-1.60453	3.59e-07	6.93	7.38	4.6	2.38	1.8	1.28	1.82	6.30333
140465	MYL6B	mRNA	-1.60374	8.09e-11	68.99	63.64	40.8	16.98	15.15	16.28	16.1367	57.81
27185	DISC1	mRNA	-1.60371	0.00311336	3.96	3.12	1.21	0.89	1.14	0.86	0.963333	2.76333
5445	PON2	mRNA	-1.60229	1.14e-06	8.37	7.85	7.01	1.87	2.04	2.67	2.19333	7.74333
283209	PGM2L1	mRNA	-1.6017	2.61e-20	16.32	16.49	16.69	4.4	4.42	5.12	4.64667	16.5
137872	ADHFE1	mRNA	-1.60086	3.84e-05	4.2	4.2	3.32	1.04	1.11	1.16	1.10333	3.90667
57561	ARRDC3	mRNA	-1.60051	1.95e-10	23.29	25.41	33.5	8.32	8.29	6.98	7.86333	27.4
55603	TENT5A	mRNA	-1.59898	2.12e-13	7.73	7.54	7.93	2.35	1.87	2.34	2.18667	7.73333
3682	ITGAE	mRNA	-1.59891	0.0103692	36.81	39	6.33	8.02	8.21	6.1	7.44333	27.38
7579	ZSCAN20	mRNA	-1.59749	2.52e-13	3.82	3.43	2.71	0.82	1.05	0.98	0.95	3.32
56941	HMCES	mRNA	-1.5974	4.66e-31	279.45	284.68	284.89	75.32	77.02	82.57	78.3033	283.007
55704	CCDC88A	mRNA	-1.59608	4.98e-08	8.12	8.88	3.98	1.91	1.96	2.01	1.96	6.99333
116028	RMI2	mRNA	-1.59463	2.86e-06	20.9	18.83	10.49	5.35	5.15	3.67	4.72333	16.74
10333	TLR6	mRNA	-1.59255	0.00233353	4.59	4.4	1.31	1	0.89	0.95	0.946667	3.43333
91768	CABLES1	mRNA	-1.59108	1.11e-06	13.04	10.89	16.52	3.47	3.77	4.57	3.93667	13.4833
122509	IFI27L1	mRNA	-1.58882	7.38e-12	33.96	30.82	27.6	7.53	6.39	6.75	6.89	30.7933
4925	NUCB2	mRNA	-1.58758	7.69e-06	205.81	219.5	81.53	51.25	51.53	38.99	47.2567	168.947
114794	ELFN2	mRNA	-1.58675	0.00626064	0.96	1.02	0.36	0.21	0.22	0.22	0.216667	0.78
256987	SERINC5	mRNA	-1.58534	0.000284	46.93	51.97	72.82	11.35	12.81	25.92	16.6933	57.24
1106	CHD2	mRNA	-1.58236	5.1e-10	105.08	119.1	88.49	24.5	24.58	36.78	28.62	104.223
10000	AKT3	mRNA	-1.58134	2.6e-07	44.56	47.51	35.08	11.08	10.52	14.89	12.1633	42.3833
25809	TTLL1	mRNA	-1.57959	0.00664958	7.19	5.49	2.21	1.57	1.55	1.02	1.38	4.96333
901	CCNG2	mRNA	-1.57851	1.64e-07	23.53	27.47	16.09	5.49	5.43	8	6.30667	22.3633
8875	VNN2	mRNA	-1.57588	0.00249094	25.29	20.73	6.47	5.77	4.89	3.83	4.83	17.4967
9677	PPIP5K1	mRNA	-1.57505	4.13e-11	14.51	15.23	11.28	3.42	3.18	4.81	3.80333	13.6733
55423	SIRPG	mRNA	-1.57334	0.000387	129.44	121.8	35.18	29.53	30.43	23.05	27.67	95.4733
653720	GOLGA8M	mRNA	-1.57292	6.51e-05	9.94	10.85	4.91	3.14	3.37	1.91	2.80667	8.56667
4774	NFIA	mRNA	-1.57131	0.0475416	0.42	0.43	0.66	0.13	0.2	0.07	0.133333	0.503333
246175	CNOT6L	mRNA	-1.57077	8.79e-54	87.56	86.28	74.63	24.34	23.55	24.21	24.0333	82.8233
6272	SORT1	mRNA	-1.57013	0.0240506	3.41	3.63	1.03	1.22	0.83	0.28	0.776667	2.69
124220	ZG16B	mRNA	-1.56952	0.0489553	5.19	9.01	2.17	2.08	1.64	0.95	1.55667	5.45667
9924	PAN2	mRNA	-1.5692	1.56e-08	11.38	12.19	6.81	3.05	3.45	2.26	2.92	10.1267
54621	VSIG10	mRNA	-1.56754	2.1e-11	5.47	5.18	4.12	1.73	1.44	1.3	1.49	4.92333
5997	RGS2	mRNA	-1.56702	0.0133561	73.54	84.07	132.71	16.35	14.42	52.67	27.8133	96.7733
7706	TRIM25	mRNA	-1.56526	4.57e-06	280.38	304.86	406.07	77.86	79.12	130.97	95.9833	330.437
8490	RGS5	mRNA	-1.56276	0.0214208	0.57	0.53	0.38	0.17	0.17	0.09	0.143333	0.493333
53938	PPIL3	mRNA	-1.56032	1.35e-05	131.95	132.29	53.78	32.15	28.43	31.75	30.7767	106.007
8614	STC2	mRNA	-1.56014	4.56e-13	9.87	9.45	8.21	2.71	3.35	2.01	2.69	9.17667
342184	FMN1	mRNA	-1.55955	1.61e-05	0.82	0.62	0.7	0.24	0.21	0.19	0.213333	0.713333
10682	EBP	mRNA	-1.55887	5.8e-14	98.84	98.66	87.97	25.89	23.87	32.82	27.5267	95.1567
100506736	SLFN12L	mRNA	-1.55837	3.63e-06	31.4	29.64	16.29	6.36	6.35	8.76	7.15667	25.7767
399	RHOH	mRNA	-1.55621	0.000116	237.83	242.74	270.08	50.09	48.58	111.16	69.9433	250.217
8935	SKAP2	mRNA	-1.55534	0.00469435	15.08	12.78	13.68	1.99	2.79	7.14	3.97333	13.8467
5210	PFKFB4	mRNA	-1.55483	0.00119822	12.06	16.28	4.62	2.65	3.32	3.32	3.09667	10.9867
1643	DDB2	mRNA	-1.55077	1.36e-06	145.93	153.21	151.54	34.44	35.03	61.74	43.7367	150.227
54828	BCAS3	mRNA	-1.54982	5.51e-06	7	7	6.12	1.97	1.35	2.67	1.99667	6.70667
84460	ZMAT1	mRNA	-1.5497	0.00209925	6.87	5.56	2.17	1.8	1.41	1.09	1.43333	4.86667
333926	PPM1J	mRNA	-1.54896	0.0107074	6.97	6.6	2.11	1.88	1.62	1.04	1.51333	5.22667
112483	SAT2	mRNA	-1.54805	5.69e-06	63.01	58.51	87.71	18.88	16.28	25.31	20.1567	69.7433
60	ACTB	mRNA	-1.54804	2.21e-11	4101.8	3926.51	2399.15	920.83	962.07	1132.94	1005.28	3475.82
25801	GCA	mRNA	-1.54704	7.5e-06	18.71	17.52	7.96	3.1	4.36	3.02	3.49333	14.73
1719	DHFR	mRNA	-1.54548	7.74e-09	62.37	50.55	29.91	15.21	14.26	12.11	13.86	47.61
81855	SFXN3	mRNA	-1.54396	5.72e-14	31.75	32.41	33.71	8.67	9.08	11.05	9.6	32.6233
2686	GGT7	mRNA	-1.54221	0.000125	39.13	36.18	13.95	9.7	11.04	6.03	8.92333	29.7533
55840	EAF2	mRNA	-1.54068	0.000158	16.96	14.17	23.78	5.93	4.05	5.87	5.28333	18.3033
51246	SHISA5	mRNA	-1.5393	2.17e-16	89.32	89.89	94.05	23.83	25.61	30.54	26.66	91.0867
255374	MBLAC1	mRNA	-1.53919	0.000634	6.1	7.42	4.09	1.91	2.41	1.15	1.82333	5.87
170961	ANKRD24	mRNA	-1.5379	0.0196104	0.91	0.88	0.65	0.24	0.31	0.22	0.256667	0.813333
2766	GMPR	mRNA	-1.5373	0.00811821	7.5	3.99	6.1	0.78	1.75	2.54	1.69	5.86333
80003	PCNX2	mRNA	-1.53704	9.38e-09	18.06	20.24	14.34	4.33	6.1	7.98	6.13667	17.5467
51741	WWOX	mRNA	-1.53634	2.61e-07	9.93	12.7	9.73	3	4.78	5.05	4.27667	10.7867
145483	FAM161B	mRNA	-1.53627	0.00173489	2.77	3.24	4.73	0.7	1.14	1.41	1.08333	3.58
132864	CPEB2	mRNA	-1.5359	0.00777053	24.33	24.67	63.33	9.25	8.8	16.53	11.5267	37.4433
634	CEACAM1	mRNA	-1.53569	0.000106	10.38	7.81	5.14	1.74	1.98	2.62	2.11333	7.77667
5476	CTSA	mRNA	-1.53483	3.66e-28	53.37	51.85	44.5	14.71	16.44	13.51	14.8867	49.9067
6237	RRAS	mRNA	-1.53213	8e-05	10.29	12.57	10.84	2.27	3.63	4.09	3.33	11.2333
255758	TCTEX1D2	mRNA	-1.53175	6.79e-05	15.84	14.94	13.79	5.91	3.98	3.46	4.45	14.8567
50939	IMPG2	mRNA	-1.5307	0.0204214	0.81	0.72	0.28	0.15	0.16	0.22	0.176667	0.603333
10449	ACAA2	mRNA	-1.52918	1.11e-17	54.23	52.94	40.98	14.04	13.45	16.23	14.5733	49.3833
376940	ZC3H6	mRNA	-1.52784	5.16e-08	9.41	9.26	4.34	1.83	1.98	2.12	1.97667	7.67
23208	SYT11	mRNA	-1.52689	2.77e-20	40.02	38.94	40.66	10.8	11.99	12.83	11.8733	39.8733
10140	TOB1	mRNA	-1.5264	0.00321049	50.69	54.62	107.5	16.33	14.72	32.68	21.2433	70.9367
85363	TRIM5	mRNA	-1.52583	3.3e-07	40.24	42.81	51.02	11.4	11.9	15.97	13.09	44.69
143098	MPP7	mRNA	-1.52572	2.16e-07	12.07	10.93	5.71	2.85	2.79	2.61	2.75	9.57
8850	KAT2B	mRNA	-1.52519	0.013768	44.2	43.78	77.45	9.48	9.12	30.17	16.2567	55.1433
150365	MEI1	mRNA	-1.5248	4.12e-07	6.56	5.6	4.82	2.19	1.68	1.35	1.74	5.66
374393	FAM111B	mRNA	-1.5243	4.92e-15	27.94	21.6	26	8.03	7.74	6.99	7.58667	25.18
55825	PECR	mRNA	-1.5222	5.63e-07	11.97	9.41	7.33	1.8	2.06	2.55	2.13667	9.57
6404	SELPLG	mRNA	-1.52201	0.00951073	57.21	54.74	132.71	16.09	18.03	39.81	24.6433	81.5533
2281	FKBP1B	mRNA	-1.52133	0.00342248	4.61	3.59	3.93	1.16	1.18	1.41	1.25	4.04333
63874	ABHD4	mRNA	-1.51962	0.000499	22.85	24.36	24.39	5.43	4.4	11.35	7.06	23.8667
83988	NCALD	mRNA	-1.51953	1.92e-05	61.46	56.96	63.76	13.51	13.76	26.64	17.97	60.7267
9805	SCRN1	mRNA	-1.51835	0.0425866	6.9	6.93	1.32	2.04	1.76	0.65	1.48333	5.05
9069	CLDN12	mRNA	-1.51738	5.03e-08	13.24	11	7.07	3.09	3.05	3.12	3.08667	10.4367
25939	SAMHD1	mRNA	-1.51726	4.5e-08	33.88	28.64	22.62	6.76	7.05	10.7	8.17	28.38
132320	SCLT1	mRNA	-1.51722	5.07e-08	34.76	32.11	19.56	10.43	8.46	6.96	8.61667	28.81
22861	NLRP1	mRNA	-1.51684	3.89e-11	54.19	58.17	31.59	14.24	14.56	13.41	14.07	47.9833
834	CASP1	mRNA	-1.51662	8.56e-08	59.96	50.41	41.57	12.98	11.83	18.57	14.46	50.6467
6248	RSC1A1	mRNA	-1.51363	0.0121989	3.8	5.86	9.03	1.46	1.36	2.94	1.92	6.23
80345	ZSCAN16	mRNA	-1.5132	2.5e-10	19.75	20.39	18.12	6.55	4.66	6.15	5.78667	19.42
2051	EPHB6	mRNA	-1.51297	0.00234266	22.55	24.78	6.44	4.85	6.57	4.85	5.42333	17.9233
3823	KLRC3	mRNA	-1.51159	6.02e-05	30.63	26.69	43.64	8.53	9.41	12.91	10.2833	33.6533
100529144	CORO7-PAM16	mRNA	-1.51136	0.00190684	10.27	6.48	13.64	1.84	4.34	3.17	3.11667	10.13
29968	PSAT1	mRNA	-1.51136	7.27e-16	142.12	119.62	86.43	36.79	35.26	31.83	34.6267	116.057
84787	KMT5C	mRNA	-1.50869	5.89e-14	19.54	20.7	18.25	5.92	6.99	4.96	5.95667	19.4967
27111	SDCBP2	mRNA	-1.50816	3.3e-05	8.6	11.83	8.38	3.08	2.1	3.41	2.86333	9.60333
57232	ZNF630	mRNA	-1.50724	0.000148	4.11	4.35	2.21	1.22	0.88	1.08	1.06	3.55667
57718	PPP4R4	mRNA	-1.50253	0.0304564	1.55	1.73	3.89	0.37	0.33	0.62	0.44	2.39
57801	HES4	mRNA	-1.50127	0.000485	23.4	27.89	11.04	4.54	7.32	4.6	5.48667	20.7767
3687	ITGAX	mRNA	-1.50108	0.0263619	85.49	94.32	11.71	14.32	15.76	21.28	17.12	63.84
139886	SPIN4	mRNA	-1.49916	6.26e-05	17	15.7	7.06	4.93	3.99	3.01	3.97667	13.2533
6402	SELL	mRNA	-1.49858	0.000182	146.7	139.99	51.26	38.47	37.86	24.92	33.75	112.65
11000	SLC27A3	mRNA	-1.49685	0.0199511	13.85	13.65	2.78	3.15	3.77	2.2	3.04	10.0933
22874	PLEKHA6	mRNA	-1.49678	0.024426	1.38	1.16	0.45	0.29	0.46	0.13	0.293333	0.996667
1839	HBEGF	mRNA	-1.49624	0.00240355	106.06	84.61	32.48	16.88	17.39	31.29	21.8533	74.3833
374407	DNAJB13	mRNA	-1.49379	0.0068861	3.72	3.42	2.74	0.7	0.9	1.31	0.97	3.29333
3995	FADS3	mRNA	-1.49277	0.00659231	12.73	11.39	4.64	1.87	2.53	4.11	2.83667	9.58667
147965	FAM98C	mRNA	-1.49095	3.65e-08	13.79	13.29	13.7	4.44	4.51	3.99	4.31333	13.5933
1265	CNN2	mRNA	-1.49064	0.000159	97.5	98.17	35.67	21.14	21.78	26.38	23.1	77.1133
8476	CDC42BPA	mRNA	-1.48943	0.00153598	2.89	2.21	0.97	0.75	0.75	0.45	0.65	2.02333
6282	S100A11	mRNA	-1.48808	4.4e-10	675.23	669.81	873.71	207.33	221.41	254.67	227.803	739.583
6595	SMARCA2	mRNA	-1.48739	7.57e-10	57.05	53.55	54.92	13.09	14.05	19.42	15.52	55.1733
6509	SLC1A4	mRNA	-1.48692	0.00170212	50.49	52.04	14.66	11.26	9.78	13.91	11.65	39.0633
4061	LY6E	mRNA	-1.48546	8.76e-12	491.2	478.68	368.73	149.88	163.75	95.92	136.517	446.203
8660	IRS2	mRNA	-1.48296	6.87e-10	9.25	11.06	11.19	2.75	3.18	3.78	3.23667	10.5
57692	MAGEE1	mRNA	-1.48257	0.000622	3.75	3.51	1.85	0.7	1.03	1.03	0.92	3.03667
5264	PHYH	mRNA	-1.48186	0.000148	15.2	10.39	7.15	4.05	2.82	2.98	3.28333	10.9133
81704	DOCK8	mRNA	-1.48025	6.36e-10	112.3	103.76	84.51	26.9	26.02	38.18	30.3667	100.19
79641	ROGDI	mRNA	-1.47983	0.0325035	2.09	2.44	1.52	0.55	0.82	0.45	0.606667	2.01667
114876	OSBPL1A	mRNA	-1.47921	0.0275756	0.8	0.76	1.18	0.23	0.31	0.34	0.293333	0.913333
27	ABL2	mRNA	-1.47653	0.0166909	25.37	28.16	87.3	11.35	12.6	20.28	14.7433	46.9433
79921	TCEAL4	mRNA	-1.4746	4.8e-08	31.19	34.54	23.3	10.43	11.08	6.12	9.21	29.6767
55959	SULF2	mRNA	-1.47229	0.0151237	1.42	0.75	0.98	0.2	0.31	0.27	0.26	1.05
51646	YPEL5	mRNA	-1.47105	0.00233353	109.31	110.15	271.38	46.84	48.02	61.76	52.2067	163.613
4035	LRP1	mRNA	-1.47081	0.0362704	0.37	0.31	0.16	0.04	0.12	0.09	0.0833333	0.28
375287	RBM43	mRNA	-1.46738	7.26e-07	9.6	8.55	5.13	2.4	2.18	2.56	2.38	7.76
84286	TMEM175	mRNA	-1.46467	3.19e-08	13.31	13.82	12.88	3.62	5.24	4.68	4.51333	13.3367
11037	STON1	mRNA	-1.4645	0.00389205	0.83	0.99	1.21	0.38	0.36	0.26	0.333333	1.01
5727	PTCH1	mRNA	-1.46363	0.000402	8.16	9.71	11.81	2.25	2.41	4.62	3.09333	9.89333
10039	PARP3	mRNA	-1.4628	5.56e-10	20.32	16.81	13.25	6.06	4.88	4.5	5.14667	16.7933
29940	DSE	mRNA	-1.46128	0.000216	4.39	3.67	2	0.74	1.3	0.98	1.00667	3.35333
405	ARNT	mRNA	-1.4612	6.75e-08	75.69	79.1	85.02	20.85	21.47	32.26	24.86	79.9367
11093	ADAMTS13	mRNA	-1.45899	0.0163801	1.86	1.52	0.78	0.32	0.47	0.36	0.383333	1.38667
54961	SSH3	mRNA	-1.45863	1.58e-06	10.61	10.6	8.72	3.06	2.23	3.93	3.07333	9.97667
9768	PCLAF	mRNA	-1.45856	1.92e-24	52.01	44.74	41.95	14.82	14.55	14.19	14.52	46.2333
5774	PTPN3	mRNA	-1.45784	0.00585446	3.68	2.72	1.32	0.53	0.66	1.14	0.776667	2.57333
147912	SIX5	mRNA	-1.45733	0.000673	2.73	2.45	1.54	0.76	0.65	0.67	0.693333	2.24
23645	PPP1R15A	mRNA	-1.45633	0.000382	359.22	401.12	680.27	121.45	128.1	205.5	151.683	480.203
1294	COL7A1	mRNA	-1.45618	0.0177093	0.81	0.71	0.38	0.12	0.17	0.28	0.19	0.633333
397	ARHGDIB	mRNA	-1.45563	4.52e-09	635.32	598	329.25	161.12	156.33	164.81	160.753	520.857
80896	NPL	mRNA	-1.45287	0.000647	22.42	21.11	9.4	5.71	5.83	3.64	5.06	17.6433
9867	PJA2	mRNA	-1.4516	1.15e-14	63.62	64.69	40.8	18.17	17.48	16.98	17.5433	56.37
2549	GAB1	mRNA	-1.45156	0.0291373	0.69	0.4	0.38	0.24	0.13	0.1	0.156667	0.49
719	C3AR1	mRNA	-1.44806	0.00749985	3.2	3.05	1.31	0.66	0.63	1.02	0.77	2.52
196403	DTX3	mRNA	-1.44522	1.75e-12	28.24	28.59	19.73	7.73	9.24	7.41	8.12667	25.52
7171	TPM4	mRNA	-1.44249	5.8e-05	160.74	151.09	183.57	40.86	38.89	75.5	51.75	165.133
770	CA11	mRNA	-1.44174	2.58e-07	19.95	18.91	12.04	6	5.88	4.15	5.34333	16.9667
89796	NAV1	mRNA	-1.4416	0.000297	0.92	1.09	0.68	0.36	0.32	0.18	0.286667	0.896667
9911	TMCC2	mRNA	-1.43863	0.0177693	5.11	6.06	1.6	1.79	1.38	0.86	1.34333	4.25667
54626	HES2	mRNA	-1.43791	0.000266	3.07	2.2	1.8	0.81	0.62	0.82	0.75	2.35667
285596	FAM153A	mRNA	-1.43777	0.00356487	18.65	22.06	5.67	5.68	4.99	3.99	4.88667	15.46
5129	CDK18	mRNA	-1.43252	0.0341719	9.21	8.95	2.31	2.45	2.95	1.01	2.13667	6.82333
83758	RBP5	mRNA	-1.43246	0.000567	23.09	22.94	9.73	6.1	4.62	6.74	5.82	18.5867
5595	MAPK3	mRNA	-1.4313	9.36e-10	33.37	36.33	22.87	10.13	10.96	9.77	10.2867	30.8567
374383	NCR3LG1	mRNA	-1.43048	1.97e-07	12.81	12.95	15.55	5	5.56	3.11	4.55667	13.77
146330	FBXL16	mRNA	-1.42744	0.000236	4.06	3.05	2.18	0.97	0.86	1.1	0.976667	3.09667
10326	SIRPB1	mRNA	-1.42644	1.53e-09	7.49	7.72	8.01	2.15	1.88	2.61	2.21333	7.74
54677	CROT	mRNA	-1.42618	0.000352	7.63	6.9	3.53	2.09	2.1	1.08	1.75667	6.02
162963	ZNF610	mRNA	-1.42545	0.00102175	2.21	2.27	2.12	0.55	0.88	0.73	0.72	2.2
84962	AJUBA	mRNA	-1.42493	0.000385	5.13	6.08	2.38	1.81	1.4	1.35	1.52	4.53
753	LDLRAD4	mRNA	-1.42459	1.67e-05	22.49	21.66	17.7	5	4.92	9.19	6.37	20.6167
1493	CTLA4	mRNA	-1.42344	1.1e-05	80.75	88.81	126.13	26.97	29.22	39.18	31.79	98.5633
91624	NEXN	mRNA	-1.42267	0.00754558	15.25	13.38	6.51	4.82	4.8	1.53	3.71667	11.7133
3164	NR4A1	mRNA	-1.42242	0.000483	266.15	386.51	248.95	62.5	71.57	146.03	93.3667	300.537
968	CD68	mRNA	-1.42226	8.01e-09	40.65	43.87	42.25	11.64	12.5	16.93	13.69	42.2567
59339	PLEKHA2	mRNA	-1.42223	0.00874537	48.32	50.82	104.64	15.71	15.37	34.82	21.9667	67.9267
257364	SNX33	mRNA	-1.41974	1.27e-08	11.04	11.13	14.29	3.33	3.33	4.21	3.62333	12.1533
51279	C1RL	mRNA	-1.41832	6.89e-06	18.71	16.87	8.82	4.79	6.17	4.49	5.15	14.8
400499	LOC400499	mRNA	-1.41782	0.00722277	0.92	1.25	0.46	0.23	0.18	0.32	0.243333	0.876667
84910	TMEM87B	mRNA	-1.41665	4.11e-22	51.79	50.18	52.06	15.98	16.31	17.13	16.4733	51.3433
1001	CDH3	mRNA	-1.41592	0.0150266	1.46	1.55	0.85	0.39	0.66	0.25	0.433333	1.28667
50511	SYCP3	mRNA	-1.41569	0.0273451	2.41	2.55	4.1	1.11	1.07	1.06	1.08	3.02
100507436	MICA	mRNA	-1.41536	0.00131109	20.76	24.11	36.33	8.06	6.23	12.11	8.8	27.0667
2857	GPR34	mRNA	-1.41513	1.27e-05	10.5	9.16	5.17	1.09	1.69	1.54	1.44	8.27667
54629	MINDY2	mRNA	-1.41002	2.26e-20	16.07	15.72	12.49	4.78	4.51	5.07	4.78667	14.76
284346	ZNF575	mRNA	-1.40968	0.0412264	2.1	2.39	1.31	0.56	0.45	0.85	0.62	1.93333
3897	L1CAM	mRNA	-1.40877	0.0154754	1.72	1.5	1.32	0.25	0.39	0.8	0.48	1.51333
152007	GLIPR2	mRNA	-1.40788	0.000754	12.56	9.78	15.14	3.08	3.36	6.41	4.28333	12.4933
307	ANXA4	mRNA	-1.40715	6.68e-07	28.72	25.18	38.17	9.09	9.19	10.92	9.73333	30.69
2946	GSTM2	mRNA	-1.40639	0.0377732	23.97	22.39	4.93	4.07	8.03	3.44	5.18	17.0967
25976	TIPARP	mRNA	-1.40411	0.00059	93.59	98.18	88.02	22.27	19.55	47	29.6067	93.2633
57544	TXNDC16	mRNA	-1.4031	8.82e-11	7.87	6.73	7.5	2.52	2.08	2.05	2.21667	7.36667
54106	TLR9	mRNA	-1.40297	0.0316645	1.19	1.35	0.55	0.26	0.41	0.32	0.33	1.03
107984745	LOC107984745	mRNA	-1.40174	0.0211139	1.45	1.17	0.7	0.38	0.36	0.36	0.366667	1.10667
92815	H2AW	mRNA	-1.40078	0.00875626	20.99	24.12	22.49	5.43	4.33	11.88	7.21333	22.5333
51510	CHMP5	mRNA	-1.40057	3.5e-13	253.38	215.18	154.87	70.6	62.81	67.28	66.8967	207.81
79156	PLEKHF1	mRNA	-1.40004	7.52e-08	37.74	39.98	50.77	12.9	16.41	13.82	14.3767	42.83
23612	PHLDA3	mRNA	-1.39987	2.32e-08	12.25	11.14	13.76	3.59	4.66	4.01	4.08667	12.3833
79630	C1orf54	mRNA	-1.39703	0.0120078	7.21	8.82	8.04	1.74	3.94	3.14	2.94	8.02333
58526	MID1IP1	mRNA	-1.39586	4.72e-06	142.6	168.86	249.93	51.49	58.57	67.64	59.2333	187.13
5790	PTPRCAP	mRNA	-1.39571	0.00549317	151.83	158.33	41.3	34.35	34.54	42.67	37.1867	117.153
54800	KLHL24	mRNA	-1.39538	1.24e-08	26.07	30.58	26.83	7.77	7.45	11.41	8.87667	27.8267
8728	ADAM19	mRNA	-1.39271	1.1e-05	322.06	311.58	188.49	69.85	75.12	115.99	86.9867	274.043
64756	ATPAF1	mRNA	-1.39059	4.1e-06	39.85	30.3	20.12	11.33	11.15	7.5	9.99333	30.09
2491	CENPI	mRNA	-1.38978	2.03e-05	7.2	7.3	3.8	1.99	1.74	2.18	1.97	6.1
30011	SH3KBP1	mRNA	-1.38917	6.59e-10	118.11	120.19	121.39	35.54	31.74	49.39	38.89	119.897
924	CD7	mRNA	-1.38872	8.15e-19	1006.91	1090.53	768.83	283.57	332.82	319.6	311.997	955.423
259307	IL4I1	mRNA	-1.38757	0.0112498	18.75	23.17	20.61	3.4	4.26	11.4	6.35333	20.8433
1513	CTSK	mRNA	-1.38662	0.00188398	18.89	18.18	15.49	3.72	4.22	8.99	5.64333	17.52
9674	KIAA0040	mRNA	-1.38656	2.02e-09	47.89	47.81	52.73	15.42	13.85	19.34	16.2033	49.4767
5364	PLXNB1	mRNA	-1.38542	3.37e-07	5.6	5.42	3.48	1.31	2.03	1.44	1.59333	4.83333
6638	SNRPN	mRNA	-1.38537	2.05e-09	56.32	50.18	31.83	14.53	15.97	15.47	15.3233	46.11
252884	ZNF396	mRNA	-1.38475	0.00209801	2.18	2.17	2.62	0.67	0.52	0.75	0.646667	2.32333
51599	LSR	mRNA	-1.38393	2.81e-07	42.92	41.63	22.77	12.15	11.61	11.11	11.6233	35.7733
85464	SSH2	mRNA	-1.38387	4.03e-07	45.86	46.15	22.77	12.67	11.14	12.3	12.0367	38.26
124446	TMEM219	mRNA	-1.38369	5.16e-08	54.95	51.58	32.49	16.07	12.57	14.95	14.53	46.34
843	CASP10	mRNA	-1.38207	7.62e-12	44.02	44.6	25.16	12.41	11.15	9.56	11.04	37.9267
23646	PLD3	mRNA	-1.38078	4.69e-14	35.36	37.98	28.86	9.8	10.87	12.23	10.9667	34.0667
201973	PRIMPOL	mRNA	-1.38005	4.42e-07	17.54	13.37	9.81	5.09	4.4	4.47	4.65333	13.5733
1647	GADD45A	mRNA	-1.37949	0.011202	125.61	152.27	341.47	55.13	56.23	98.68	70.0133	206.45
84885	ZDHHC12	mRNA	-1.37737	1.34e-13	36.98	36.07	33.23	11.05	13.36	10.81	11.74	35.4267
51284	TLR7	mRNA	-1.37581	0.00659231	3.25	2.52	1.11	0.82	0.88	0.59	0.763333	2.29333
114904	C1QTNF6	mRNA	-1.37032	0.00115473	7.51	6.83	3.13	2.2	2.64	1.74	2.19333	5.82333
51222	ZNF219	mRNA	-1.37017	0.000134	5.89	6.99	3.9	1.73	2.46	1.48	1.89	5.59333
463	ZFHX3	mRNA	-1.3698	0.0216687	0.53	0.62	0.26	0.15	0.19	0.08	0.14	0.47
154141	MBOAT1	mRNA	-1.36787	1.44e-05	14.19	12.39	16.93	4.35	4.43	6.47	5.08333	14.5033
9338	TCEAL1	mRNA	-1.36622	0.000334	11.51	11.48	6.78	3.56	3.99	2.39	3.31333	9.92333
3417	IDH1	mRNA	-1.36621	8.69e-11	26.45	23.74	17.16	7.43	7.19	7.62	7.41333	22.45
348378	SHISAL2A	mRNA	-1.36579	0.0105206	8.31	6.85	3.6	1.49	1.95	2.48	1.97333	6.25333
25950	RWDD3	mRNA	-1.36452	4.07e-06	15.53	15.76	14.77	3.99	7.04	5.09	5.37333	15.3533
10207	PATJ	mRNA	-1.36448	6.59e-09	7.93	7.44	4.96	2.53	1.85	2.32	2.23333	6.77667
7541	ZBTB14	mRNA	-1.3642	0.00209284	22.9	20.04	9.29	7.16	6.87	3.19	5.74	17.41
6785	ELOVL4	mRNA	-1.36401	2.81e-06	8.44	8.17	5.4	2.61	2.01	2.62	2.41333	7.33667
84868	HAVCR2	mRNA	-1.36351	0.000155	410.81	378.87	367.15	96.18	94.01	190.17	126.787	385.61
55230	USP40	mRNA	-1.36237	8.09e-11	7.06	7.14	5.78	1.94	2.79	2.02	2.25	6.66
130589	GALM	mRNA	-1.36127	0.000313	97.5	94.15	107.81	24.8	25.2	49.65	33.2167	99.82
105379752	LOC105379752	mRNA	-1.3609	0.000606	1.02	1.76	1.41	0.54	0.48	0.41	0.476667	1.39667
10581	IFITM2	mRNA	-1.36066	2.26e-16	332.31	325.91	305.45	98.31	102.74	120.17	107.073	321.223
9267	CYTH1	mRNA	-1.36034	6.8e-09	107.41	110.44	118.92	32.24	34.1	44.47	36.9367	112.257
50484	RRM2B	mRNA	-1.36031	7.2e-06	76.53	67.34	95.76	24.86	22.01	34.08	26.9833	79.8767
3633	INPP5B	mRNA	-1.35973	4.35e-18	41.1	39.26	28.67	12.56	13.23	10.59	12.1267	36.3433
84680	ACCS	mRNA	-1.35961	4.45e-07	8.92	8.69	5.42	3.04	2.94	2.79	2.92333	7.67667
6911	TBX6	mRNA	-1.35918	0.0192974	1.71	1.62	1.7	0.4	0.63	0.67	0.566667	1.67667
199746	U2AF1L4	mRNA	-1.35878	1.33e-05	40.37	44.92	39.6	11.76	11.45	18.65	13.9533	41.63
284439	SLC25A42	mRNA	-1.3563	1.52e-08	17.04	17.61	10.56	5.08	5.43	4.76	5.09	15.07
257068	PLCXD2	mRNA	-1.35477	0.00266386	25.04	25.23	46.25	9.61	8.31	14.84	10.92	32.1733
7402	UTRN	mRNA	-1.35339	2.98e-06	45.29	41.53	19.02	10.96	11.8	12.29	11.6833	35.28
29087	THYN1	mRNA	-1.35256	0.000322	70.51	59.95	30.13	21	19.67	11.39	17.3533	53.53
63926	ANKEF1	mRNA	-1.34899	0.0169184	1.8	0.96	0.89	0.3	0.43	0.48	0.403333	1.21667
353189	SLCO4C1	mRNA	-1.34887	0.046593	1.59	1.13	0.5	0.41	0.25	0.43	0.363333	1.07333
121355	GTSF1	mRNA	-1.34683	0.00168441	11.86	12.4	8.25	4.18	2.47	4.24	3.63	10.8367
3621	ING1	mRNA	-1.34426	0.0162649	58.3	68.01	174.6	25.34	26.79	45.14	32.4233	100.303
131450	CD200R1	mRNA	-1.34417	0.00581313	7.12	6.03	4.34	1.22	2.58	2.84	2.21333	5.83
5788	PTPRC	mRNA	-1.34408	6.91e-06	661.62	640.74	725.43	191.16	182.37	309.18	227.57	675.93
79830	ZMYM1	mRNA	-1.34399	9.46e-05	7.38	6.8	8	1.93	2.05	3.37	2.45	7.39333
9848	MFAP3L	mRNA	-1.34317	0.00103138	1.36	1.08	0.78	0.37	0.44	0.3	0.37	1.07333
93129	ORAI3	mRNA	-1.34292	8.47e-09	23.06	20.52	14.31	5.97	6.86	6.59	6.47333	19.2967
10133	OPTN	mRNA	-1.34271	0.000107	76.47	72.54	80.74	20.35	19.94	36.66	25.65	76.5833
387763	C11orf96	mRNA	-1.3424	0.0453502	14.31	21.08	54.13	7.64	9.4	14.08	10.3733	29.84
925	CD8A	mRNA	-1.34133	9.59e-31	994.25	960.15	800.96	304.73	306.6	321.85	311.06	918.453
731220	RFX8	mRNA	-1.33963	0.000182	6.75	6.43	4.16	1.85	2.61	1.42	1.96	5.78
9263	STK17A	mRNA	-1.33957	9.21e-16	138.31	140.78	102.54	41.79	37.17	45.02	41.3267	127.21
84752	B3GNT9	mRNA	-1.33921	0.000198	8.99	9.52	4.8	2.31	2.51	3.02	2.61333	7.77
2633	GBP1	mRNA	-1.33872	3.25e-19	112.44	92.62	93.12	37.51	34.95	28.94	33.8	99.3933
1870	E2F2	mRNA	-1.33737	5.4e-13	28.08	27.31	19.08	7.87	8.46	8.62	8.31667	24.8233
523	ATP6V1A	mRNA	-1.33736	1.35e-22	38.74	36.96	36.97	12.42	12.67	13.19	12.76	37.5567
64598	MOSPD3	mRNA	-1.33588	0.00137505	17.18	18.48	9.13	3.47	6.18	5.53	5.06	14.93
164668	APOBEC3H	mRNA	-1.33545	3.89e-08	91.18	106.27	96.4	29.47	28.78	42.79	33.68	97.95
10157	AASS	mRNA	-1.33339	0.00972914	2.87	2.6	0.93	0.67	0.79	0.68	0.713333	2.13333
57713	SFMBT2	mRNA	-1.33332	2.52e-22	65.38	61.42	63.03	19.81	22.5	22.25	21.52	63.2767
81558	FAM117A	mRNA	-1.33284	0.00561376	26.54	25.5	41.75	5.68	7.31	16.31	9.76667	31.2633
399665	FAM102A	mRNA	-1.33179	0.00341024	35.97	38.78	12	8.48	9.16	10.96	9.53333	28.9167
2353	FOS	mRNA	-1.33092	0.00100988	44.71	55.2	100.87	23.41	22.37	24.28	23.3533	66.9267
11223	MST1L	mRNA	-1.32903	0.0173965	0.92	0.72	1.1	0.3	0.31	0.34	0.316667	0.913333
83990	BRIP1	mRNA	-1.32712	1.14e-05	17.27	11.8	6.77	4.09	3.86	3.25	3.73333	11.9467
64342	HS1BP3	mRNA	-1.32708	7.16e-07	10.96	10.74	11.24	2.53	3.56	3.29	3.12667	10.98
1140	CHRNB1	mRNA	-1.32528	2.99e-10	21.53	19.81	14.07	6.02	6.54	6.3	6.28667	18.47
130827	TMEM182	mRNA	-1.32458	1.33e-05	8.25	7.01	7.54	3.32	3.41	1.58	2.77	7.6
10379	IRF9	mRNA	-1.32408	4.62e-27	188.92	186.67	173.22	67.26	68.3	53.4	62.9867	182.937
828	CAPS	mRNA	-1.32271	2.26e-05	11.12	11.07	7.3	3.21	3.15	3.85	3.40333	9.83
8395	PIP5K1B	mRNA	-1.32268	0.000326	6.94	7.96	12	3.53	3.32	2.71	3.18667	8.96667
1953	MEGF6	mRNA	-1.32174	0.0142018	1.31	1.2	1.1	0.25	0.31	0.66	0.406667	1.20333
23002	DAAM1	mRNA	-1.32098	1.04e-07	17.6	18.55	24.69	7.79	6.87	6.52	7.06	20.28
26010	SPATS2L	mRNA	-1.3204	1.96e-21	42.66	39.69	34.91	11.86	13.33	9.34	11.51	39.0867
84681	HINT2	mRNA	-1.31996	2.2e-05	33.86	33.01	33.51	15.82	9.16	9.64	11.54	33.46
4734	NEDD4	mRNA	-1.31993	8.13e-06	23.36	21.2	12.51	7.79	7.19	4.58	6.52	19.0233
11120	BTN2A1	mRNA	-1.3192	3.02e-10	72.23	71.36	82.26	23.7	24.41	29.67	25.9267	75.2833
387856	CCDC184	mRNA	-1.31902	0.0450107	2.92	3.38	8.39	1.73	1.4	2.05	1.72667	4.89667
7222	TRPC3	mRNA	-1.31856	0.000444	2.22	1.9	1.23	0.53	0.52	0.75	0.6	1.78333
5871	MAP4K2	mRNA	-1.31841	1.39e-13	30.93	34.2	22.7	8.43	9.17	8.31	8.63667	29.2767
125206	SLC5A10	mRNA	-1.31734	0.0116594	1.42	1.94	1.27	0.46	0.6	0.67	0.576667	1.54333
400954	EML6	mRNA	-1.317	0.0331712	0.8	0.44	0.77	0.19	0.22	0.33	0.246667	0.67
55758	RCOR3	mRNA	-1.3168	1.24e-18	40.63	45.83	35.48	12.49	15.42	15.6	14.5033	40.6467
3431	SP110	mRNA	-1.31669	6.83e-06	205.84	182.2	120.73	61.34	55.86	39.26	52.1533	169.59
388403	YPEL2	mRNA	-1.31649	0.00328317	12.9	13.83	19.1	3.79	3.89	8.07	5.25	15.2767
81606	LBH	mRNA	-1.31465	0.00432826	418.52	457.72	1056.23	207.9	227.91	249.53	228.447	644.157
11168	PSIP1	mRNA	-1.31225	2.15e-05	114.45	102.31	49.83	32.45	32.63	26.39	30.49	88.8633
5371	PML	mRNA	-1.31182	1.46e-16	55.96	55.35	46.71	15.73	21.1	19.6	18.81	52.6733
126375	ZNF792	mRNA	-1.31019	0.0105459	5.09	4.71	1.72	1.15	1.17	1.57	1.29667	3.84
22898	DENND3	mRNA	-1.30986	0.00988481	26.06	28.3	46.95	6.52	7.38	17.14	10.3467	33.77
4628	MYH10	mRNA	-1.30958	0.0037249	6.38	6.54	2.22	2.08	1.63	1.44	1.71667	5.04667
118812	MORN4	mRNA	-1.30909	0.000401	11.08	8.49	5.54	3.49	3.19	2.02	2.9	8.37
54894	RNF43	mRNA	-1.30738	0.00158166	9.81	9.28	3.73	2.89	2.26	2.75	2.63333	7.60667
11113	CIT	mRNA	-1.30561	0.000288	11.12	9.7	4.42	3.18	3.37	2.34	2.96333	8.41333
441518	RTL8B	mRNA	-1.30492	0.0353138	2.94	2.41	1.22	0.9	0.83	0.58	0.77	2.19
55634	KRBOX4	mRNA	-1.30269	6.29e-07	8.86	7.66	6.83	3.11	2.42	2.59	2.70667	7.78333
27287	VENTX	mRNA	-1.30194	0.00493617	4.44	5.08	7.33	1.52	2.91	1.36	1.93	5.61667
1740	DLG2	mRNA	-1.30135	0.0265579	0.55	0.52	0.32	0.21	0.18	0.09	0.16	0.463333
8611	PLPP1	mRNA	-1.3013	1.23e-07	61.51	47.96	63.28	17.99	19.23	23.12	20.1133	57.5833
124751	KRBA2	mRNA	-1.30116	0.00153279	4.2	4.29	3.72	1.02	1.4	2.02	1.48	4.07
79961	DENND2D	mRNA	-1.30097	3.69e-15	358.43	325.76	233.27	105.2	102.36	102.7	103.42	305.82
11119	BTN3A1	mRNA	-1.30081	1.35e-29	49.6	50.58	41.93	15.99	16.43	15.44	15.9533	47.37
5926	ARID4A	mRNA	-1.30049	2.46e-22	35.51	38.05	30.81	12.58	11.21	11.83	11.8733	34.79
2793	GNGT2	mRNA	-1.29725	0.016628	25.74	21.31	6.98	5.95	6.78	5.71	6.14667	18.01
84706	GPT2	mRNA	-1.2972	3.71e-09	17.45	14.26	10.38	4.3	5.35	5.05	4.9	14.03
6251	RSU1	mRNA	-1.29706	1.59e-12	39.59	32.74	26.77	12.83	12.23	9.76	11.6067	33.0333
2644	GCHFR	mRNA	-1.29653	0.000256	30.19	29.28	15.94	7.96	10.56	7.66	8.72667	25.1367
6284	S100A13	mRNA	-1.29637	0.00296441	15.41	8	9.96	3.73	4.48	4.09	4.1	11.1233
283927	NUDT7	mRNA	-1.29498	0.0382342	3.42	6.04	6.71	1.13	2.1	2.4	1.87667	5.39
79703	C11orf80	mRNA	-1.29472	0.000147	8.53	6.26	7.89	1.98	2.78	3.09	2.61667	7.56
165918	RNF168	mRNA	-1.29434	2.1e-13	38.57	42.88	43.25	16.96	14.3	12.71	14.6567	41.5667
256957	HEATR9	mRNA	-1.29432	0.0265665	4.35	4.44	6.77	1.21	1.26	2.97	1.81333	5.18667
113246	C12orf57	mRNA	-1.29347	2.34e-22	264.48	278.83	252.57	90.07	99.83	95.56	95.1533	265.293
79929	MAP6D1	mRNA	-1.29121	2.49e-07	11.84	12.28	9.5	3.53	4.93	3.37	3.94333	11.2067
4259	MGST3	mRNA	-1.2901	5.07e-05	43.06	46.11	59.02	16.82	16.12	17.08	16.6733	49.3967
11020	IFT27	mRNA	-1.28928	4.73e-05	21.28	16.64	11.35	6.31	7.18	4.63	6.04	16.4233
55729	ATF7IP	mRNA	-1.28876	1.62e-10	70.45	81.06	79.82	20.71	20.49	29.67	23.6233	77.11
10144	FAM13A	mRNA	-1.28801	0.0468629	1.75	2.42	0.6	0.33	0.58	0.55	0.486667	1.59
51317	PHF21A	mRNA	-1.28795	1.09e-06	37.33	39.96	35.53	11.04	10.54	16.67	12.75	37.6067
7035	TFPI	mRNA	-1.28642	0.00213376	9.42	11.32	4.55	3.31	3.37	3.05	3.24333	8.43
146198	ZFP90	mRNA	-1.28577	9.22e-07	36.26	34.57	18.88	11.79	10.31	9.14	10.4133	29.9033
3925	STMN1	mRNA	-1.28569	3.01e-10	415.22	377.37	241.43	122.25	117.03	118.6	119.293	344.673
93109	TMEM44	mRNA	-1.28567	0.0282505	5.99	4.85	1.79	1.74	1.49	1.15	1.46	4.21
85359	DGCR6L	mRNA	-1.28566	2.5e-07	32.92	29.05	28.87	10.33	8.92	12.71	10.6533	30.28
97	ACYP1	mRNA	-1.28451	8.34e-10	57.34	52.32	53.93	18.82	19.51	19.63	19.32	54.53
390937	ERFL	mRNA	-1.28262	0.000502	18.91	18.98	8.19	5.6	5.69	4.72	5.33667	15.36
64224	HERPUD2	mRNA	-1.28241	1.51e-05	71.38	73.9	93.03	24.38	23.45	35.33	27.72	79.4367
115817	DHRS1	mRNA	-1.28138	1.41e-05	15.13	15.64	9.73	4.81	4.32	5.02	4.71667	13.5
440836	ODF3B	mRNA	-1.28096	0.0142303	13.58	13.37	5.66	3.39	5.39	2.68	3.82	10.87
23421	ITGB3BP	mRNA	-1.27912	2.55e-05	47.25	42.75	24.32	13.81	13.06	12.19	13.02	38.1067
57217	TTC7A	mRNA	-1.27861	1.02e-07	48.96	45.77	29.3	14.19	14.23	14.32	14.2467	41.3433
58512	DLGAP3	mRNA	-1.27854	0.00682873	1.54	1.53	0.88	0.55	0.55	0.35	0.483333	1.31667
284697	BTBD8	mRNA	-1.27683	0.000114	2.08	2.22	1.36	0.49	0.7	0.57	0.586667	1.88667
51696	HECA	mRNA	-1.27678	0.000842	91.22	98.28	134.34	30.65	29.54	54.58	38.2567	107.947
90102	PHLDB2	mRNA	-1.27608	0.000269	3.75	3.37	5.4	1.35	1.46	1.64	1.48333	4.17333
652968	CASTOR1	mRNA	-1.27576	0.035517	5.48	7.02	2.15	1.81	2.05	1.28	1.71333	4.88333
8867	SYNJ1	mRNA	-1.27561	0.00011	13.35	14.64	20.85	4.12	4.74	6.78	5.21333	16.28
80017	DGLUCY	mRNA	-1.27553	3.44e-08	23.21	23.59	15.22	8.02	6.57	7.56	7.38333	20.6733
56971	CEACAM19	mRNA	-1.27434	0.00251202	3.44	3.07	2.37	0.91	1.29	0.96	1.05333	2.96
56925	LXN	mRNA	-1.27389	0.000882	9.88	10.51	12.76	4.65	2.72	4.47	3.94667	11.05
2118	ETV4	mRNA	-1.27351	0.0129084	21.62	18.67	6.46	6.23	6.46	3.77	5.48667	15.5833
342618	SLFN14	mRNA	-1.27246	1.47e-05	2.42	2.08	2.2	0.73	0.73	0.93	0.796667	2.23333
3611	ILK	mRNA	-1.27045	0.000467	63.39	59.74	69.75	17.29	16.84	33.3	22.4767	64.2933
9641	IKBKE	mRNA	-1.26973	0.000215	22.24	19.61	14.23	4.79	5.84	8.99	6.54	18.6933
9203	ZMYM3	mRNA	-1.26895	1.75e-10	22.72	21.54	15.03	7.73	8.16	5.95	7.28	19.7633
80321	CEP70	mRNA	-1.26874	0.0192123	6.41	6.56	2.66	2.64	1.39	1.38	1.80333	5.21
4154	MBNL1	mRNA	-1.26688	5.68e-08	357.07	347.47	364.18	116.44	107.78	152.94	125.72	356.24
89853	MVB12B	mRNA	-1.26634	1.19e-06	18.63	21.9	10.77	6.39	6.86	4.93	6.06	17.1
117178	SSX2IP	mRNA	-1.26459	7.06e-05	8.99	8.45	4.71	3.02	2.8	2.86	2.89333	7.38333
5140	PDE3B	mRNA	-1.25989	3.24e-08	88.56	84.22	59.06	24.14	24.69	28.38	25.7367	77.28
8543	LMO4	mRNA	-1.25944	7.45e-11	20.65	20.24	24.37	7.93	8.15	7.64	7.90667	21.7533
51192	CKLF	mRNA	-1.2591	0.000136	233.7	233.22	104.16	66.18	64.42	71.68	67.4267	190.36
286530	P2RY8	mRNA	-1.25815	0.0475328	26.17	26.93	33.2	6.02	4.87	19.51	10.1333	28.7667
648	BMI1	mRNA	-1.25795	0.000287	52.42	52.37	93.86	25.09	27.23	20.79	24.37	66.2167
57657	HCN3	mRNA	-1.2577	0.00164656	4.3	4.74	4.11	1.22	1.51	2.27	1.66667	4.38333
56898	BDH2	mRNA	-1.25629	4.76e-06	15.66	14.76	9.33	4.92	5.31	3.82	4.68333	13.25
85450	ITPRIP	mRNA	-1.25509	1.31e-20	60.07	68.17	52.4	20.56	22.19	22.1	21.6167	60.2133
144455	E2F7	mRNA	-1.25394	1.23e-10	10.59	9.55	7.41	3.27	3.41	3.05	3.24333	9.18333
90843	TCEAL8	mRNA	-1.25275	0.00120567	69.38	59.58	30.69	24.7	20.36	12.34	19.1333	53.2167
339804	C2orf74	mRNA	-1.25208	5.02e-06	21.35	16.36	17.23	8.03	6.71	5.82	6.85333	18.3133
91937	TIMD4	mRNA	-1.25178	0.000283	13.7	11.57	8.28	5.07	3.56	3.21	3.94667	11.1833
10252	SPRY1	mRNA	-1.25165	5.43e-05	297.38	331.34	357.61	99.1	95.1	156.68	116.96	328.777
83696	TRAPPC9	mRNA	-1.24971	4.14e-08	11.45	10.16	7.71	3.2	3.33	3.8	3.44333	9.77333
81627	TRMT1L	mRNA	-1.24875	8.75e-13	36.19	32.12	24.87	12.51	11.17	9.99	11.2233	31.06
83982	IFI27L2	mRNA	-1.24807	5.01e-08	66.78	78.69	61.35	24.86	22.59	26.73	24.7267	68.94
148808	MFSD4A	mRNA	-1.2471	9.01e-05	4.89	4.89	3.32	1.35	1.86	1.8	1.67	4.36667
4077	NBR1	mRNA	-1.24657	4.9e-11	93.48	93.18	106.13	32.76	34	38.75	35.17	97.5967
7436	VLDLR	mRNA	-1.24653	5.12e-12	4.58	4.4	3.74	1.68	1.59	1.33	1.53333	4.24
338692	ANKRD13D	mRNA	-1.24576	6.69e-05	71.05	77.91	44.04	18.03	20.97	28.59	22.53	64.3333
83666	PARP9	mRNA	-1.24564	0.000982	189.98	168.1	97.35	65.33	63.71	28.94	52.66	151.81
2256	FGF11	mRNA	-1.24466	0.0265304	14.83	16.7	4.03	4.44	5.27	3.12	4.27667	11.8533
283537	SLC46A3	mRNA	-1.24396	0.01158	8.6	7.36	2.75	2.92	2.69	1.51	2.37333	6.23667
201799	TMEM154	mRNA	-1.2431	1.09e-06	8.14	8.11	4.28	2.08	2.02	2.42	2.17333	6.84333
7773	ZNF230	mRNA	-1.24196	1.43e-08	8.23	7.96	6.43	2.43	2.8	3	2.74333	7.54
253461	ZBTB38	mRNA	-1.24053	0.0438718	10.33	9.54	24.08	3.8	3.69	8.58	5.35667	14.65
22864	R3HDM2	mRNA	-1.24052	1.13e-18	41.55	40.76	33.52	14.89	14.85	11.77	13.8367	38.61
6609	SMPD1	mRNA	-1.2391	0.005507	16.55	18.02	19.16	4.02	5.05	10.35	6.47333	17.91
79668	PARP8	mRNA	-1.23802	6.84e-07	58.82	59.87	39.92	18.26	17.53	23.65	19.8133	52.87
64167	ERAP2	mRNA	-1.2374	1.05e-08	100.24	88.25	58.13	30.49	27.44	30.95	29.6267	82.2067
124961	ZFP3	mRNA	-1.23627	0.00164086	9.54	7.71	4.59	2.86	3.51	1.62	2.66333	7.28
51466	EVL	mRNA	-1.23597	0.000196	441.44	424.36	190.04	106.98	124.16	138.28	123.14	351.947
2302	FOXJ1	mRNA	-1.23353	0.00707646	3.39	3.81	3.33	1.33	1.9	0.68	1.30333	3.51
80223	RAB11FIP1	mRNA	-1.23182	0.0444852	77.33	76.8	208.4	31.15	33.76	69.51	44.8067	120.843
112770	GLMP	mRNA	-1.23145	9.72e-07	19.08	18.1	20	5.65	7.78	6.82	6.75	19.06
4033	IRAG2	mRNA	-1.22977	0.000581	43.12	46.46	18.55	15.27	14.39	9.76	13.14	36.0433
1978	EIF4EBP1	mRNA	-1.22931	2.37e-05	96.32	100.55	80	38.22	43.41	20.63	34.0867	92.29
917	CD3G	mRNA	-1.22858	1.22e-08	342.17	329.7	201.52	94.63	93.24	102.64	96.8367	291.13
2053	EPHX2	mRNA	-1.22694	0.00694671	6.66	4.61	7.47	1.7	3.13	2.21	2.34667	6.24667
203522	INTS6L	mRNA	-1.22586	1.27e-06	95.62	99.23	106.03	32.08	31.27	45.12	36.1567	100.293
5252	PHF1	mRNA	-1.22469	0.000216	70.88	83.99	83.37	22.14	24.67	39.26	28.69	79.4133
54861	SNRK	mRNA	-1.22461	7.85e-05	59.81	64.3	82.67	23.69	20.33	32.16	25.3933	68.9267
4207	BORCS8-MEF2B	mRNA	-1.22374	0.00471488	9.46	9.01	7.76	1.79	4.36	3.7	3.28333	8.74333
84627	ZNF469	mRNA	-1.22357	1.24e-07	2.74	2.77	1.85	0.99	0.92	0.78	0.896667	2.45333
7328	UBE2H	mRNA	-1.22296	5.68e-08	44.12	47.24	53.77	17.21	15.96	20.36	17.8433	48.3767
3111	HLA-DOA	mRNA	-1.22216	0.00328714	2.44	2.6	1.57	0.72	0.84	0.88	0.813333	2.20333
275	AMT	mRNA	-1.2215	0.0142307	8.03	5.39	3.11	2.15	1.66	2.31	2.04	5.51
114548	NLRP3	mRNA	-1.22143	0.000323	20.88	20.22	14.21	8.4	8.64	3.68	6.90667	18.4367
25956	SEC31B	mRNA	-1.22064	3.2e-09	70.18	68.54	48.31	20.14	22.1	25.88	22.7067	62.3433
26502	NARF	mRNA	-1.21998	3.34e-08	64.19	64.87	63.3	18.78	15.92	25.79	20.1633	64.12
60412	EXOC4	mRNA	-1.21994	0.000234	17.77	15.2	18.74	4.72	6.25	8.53	6.5	17.2367
54930	HAUS4	mRNA	-1.21731	1.95e-05	34.42	30.05	17.81	10.95	9.9	9.2	10.0167	27.4267
154881	KCTD7	mRNA	-1.21697	0.000242	11.41	10.79	16.74	4.4	4.3	5.65	4.78333	12.98
55129	ANO10	mRNA	-1.21551	2.2e-05	8.33	6.1	7.62	2.39	2.73	3.01	2.71	7.35
121268	RHEBL1	mRNA	-1.21531	7.71e-06	29.16	23.14	16.9	8.71	8.08	8.34	8.37667	23.0667
10251	SPRY3	mRNA	-1.21501	0.0480535	0.63	0.36	0.32	0.18	0.18	0.12	0.16	0.436667
57558	USP35	mRNA	-1.21377	4.5e-06	16.16	16.12	13.86	5.34	4.63	7.41	5.79333	15.38
8790	FPGT	mRNA	-1.21313	6.51e-07	6.07	5.24	5.81	2.41	1.82	2.09	2.10667	5.70667
66035	SLC2A11	mRNA	-1.21292	0.000561	6.79	5.73	3.72	2.14	2.42	1.42	1.99333	5.41333
57646	USP28	mRNA	-1.21233	3.47e-07	11.64	12.37	9.91	3.87	3.47	4.78	4.04	11.3067
1397	CRIP2	mRNA	-1.21228	0.031309	10.81	10.38	22.48	4.43	4.78	7.58	5.59667	14.5567
950	SCARB2	mRNA	-1.21201	0.00029	2.19	2.22	2.07	0.83	1.01	0.7	0.846667	2.16
51227	PIGP	mRNA	-1.2116	0.000323	15.12	14.51	9.86	4.39	4.91	5.08	4.79333	13.1633
3275	PRMT2	mRNA	-1.20994	3.31e-10	61.91	58.15	43.57	17.74	19.01	22.59	19.78	54.5433
6352	CCL5	mRNA	-1.20909	0.030269	1646.07	1931.66	3585.74	595.65	629.31	1450.48	891.813	2387.82
1806	DPYD	mRNA	-1.20803	3.22e-06	15.67	17.61	11.17	4.66	5.12	6.26	5.34667	14.8167
1417	CRYBB3	mRNA	-1.20706	2.97e-05	4.98	4.15	2.72	1.32	1.35	1.56	1.41	3.95
152926	PPM1K	mRNA	-1.20627	4.68e-05	55.9	56.12	79.26	21.31	21.08	28.42	23.6033	63.76
388115	CCDC9B	mRNA	-1.2047	0.0151198	1.02	1.25	0.71	0.34	0.43	0.33	0.366667	0.993333
63901	FAM111A	mRNA	-1.20411	1.82e-08	84.76	78.41	47.9	28.48	24.45	25.93	26.2867	70.3567
11035	RIPK3	mRNA	-1.20409	0.00114951	14.8	15.47	15.28	6.51	3.35	6.98	5.61333	15.1833
155066	ATP6V0E2	mRNA	-1.20146	1.48e-05	39.51	33.81	20.19	11.49	12.95	9.46	11.3	31.17
1384	CRAT	mRNA	-1.20118	0.000165	10.32	11.48	5.82	3.14	4.01	3.32	3.49	9.20667
6001	RGS10	mRNA	-1.20018	8.01e-09	546.79	556.72	580.29	186.4	195.47	246.27	209.38	561.267
50619	DEF6	mRNA	-1.19823	5.41e-05	160.43	168.42	97.12	42.7	47.87	65.84	52.1367	141.99
3985	LIMK2	mRNA	-1.19809	3.19e-09	36.96	37.13	24.09	13.31	11.94	11.28	12.1767	32.7267
107986175	LOC107986175	mRNA	-1.19802	0.00989848	4.22	5.87	4.21	1.6	2.53	1.39	1.84	4.76667
22834	ZNF652	mRNA	-1.1963	0.00881098	4.22	3.94	1.43	1.1	1.08	1.29	1.15667	3.19667
83439	TCF7L1	mRNA	-1.19507	0.0480133	2.55	2.14	1.08	0.89	0.48	0.74	0.703333	1.92333
53616	ADAM22	mRNA	-1.19469	0.00403592	2.89	2.27	1.31	0.97	0.73	0.51	0.736667	2.15667
8741	TNFSF13	mRNA	-1.19352	0.0261383	12.24	10.53	3.34	2.9	4.3	2.16	3.12	8.70333
51626	DYNC2LI1	mRNA	-1.19293	3.51e-05	14.89	12.68	10.56	5.75	4.16	4.38	4.76333	12.71
7048	TGFBR2	mRNA	-1.18997	0.000562	172.87	170.74	245.12	60.89	63.35	99.03	74.4233	196.243
79845	RNF122	mRNA	-1.18831	5.57e-05	32.24	32.75	48.65	13.64	15.02	14.7	14.4533	37.88
80256	FAM214B	mRNA	-1.18818	9.67e-05	19.06	20.32	24.05	6.46	7.5	10.22	8.06	21.1433
55357	TBC1D2	mRNA	-1.18727	0.0271822	2.41	1.51	1.08	0.63	0.63	0.54	0.6	1.66667
375449	MAST4	mRNA	-1.18636	0.000344	26.21	31.51	39.5	10.34	10.59	15.79	12.24	32.4067
26289	AK5	mRNA	-1.1857	0.0120776	2.39	2.63	1.37	0.8	1.1	0.54	0.813333	2.13
54858	PGPEP1	mRNA	-1.18309	0.000776	34.85	36.56	16.44	8.66	8.63	13.73	10.34	29.2833
84265	POLR3GL	mRNA	-1.18237	1.51e-08	60.54	60.09	38.98	21.36	20.24	18.29	19.9633	53.2033
54900	LAX1	mRNA	-1.18095	0.000387	42.36	41.27	55.06	14.99	13.35	23.82	17.3867	46.23
10750	GRAP	mRNA	-1.18072	0.00271478	28.14	26.29	10.84	9.04	7.71	7.66	8.13667	21.7567
64780	MICAL1	mRNA	-1.17862	3.75e-06	91.73	95.99	49.86	28.84	32.7	27.5	29.68	79.1933
5287	PIK3C2B	mRNA	-1.17859	9.91e-13	24.52	25.39	26.75	9.37	9.73	9.95	9.68333	25.5533
192683	SCAMP5	mRNA	-1.1781	0.0302596	5.24	3.5	2.06	1.46	1.79	0.84	1.36333	3.6
260425	MAGI3	mRNA	-1.17777	0.00440845	2.37	1.57	1.96	0.54	0.67	1.09	0.766667	1.96667
159091	FAM122C	mRNA	-1.17758	9.93e-06	36.16	27.07	33.53	9.3	10.78	14.09	11.39	32.2533
9658	ZNF516	mRNA	-1.17601	0.0475807	3.23	3.14	0.97	1.11	1.32	0.46	0.963333	2.44667
6451	SH3BGRL	mRNA	-1.17515	1.28e-07	63.53	49.64	41.6	23.85	18.8	16.23	19.6267	51.59
5372	PMM1	mRNA	-1.17359	1.62e-06	42.16	44.48	38.04	13.4	15.03	19.1	15.8433	41.56
1890	TYMP	mRNA	-1.17299	0.0015962	123.01	111.06	57.87	39.4	46.56	22.66	36.2067	97.3133
79713	IGFLR1	mRNA	-1.17238	0.0120945	112.97	113.33	145.56	29.49	35.29	71.95	45.5767	123.953
5025	P2RX4	mRNA	-1.17029	0.00187945	47.92	44.82	85.98	22.56	23.72	23.31	23.1967	59.5733
60677	CELF6	mRNA	-1.1679	0.0171754	2.45	2.27	1.37	0.7	0.61	0.97	0.76	2.03
1519	CTSO	mRNA	-1.16752	3.28e-05	8.54	8.9	6.75	4.03	2.64	2.55	3.07333	8.06333
2771	GNAI2	mRNA	-1.16196	4.04e-10	175.05	186.25	141.37	55.5	62.9	72	63.4667	167.557
2651	GCNT2	mRNA	-1.16124	0.00460774	2.34	2.69	2.27	1.43	0.74	1.29	1.15333	2.43333
51816	ADA2	mRNA	-1.16071	0.00403548	5.49	6.06	8.36	2.47	1.94	3.26	2.55667	6.63667
23382	AHCYL2	mRNA	-1.15987	6.41e-11	19.68	19.83	22.29	8.12	7.73	8.19	8.01333	20.6
28971	AAMDC	mRNA	-1.15912	0.0108361	7.52	9.22	6.69	2.62	3.69	2.6	2.97	7.81
346157	ZNF391	mRNA	-1.1589	0.0120078	3.02	2.78	1.38	0.95	1.18	0.7	0.943333	2.39333
56848	SPHK2	mRNA	-1.15786	8.02e-09	16.71	16.45	13.9	6.19	6.73	4.86	5.92667	15.6867
84961	FBXL20	mRNA	-1.15661	1.5e-06	19	20.28	24.4	7.48	7.78	9.38	8.21333	21.2267
23224	SYNE2	mRNA	-1.1549	1.17e-18	71.17	71.14	64.53	23.73	28.58	28.32	26.8767	68.9467
9149	DYRK1B	mRNA	-1.1548	0.0263658	7.04	7.04	11.66	2.48	2.57	5.14	3.39667	8.58
414	ARSD	mRNA	-1.154	2.44e-09	7.38	7.28	6.31	2.84	2.96	2.44	2.74667	6.99
54879	ST7L	mRNA	-1.1537	3.66e-07	8.69	9.1	7.91	3.11	4.31	3.43	3.61667	8.56667
124989	EFCAB13	mRNA	-1.15331	0.0242901	2.58	2.19	1.49	0.45	1.06	0.93	0.813333	2.08667
54855	TENT5C	mRNA	-1.15252	0.0456514	18.07	18.33	24.46	4.7	4.61	13.9	7.73667	20.2867
122945	NOXRED1	mRNA	-1.15193	0.0141943	2.84	3.14	3.04	1.27	0.89	1.35	1.17	3.00667
6448	SGSH	mRNA	-1.15154	0.000736	7.34	7.75	10.9	2.86	2.72	4.09	3.22333	8.66333
51115	RMDN1	mRNA	-1.15133	5.59e-09	31.91	30.73	20.79	9.57	9.07	8.07	8.90333	27.81
23033	DOP1A	mRNA	-1.15037	2.1e-14	12.94	10.73	10.65	4.29	4.32	4.41	4.34	11.44
79725	THAP9	mRNA	-1.15005	0.00174047	3.04	2.6	2.69	1.39	1.2	0.72	1.10333	2.77667
55086	RADX	mRNA	-1.15004	0.00820959	9.05	8.83	17.21	4.36	4.18	5.43	4.65667	11.6967
130507	UBR3	mRNA	-1.14994	2.25e-08	17.58	17.83	20.69	7.18	6.57	8.22	7.32333	18.7
4300	MLLT3	mRNA	-1.14956	1.9e-14	23.85	23.8	17.45	8.37	8.99	7.84	8.4	21.7
100130890	TSTD3	mRNA	-1.14903	0.000984	11.23	7.04	8.74	2.38	3.42	2.65	2.81667	9.00333
55752	SEPTIN11	mRNA	-1.14864	6.22e-07	67.78	60.41	90.99	29.51	29.45	23.68	27.5467	73.06
55614	KIF16B	mRNA	-1.14857	6.14e-09	8.67	8.71	6.41	3.49	3	2.7	3.06333	7.93
11262	SP140	mRNA	-1.14845	0.0349638	90.89	90.3	173.69	31.88	29.26	68.01	43.05	118.293
80342	TRAF3IP3	mRNA	-1.14845	0.000901	216.91	203.74	84.96	65.63	64.05	70.87	66.85	168.537
100101467	ZSCAN30	mRNA	-1.14807	0.00577734	14.43	11.95	4.85	4.56	3.92	3.27	3.91667	10.41
1795	DOCK3	mRNA	-1.1478	0.000252	9.22	9.45	4.5	3.26	3.14	2.51	2.97	7.72333
3385	ICAM3	mRNA	-1.1469	2.89e-16	127.18	130.22	96.19	45.7	43.9	43.87	44.49	117.863
64928	MRPL14	mRNA	-1.14643	1.33e-08	57.53	54.98	57.89	22.51	20.24	24.33	22.36	56.8
10535	RNASEH2A	mRNA	-1.14558	2.51e-08	41.44	42.32	29.04	15.64	14.38	13.51	14.51	37.6
54939	COMMD4	mRNA	-1.14556	1.12e-07	40.05	35.71	28.41	12.67	14.03	12.84	13.18	34.7233
90592	ZNF700	mRNA	-1.14415	2.51e-14	46.18	40.84	33.96	15.59	17.3	14.08	15.6567	40.3267
348235	SKA2	mRNA	-1.14337	1.49e-05	42.98	36.97	24.45	14.89	15.6	9.98	13.49	34.8
90673	PPP1R3E	mRNA	-1.14331	4.65e-05	14.24	13.97	8	5.22	5.2	3.58	4.66667	12.07
156	GRK2	mRNA	-1.14164	9.71e-07	301.62	299.42	165.83	94.38	100.65	98.08	97.7033	255.623
10456	HAX1	mRNA	-1.13925	1.74e-10	260.79	251.08	258.72	90.73	97.61	112.66	100.333	256.863
969	CD69	mRNA	-1.13903	1.31e-05	876.1	877.9	483.22	287.1	254.32	316.28	285.9	745.74
215	ABCD1	mRNA	-1.13794	0.000126	7.52	8.67	4.82	2.38	2.9	2.83	2.70333	7.00333
146857	SLFN13	mRNA	-1.13778	6.3e-06	29.16	29.05	19.38	7.48	8.57	10.99	9.01333	25.8633
22981	NINL	mRNA	-1.13761	7.09e-05	5.91	5.75	3.73	2.11	2.07	1.99	2.05667	5.13
25943	C20orf194	mRNA	-1.13705	9.85e-07	3.19	3.02	3.17	1.18	1.35	1.13	1.22	3.12667
4795	NFKBIL1	mRNA	-1.13672	1.12e-05	18.9	18.5	21.04	6.7	7.51	8.55	7.58667	19.48
8674	VAMP4	mRNA	-1.13663	6.01e-13	25.15	22.63	17.92	9.16	8.47	8.64	8.75667	21.9
5295	PIK3R1	mRNA	-1.13516	0.0377336	54.17	57.35	131.42	24.8	25.12	47.61	32.51	80.98
133396	IL31RA	mRNA	-1.13515	0.0273208	2.73	1.95	5.35	1.26	1.61	1.47	1.44667	3.34333
51368	TEX264	mRNA	-1.13442	1.25e-05	72.15	67.85	37.93	22.81	24.01	22.19	23.0033	59.31
79841	AGBL2	mRNA	-1.13427	0.0387142	2.84	2.02	1.26	0.89	1.02	0.61	0.84	2.04
8460	TPST1	mRNA	-1.13412	0.0154638	4.45	4.33	3.18	1.95	1.71	0.77	1.47667	3.98667
8673	VAMP8	mRNA	-1.13313	4.2e-15	202.87	209.85	154.89	75.2	76.79	67.02	73.0033	189.203
221443	OARD1	mRNA	-1.13276	1.01e-16	57.81	53.5	49.83	21.02	19.09	20.26	20.1233	53.7133
112267874	LOC112267874	mRNA	-1.13271	7.7e-09	34.12	34.46	23.95	12.22	11.2	12.5	11.9733	30.8433
8450	CUL4B	mRNA	-1.13262	1.49e-07	28.07	26.48	16.61	10.22	9.55	8.09	9.28667	23.72
51004	COQ6	mRNA	-1.13259	3.19e-05	20.93	22.77	17.55	9.37	11.08	6.44	8.96333	20.4167
768206	PRCD	mRNA	-1.13227	0.0278177	4.7	3.47	1.4	1.04	1.5	1.24	1.26	3.19
54757	FAM20A	mRNA	-1.13211	0.029209	1.23	2.37	0.99	0.69	0.43	0.9	0.673333	1.53
93663	ARHGAP18	mRNA	-1.13094	0.0217807	23.33	21.33	6.31	7.02	6.01	6.47	6.5	16.99
5125	PCSK5	mRNA	-1.13052	2.61e-09	5.89	6.08	4.55	2.05	2.31	1.8	2.05333	5.50667
339122	RAB43	mRNA	-1.13048	0.00199815	28.52	30.58	12.24	8.08	11.15	8.16	9.13	23.78
27115	PDE7B	mRNA	-1.13047	0.0105272	1.53	1.98	1.08	0.65	0.47	0.69	0.603333	1.53
57730	ANKRD36B	mRNA	-1.13034	3.5e-11	34.35	32.53	24.54	12.91	12.52	10.18	11.87	30.4733
317	APAF1	mRNA	-1.12996	1.88e-14	20.01	19.85	18.34	7.85	7.6	8.58	8.01	19.4
93974	ATP5IF1	mRNA	-1.12947	2.45e-12	220.69	236.71	168.57	74.54	72.82	67.35	71.57	208.657
152559	PAQR3	mRNA	-1.12706	0.0269197	35.87	38.35	105.05	24.6	25.63	23.3	24.51	59.7567
6672	SP100	mRNA	-1.12622	3.23e-16	206.73	198.46	175.01	68.96	69.63	69.62	69.4033	193.4
27247	NFU1	mRNA	-1.12549	5.13e-05	46.27	44.91	28.5	16.88	13.47	15.39	15.2467	39.8933
224	ALDH3A2	mRNA	-1.12523	0.0241264	18.42	17.04	6.11	5.96	6.94	3.24	5.38	13.8567
10554	AGPAT1	mRNA	-1.12465	2e-09	42.82	41.21	33.33	14.56	14.28	17.24	15.36	39.12
155038	GIMAP8	mRNA	-1.12286	0.0148866	28.43	24.81	8.54	8.68	7.14	8.34	8.05333	20.5933
3315	HSPB1	mRNA	-1.12274	0.0144086	75.37	93.64	30.05	22.31	33.33	21.71	25.7833	66.3533
6482	ST3GAL1	mRNA	-1.12101	1.83e-06	121.4	137.94	78.1	42.09	40.65	48	43.58	112.48
51315	KRCC1	mRNA	-1.12061	7.59e-05	48.13	41.56	23.8	15.75	15.78	12.65	14.7267	37.83
55917	CTTNBP2NL	mRNA	-1.12013	9.42e-05	3.04	3.28	3.79	1.51	1.27	1.26	1.34667	3.37
57763	ANKRA2	mRNA	-1.12004	5.72e-13	49.4	44.03	37	16.53	17.58	17.31	17.14	43.4767
92017	SNX29	mRNA	-1.11984	1.17e-05	5.82	6.08	4.64	2.24	1.97	2.88	2.36333	5.51333
79022	TMEM106C	mRNA	-1.11972	1.94e-08	92.89	82.34	66.77	30.47	28.24	35.97	31.56	80.6667
161176	SYNE3	mRNA	-1.11953	0.000375	25.14	22.83	24.1	7.71	8.23	12.89	9.61	24.0233
162993	ZNF846	mRNA	-1.1194	0.00579181	7.69	7.83	3.87	2.91	2.59	2.21	2.57	6.46333
51148	CERCAM	mRNA	-1.11781	0.0103234	2.29	1.85	1.75	0.65	1.02	0.66	0.776667	1.96333
55103	RALGPS2	mRNA	-1.11709	0.0325578	2.89	3.49	1.82	1.17	1.38	0.6	1.05	2.73333
3418	IDH2	mRNA	-1.11695	0.000862	146.59	145.31	64.89	46.3	50.4	29.47	42.0567	118.93
100506144	TMEM35B	mRNA	-1.11685	3.36e-08	47.76	40.34	34.19	16.69	15.55	15.93	16.0567	40.7633
2876	GPX1	mRNA	-1.11498	0.000321	293.15	271.44	170.15	110.73	118.01	61.57	96.77	244.913
54674	LRRN3	mRNA	-1.11332	0.00594496	182.92	176.04	69.95	49.64	46.93	68.07	54.88	142.97
4779	NFE2L1	mRNA	-1.11172	1.9e-19	160.61	167.15	152.09	57.73	65.53	64.33	62.53	159.95
58472	SQOR	mRNA	-1.11118	8.41e-06	141.22	139.3	173.16	54.45	55.49	70.94	60.2933	151.227
3660	IRF2	mRNA	-1.11033	2.24e-05	84.94	78.26	44.17	24.46	28.8	27.41	26.89	69.1233
9495	AKAP5	mRNA	-1.10981	0.00251323	6.59	6.53	2.89	2	2.08	2.17	2.08333	5.33667
27067	STAU2	mRNA	-1.10958	8.83e-10	16.53	14.12	14.25	5.4	5.37	6.02	5.59667	14.9667
51286	CEND1	mRNA	-1.10655	0.0295714	3.43	3.91	2.76	0.96	1.28	1.75	1.33	3.36667
8302	KLRC4	mRNA	-1.10605	6.36e-10	63.5	52.67	52.52	22.01	22.45	22.8	22.42	56.23
10493	VAT1	mRNA	-1.10547	0.000316	34.28	33.42	17.39	12.02	13.07	8.62	11.2367	28.3633
201255	LRRC45	mRNA	-1.10361	0.00068	11.96	11.34	7.08	4.2	5.14	2.8	4.04667	10.1267
55723	ASF1B	mRNA	-1.10357	2.43e-08	85.83	71.75	52.4	27.35	30.2	25.83	27.7933	69.9933
100132406	NBPF10	mRNA	-1.10246	0.0182423	10.51	13.39	28.01	7.26	7.28	6.85	7.13	17.3033
51257	MARCHF2	mRNA	-1.10228	9.67e-05	10.98	10.76	11.92	4.48	3.79	5.01	4.42667	11.22
9666	DZIP3	mRNA	-1.10193	0.000395	12.61	11.33	6.65	4.19	3.15	4.28	3.87333	10.1967
57826	RAP2C	mRNA	-1.10183	2.27e-09	69.93	65.24	63.74	24.33	24.47	29.86	26.22	66.3033
10402	ST3GAL6	mRNA	-1.09982	0.00923275	2.73	2.79	2.67	0.7	1.35	1.25	1.1	2.73
4515	MTCP1	mRNA	-1.0996	0.00411452	9.86	8.85	5.31	2.71	2.73	3.99	3.14333	8.00667
79772	MCTP1	mRNA	-1.09954	0.00168835	3.3	3.21	2.09	1.36	1.1	1.11	1.19	2.86667
10620	ARID3B	mRNA	-1.0989	4.62e-05	94.71	98.76	89.72	30.2	33.16	49.15	37.5033	94.3967
27240	SIT1	mRNA	-1.09878	0.000875	80.89	86.89	46.73	24.6	23.83	35.79	28.0733	71.5033
8722	CTSF	mRNA	-1.09864	0.00764067	5.01	4.17	3.19	1.6	1.41	1.8	1.60333	4.12333
79575	ABHD8	mRNA	-1.09848	0.00230052	11.77	12.02	6.27	4.95	3.49	3.47	3.97	10.02
55534	MAML3	mRNA	-1.09802	0.00414951	9.66	10.32	4.26	3.63	3.62	2.39	3.21333	8.08
100996842	LOC100996842	mRNA	-1.09752	0.00374466	7.47	8.98	5.47	2.96	3.05	2.34	2.78333	7.30667
26959	HBP1	mRNA	-1.09679	0.00477647	69.64	70.3	102.74	27.19	25.32	46.13	32.88	80.8933
219899	TBCEL	mRNA	-1.0963	0.0395419	21.36	17.05	48.51	10.24	10.64	14.8	11.8933	28.9733
2811	GP1BA	mRNA	-1.09603	0.00433841	3.7	5.1	3.22	1.42	2.07	1.35	1.61333	4.00667
151188	ARL6IP6	mRNA	-1.09558	1.13e-08	18.22	15.4	17.81	7.45	7.17	6.18	6.93333	17.1433
4707	NDUFB1	mRNA	-1.09467	7.75e-07	202.3	187.19	196.77	96.96	67.77	71.42	78.7167	195.42
93517	SDR42E1	mRNA	-1.09421	0.000724	10.93	10.63	6.98	4.49	3.75	3.63	3.95667	9.51333
7464	CORO2A	mRNA	-1.09394	0.0312962	15.24	15.67	4.89	5.18	6.01	2.99	4.72667	11.9333
51093	RRNAD1	mRNA	-1.09388	8.24e-07	28.98	27.61	27.02	9.59	10.49	13.13	11.07	27.87
10154	PLXNC1	mRNA	-1.09367	3.7e-07	19.73	19.91	23.72	8.31	8.26	9.57	8.71333	21.12
10474	TADA3	mRNA	-1.09365	2.03e-09	66.93	63.96	49.47	21.39	24.28	25.69	23.7867	60.12
57719	ANO8	mRNA	-1.09256	0.0472893	6.26	7.98	2.68	2.86	2.62	1.29	2.25667	5.64
1666	DECR1	mRNA	-1.09237	5.54e-11	103.88	93.89	87.13	37.51	29.28	36.23	34.34	94.9667
168537	GIMAP7	mRNA	-1.09213	2.52e-05	200.47	187.92	103.5	69.28	69.79	57.03	65.3667	163.963
57605	PITPNM2	mRNA	-1.0913	0.00873558	32.6	31.83	12.24	11.26	12.21	7.08	10.1833	25.5567
171024	SYNPO2	mRNA	-1.09123	0.000822	1.18	1.06	1.14	0.71	0.52	0.53	0.586667	1.12667
85444	LRRCC1	mRNA	-1.09064	0.0101422	9.7	7.64	4.41	3.9	3.22	1.83	2.98333	7.25
400961	PAIP2B	mRNA	-1.08973	0.00246699	3.34	3.54	1.74	1.3	1.17	0.99	1.15333	2.87333
26034	IPCEF1	mRNA	-1.08925	0.0355264	18.06	17.11	22.92	4.87	5.25	13.08	7.73333	19.3633
645	BLVRB	mRNA	-1.08893	0.000465	17.2	23.3	15.45	7.66	8.51	6.42	7.53	18.65
29907	SNX15	mRNA	-1.08778	0.000144	18.81	19.53	19.49	5.98	8.08	9.76	7.94	19.2767
29125	C11orf21	mRNA	-1.08708	0.0026997	12.82	12.14	9.82	3.73	3.42	6.26	4.47	11.5933
583	BBS2	mRNA	-1.08672	1.06e-05	8.44	7.64	6.94	3.51	3.54	2.42	3.15667	7.67333
255403	ZNF718	mRNA	-1.08633	0.000588	6.97	6.21	3.56	2.66	2.54	1.58	2.26	5.58
9388	LIPG	mRNA	-1.08625	0.000175	3.3	3.53	1.64	0.89	1.1	0.9	0.963333	2.82333
81788	NUAK2	mRNA	-1.086	0.0177432	6.98	9.01	3.17	2.44	2.86	2.37	2.55667	6.38667
1545	CYP1B1	mRNA	-1.08543	0.00149282	94.5	76.31	37.14	31.29	28.8	22.92	27.67	69.3167
64847	SPATA20	mRNA	-1.0854	7.7e-05	29.71	28.78	17.03	9.79	12.42	8.09	10.1	25.1733
2542	SLC37A4	mRNA	-1.08527	0.000431	25.05	21.87	16.24	9.73	10.14	5.24	8.37	21.0533
30851	TAX1BP3	mRNA	-1.08519	7.15e-06	23.81	22.73	26.37	10.05	9.02	10.54	9.87	24.3033
338699	ANKRD42	mRNA	-1.08438	2.83e-05	22.6	23.66	29.62	9.68	9.94	11.47	10.3633	25.2933
57804	POLD4	mRNA	-1.08313	3.12e-08	45.77	44.14	30.66	17.39	15.53	15.76	16.2267	40.19
9663	LPIN2	mRNA	-1.08273	5.68e-15	90.64	91.97	91.89	36.54	36.1	38.98	37.2067	91.5
10188	TNK2	mRNA	-1.08191	7.97e-08	42.16	42.69	27.73	14.24	14.91	15.53	14.8933	37.5267
253725	WASHC2C	mRNA	-1.08083	2.03e-09	41.75	40.89	42.46	15.93	16.05	18.57	16.85	41.7
3155	HMGCL	mRNA	-1.08065	1.25e-09	38.22	37.62	34.64	13.34	15.33	16.22	14.9633	36.8267
123803	NTAN1	mRNA	-1.07865	2.53e-05	36.24	35.53	26.46	11.25	12.68	15.89	13.2733	32.7433
23012	STK38L	mRNA	-1.07819	1.93e-16	46.06	49.28	43.52	21.12	18.6	16.95	18.89	46.2867
115548	FCHO2	mRNA	-1.07665	0.0401684	3.64	4.07	8.17	1.8	2.43	2.53	2.25333	5.29333
727	C5	mRNA	-1.07415	0.0101426	2.16	1.81	1.56	0.73	0.87	0.76	0.786667	1.84333
9786	KIAA0586	mRNA	-1.07366	2.06e-06	14.87	15.22	8.56	4.71	5.19	4.15	4.68333	12.8833
23229	ARHGEF9	mRNA	-1.07344	2.37e-08	6.48	6.38	6.4	2.86	2.96	2.24	2.68667	6.42
5008	OSM	mRNA	-1.07324	0.00504766	13.15	11.24	20.12	5.45	6.52	6.34	6.10333	14.8367
5058	PAK1	mRNA	-1.07318	0.021775	58.64	54.47	21.74	21.41	21.74	10.92	18.0233	44.95
50848	F11R	mRNA	-1.0719	4.89e-07	41.85	37.11	25.59	14.72	16.26	11.72	14.2333	34.85
340481	ZDHHC21	mRNA	-1.07014	8.17e-05	14.36	12.3	8.01	4.88	4.29	3.07	4.08	11.5567
1032	CDKN2D	mRNA	-1.06905	5.17e-09	61.49	58.11	41.47	21.8	22.04	20.64	21.4933	53.69
647135	SRGAP2B	mRNA	-1.06748	9.68e-08	36.93	33.31	41.98	15.34	14.85	16.2	15.4633	37.4067
133418	EMB	mRNA	-1.06725	3.86e-05	94.84	78.31	90.86	32.28	30.48	44.93	35.8967	88.0033
54414	SIAE	mRNA	-1.06542	0.00204104	5.76	4.08	2.27	1.58	1.42	1.49	1.49667	4.03667
10597	TRAPPC2B	mRNA	-1.06489	0.000195	21.62	25.81	26.92	11.01	9.62	9.99	10.2067	24.7833
9061	PAPSS1	mRNA	-1.06483	6.17e-12	49.33	42.97	47.07	19.59	18.89	18.85	19.11	46.4567
9746	CLSTN3	mRNA	-1.06425	0.0104376	68.47	74.53	33.51	18.7	18.64	33.76	23.7	58.8367
79800	CARF	mRNA	-1.06403	0.0197256	10.63	11.51	3.61	3.64	4.37	2.36	3.45667	8.58333
199223	TTC21A	mRNA	-1.06375	0.0110977	1.61	1.75	1.45	0.62	0.58	0.68	0.626667	1.60333
114327	EFHC1	mRNA	-1.06213	0.00446796	1.59	1.48	1.22	0.7	0.7	0.39	0.596667	1.43
1500	CTNND1	mRNA	-1.06209	0.0164321	14.47	14.69	5.38	5.49	5.53	3.08	4.7	11.5133
3033	HADH	mRNA	-1.06173	0.00130476	39.6	31.33	20.72	14.79	14.48	8.3	12.5233	30.55
83641	FAM107B	mRNA	-1.06171	0.0324918	242.18	238.02	528.09	119.46	111.21	189.28	139.983	336.097
9236	CCPG1	mRNA	-1.06142	5.85e-07	35.17	34.45	34.67	12.6	12.21	16.75	13.8533	34.7633
51393	TRPV2	mRNA	-1.06062	1.08e-05	35.5	37.29	31.05	15.86	11.47	18.39	15.24	34.6133
4117	MAK	mRNA	-1.05861	0.0211802	4.28	4.95	8.84	2.62	2.63	2.73	2.66	6.02333
54434	SSH1	mRNA	-1.05859	1.49e-05	70.06	74	70.68	23.45	25.54	37.19	28.7267	71.58
3064	HTT	mRNA	-1.05826	1.16e-08	19.46	19.97	13.33	7.84	7.82	6.03	7.23	17.5867
1742	DLG4	mRNA	-1.05781	0.000364	22.1	21.38	10.69	6.73	6.41	3.77	5.63667	18.0567
23657	SLC7A11	mRNA	-1.05712	0.00134841	4.16	3.9	2.24	1.33	1.16	1.64	1.37667	3.43333
5698	PSMB9	mRNA	-1.05702	5.79e-14	221.88	229.31	222.62	100.15	100.71	78.84	93.2333	224.603
51065	RPS27L	mRNA	-1.05684	1.32e-10	31.46	31.61	35.03	14.47	13.26	13.01	13.58	32.7
84063	KIRREL2	mRNA	-1.05645	0.0154998	4.25	4.23	2.23	1.31	1.28	1.77	1.45333	3.57
4240	MFGE8	mRNA	-1.05634	0.0175054	18.12	17.33	6.44	5.29	6	5.53	5.60667	13.9633
10455	ECI2	mRNA	-1.0562	9.95e-05	45.58	45.48	24.75	16.5	15.35	15.34	15.73	38.6033
2799	GNS	mRNA	-1.05599	1.42e-10	36.55	36.21	28.93	12.8	13.65	15.28	13.91	33.8967
100131827	ZNF717	mRNA	-1.0559	1.42e-05	12.54	11.54	6.95	4.16	4.66	3.72	4.18	10.3433
144100	PLEKHA7	mRNA	-1.05497	0.025505	6.56	5.71	11.07	2.16	3.01	4.17	3.11333	7.78
84071	ARMC2	mRNA	-1.05487	0.0480044	2.68	2.5	2.51	0.95	0.75	1.45	1.05	2.56333
65258	MPPE1	mRNA	-1.05361	1.78e-05	38.72	36.5	24.84	15.21	15.02	9.49	13.24	33.3533
2591	GALNT3	mRNA	-1.05208	0.0104155	7.94	6.68	3.37	2.22	2.38	2.91	2.50333	5.99667
3904	LAIR2	mRNA	-1.04903	0.0342355	55.35	44.74	74.4	16.65	18.65	36.38	23.8933	58.1633
23457	ABCB9	mRNA	-1.04794	0.0278449	2.04	2.08	1.31	0.66	0.59	0.8	0.683333	1.81
4598	MVK	mRNA	-1.04789	0.000188	7.98	10.38	7.74	3.97	3.25	3.39	3.53667	8.7
23332	CLASP1	mRNA	-1.04785	0.00207767	51.26	53.04	80.72	22.94	22.66	32.17	25.9233	61.6733
472	ATM	mRNA	-1.04776	0.00019	63.23	65.18	37.17	21.81	20.5	26.26	22.8567	55.1933
11320	MGAT4A	mRNA	-1.04746	0.00201391	38.69	37.02	15.61	12.96	12.46	10.23	11.8833	30.44
80173	IFT74	mRNA	-1.04691	3.15e-06	15.26	12.45	10.18	6.15	4.8	4.62	5.19	12.63
5357	PLS1	mRNA	-1.0451	0.0064433	4.16	3.63	2.32	1.33	1.83	1.05	1.40333	3.37
80853	KDM7A	mRNA	-1.04468	6.19e-08	28.16	31.43	31.29	12.59	11.59	13.99	12.7233	30.2933
204851	HIPK1	mRNA	-1.04378	0.000533	145.15	152.38	203.43	62.59	61.57	86.48	70.2133	166.987
9145	SYNGR1	mRNA	-1.04344	0.0433661	10.29	10.03	4.85	3.63	4.4	2.6	3.54333	8.39
4051	CYP4F3	mRNA	-1.04269	0.0344217	1.96	1.32	2	0.6	0.73	0.65	0.66	1.76
80824	DUSP16	mRNA	-1.0423	1.58e-06	56.29	55.73	58.97	20.66	21.09	27.69	23.1467	56.9967
535	ATP6V0A1	mRNA	-1.04153	0.00176877	12.87	12.58	5.98	4.27	4.94	3.78	4.33	10.4767
219844	HYLS1	mRNA	-1.04084	0.00669473	8.62	7.26	11.99	4.08	3.21	4.07	3.78667	9.29
115704	EVI5L	mRNA	-1.04042	0.00639014	5.01	5.74	2.66	2.03	2.04	1.49	1.85333	4.47
9262	STK17B	mRNA	-1.0396	1.67e-17	467.11	430.78	424.75	188.11	177.1	188.1	184.437	440.88
100137047	JMJD7	mRNA	-1.039	0.0271831	5.13	5.55	3.93	1.37	2.66	2.21	2.08	4.87
200539	ANKRD23	mRNA	-1.03789	0.00121117	6.79	8.67	4.67	2.81	2.97	2.58	2.78667	6.71
129285	PPP1R21	mRNA	-1.03775	3.45e-12	20.26	20.04	19.09	7.98	9.01	7.97	8.32	19.7967
27334	P2RY10	mRNA	-1.03672	0.00162455	87.61	85.67	43.57	27.68	25.16	36.12	29.6533	72.2833
5165	PDK3	mRNA	-1.03585	3.52e-07	32.79	34.19	56.74	10.24	11.47	17.7	13.1367	41.24
56890	MDM1	mRNA	-1.03532	3.87e-09	25.69	24.04	22.73	10.96	11.03	8.07	10.02	24.1533
29957	SLC25A24	mRNA	-1.03531	6.37e-08	27.99	24.17	18.76	10.29	8.99	10.17	9.81667	23.64
10745	PHTF1	mRNA	-1.03501	3.97e-10	37.54	40.18	30.36	14.11	13.85	15.37	14.4433	36.0267
57479	PRR12	mRNA	-1.03462	5.02e-10	14.31	15.45	11.77	5.14	6.53	5.7	5.79	13.8433
65981	CAPRIN2	mRNA	-1.03424	0.0192132	12.92	12.02	4.83	4.5	5.11	2.85	4.15333	9.92333
23508	TTC9	mRNA	-1.03309	0.000564	15.84	15.95	16.39	5.62	5.54	8.91	6.69	16.06
16	AARS1	mRNA	-1.03298	3.46e-17	187.72	193.16	143.66	73.9	75.1	70.13	73.0433	174.847
6051	RNPEP	mRNA	-1.03225	1.58e-14	43.56	43.23	34.89	16.75	18.59	15.47	16.9367	40.56
8821	INPP4B	mRNA	-1.0322	0.000633	23.34	24.44	33.15	8.3	8.41	13.49	10.0667	26.9767
27175	TUBG2	mRNA	-1.03166	1.94e-07	20.57	23.6	14.46	8.77	8.06	7.21	8.01333	19.5433
23022	PALLD	mRNA	-1.03122	0.0162715	2.98	3.13	1.98	1.67	1.24	0.82	1.24333	2.69667
7626	ZNF75D	mRNA	-1.0307	0.0293837	28.53	25.68	39.42	9.03	8.91	20.35	12.7633	31.21
127544	RNF19B	mRNA	-1.02838	0.00322726	99.78	98.05	117.31	34.64	33.34	61.82	43.2667	105.047
5922	RASA2	mRNA	-1.02767	8.5e-12	75.33	72.31	53.43	30.51	28.4	25.05	27.9867	67.0233
51320	MEX3C	mRNA	-1.02755	5.5e-05	97.79	98.38	122.25	42.52	39.21	52.77	44.8333	106.14
10589	DRAP1	mRNA	-1.02748	1.15e-06	230.14	225.35	139.98	84.37	91.42	73.33	83.04	198.49
132660	LIN54	mRNA	-1.02742	5e-13	24.53	24.9	22.87	11.44	10.05	8.75	10.08	24.1
4637	MYL6	mRNA	-1.02656	8.61e-15	1239.84	1207.41	1216.13	511.25	499.53	534.36	515.047	1221.13
768211	RELL1	mRNA	-1.02574	0.0491026	31.26	28.88	47.98	10.07	9.72	23.55	14.4467	36.04
1777	DNASE2	mRNA	-1.02475	1.7e-09	45.8	44.14	41.74	18.06	17.11	20.24	18.47	43.8933
23355	VPS8	mRNA	-1.02416	2.46e-10	31.51	33.49	24.42	12.25	10.58	12.73	11.8533	29.8067
146542	ZNF688	mRNA	-1.02294	0.000389	14.83	15.29	13.05	6.31	4.92	7.01	6.08	14.39
10392	NOD1	mRNA	-1.0229	3.07e-09	11.52	11.71	9.06	4.44	4.82	5.01	4.75667	10.7633
88455	ANKRD13A	mRNA	-1.02257	6.53e-20	76.83	71.68	60.04	30.16	29.42	28.35	29.31	69.5167
2533	FYB1	mRNA	-1.02131	0.000703	100.95	96.8	46.87	34.14	32.64	33.83	33.5367	81.54
25914	RTTN	mRNA	-1.02033	3.75e-09	12.65	11.94	13.16	4.84	5.96	5.35	5.38333	12.5833
57670	KIAA1549	mRNA	-1.02022	0.0272339	2.05	1.69	0.72	0.63	0.71	0.53	0.623333	1.48667
5763	PTMS	mRNA	-1.01939	0.0123894	102.66	120.64	203.14	51.24	57.58	74.17	60.9967	142.147
10211	FLOT1	mRNA	-1.01911	2.15e-20	329.52	322.62	264.94	124.07	136.84	126.74	129.217	305.693
84316	NAA38	mRNA	-1.01845	0.000715	28.74	28.85	24.72	11.33	8.78	14.02	11.3767	27.4367
51533	PHF7	mRNA	-1.01814	0.00135618	8.86	10.21	7.64	3.65	2.59	4.11	3.45	8.90333
53340	SPA17	mRNA	-1.01801	0.039714	7.42	5.57	2.07	1.73	1.07	1.04	1.28	5.02
401207	C5orf63	mRNA	-1.01718	0.0262388	2.7	2.65	1.7	0.81	0.65	1	0.82	2.35
5153	PDE1B	mRNA	-1.017	0.00106581	16.79	16.11	8.58	5.23	5.82	6.23	5.76	13.8267
55297	CCDC91	mRNA	-1.01687	6.74e-06	17.81	15.9	16.62	8.8	7.21	5.45	7.15333	16.7767
135398	C6orf141	mRNA	-1.01653	0.0350467	1.79	1.96	1.64	0.82	1.09	0.53	0.813333	1.79667
66008	TRAK2	mRNA	-1.01626	2.53e-05	38.19	35.62	21.04	13.02	12.92	13.8	13.2467	31.6167
5338	PLD2	mRNA	-1.01532	0.000984	7.33	6.55	7.33	2.17	3.28	3.59	3.01333	7.07
221491	SMIM29	mRNA	-1.01412	0.000133	38.87	39.51	51.89	19.18	19.95	20.04	19.7233	43.4233
90135	BTBD6	mRNA	-1.01378	1.81e-08	24.72	23.02	21.12	10.27	8.7	9.83	9.6	22.9533
400673	VMAC	mRNA	-1.01288	5.38e-07	15.33	17.64	12.63	6.66	6.68	6.06	6.46667	15.2
83707	TRPT1	mRNA	-1.01222	7.15e-07	43.85	41.41	32.46	15.49	16.62	17.41	16.5067	39.24
256281	NUDT14	mRNA	-1.0118	0.0124345	16.69	11.85	7.88	5.02	4.22	4.68	4.64	12.14
64145	RBSN	mRNA	-1.0118	2.75e-06	8.42	8.38	9.48	3.87	3.39	3.94	3.73333	8.76
585	BBS4	mRNA	-1.01115	6.8e-07	16.84	15.19	17.61	7.11	7.23	6.81	7.05	16.5467
79891	ZNF671	mRNA	-1.01107	4.36e-06	18.55	17.01	12.75	5.8	7.05	6.85	6.56667	16.1033
6917	TCEA1	mRNA	-1.01104	3.5e-26	424.12	406.11	358.72	179.24	165.12	161.17	168.51	396.317
6709	SPTAN1	mRNA	-1.01017	8.25e-11	132.12	132.06	132.97	53.58	54.46	61.21	56.4167	132.383
3096	HIVEP1	mRNA	-1.00985	2.14e-07	24.43	26.7	29.41	11	11.15	12.24	11.4633	26.8467
27248	ERLEC1	mRNA	-1.00884	9.61e-08	96.85	90.74	112.82	42.39	40.54	42.12	41.6833	100.137
2319	FLOT2	mRNA	-1.00744	3.21e-05	48.82	44.35	26.68	17.63	17.84	15.4	16.9567	39.95
4758	NEU1	mRNA	-1.00604	0.0109287	43.75	51.62	83.15	23.11	22.25	31.88	25.7467	59.5067
51439	FAM8A1	mRNA	-1.00504	0.0028707	17.22	17.74	7.82	6.22	5.95	5.84	6.00333	14.26
79931	TNIP3	mRNA	-1.00402	0.0294575	9.63	10.79	11.67	3.03	3.4	6.75	4.39333	10.6967
757	TMEM50B	mRNA	-1.00397	1.3e-07	22.04	20.32	19.9	10.61	8.73	7.49	8.94333	20.7533
51710	ZNF44	mRNA	-1.00313	2.39e-11	20.73	19.96	18.09	8.7	8.78	7.07	8.18333	19.5933
23559	WBP1	mRNA	-1.00154	3.78e-07	31.37	33.27	33.07	12.98	15.5	13.6	14.0267	32.57
7764	ZNF217	mRNA	-1.00129	1.72e-05	71.94	71.79	54.76	25.47	24.1	34.3	27.9567	66.1633
5577	PRKAR2B	mRNA	-1.00111	0.0210924	1.81	1.45	1.51	0.6	0.8	0.68	0.693333	1.59
115399	LRRC56	mRNA	-0.999473	0.000966	3.95	3.88	2.81	1.4	1.53	1.44	1.45667	3.54667
51019	WASHC3	mRNA	-0.998635	0.000791	51.4	37.49	40.42	14.61	18.39	23.84	18.9467	43.1033
100129792	CCDC152	mRNA	-0.99805	0.007195	7.97	7.18	3.83	2.43	3.42	2.29	2.71333	6.32667
51170	HSD17B11	mRNA	-0.997305	0.000715	38.57	36.74	37.7	12.86	15.93	20.52	16.4367	37.67
93134	ZNF561	mRNA	-0.996787	0.00745106	22.39	21.43	40.74	13.54	11.99	10.76	12.0967	28.1867
51084	CRYL1	mRNA	-0.996519	0.0124997	18.48	19.29	8.36	6.8	7.42	5.27	6.49667	15.3767
51248	PDZD11	mRNA	-0.996468	0.000194	34.62	25.69	27.36	10.09	14.28	13.04	12.47	29.2233
57222	ERGIC1	mRNA	-0.996441	0.0122186	29.63	31.32	13.8	11.79	13.02	6.89	10.5667	24.9167
23354	HAUS5	mRNA	-0.996198	3e-06	22.5	23.04	15.36	9.66	9.43	6.86	8.65	20.3
51768	TM7SF3	mRNA	-0.995551	4.64e-07	38.31	34.78	25.17	15.51	13.64	11.12	13.4233	32.7533
11276	SYNRG	mRNA	-0.994545	1.29e-07	62.66	64.79	60.51	22.77	24.94	30.77	26.16	62.6533
30815	ST6GALNAC6	mRNA	-0.994506	0.000282	134.91	137.07	135.97	49.19	50.23	76.26	58.56	135.983
1633	DCK	mRNA	-0.994155	0.000141	87.15	69.23	49.07	35.39	30.26	22.52	29.39	68.4833
23324	MAN2B2	mRNA	-0.993897	2.88e-06	15.37	14.07	9.71	5.21	6.06	5.48	5.58333	13.05
4126	MANBA	mRNA	-0.993138	2.2e-08	18.48	18.44	14.05	6.93	8.55	6.42	7.3	16.99
113	ADCY7	mRNA	-0.993127	4.08e-11	33.34	30.39	24.84	11.63	14.01	12.12	12.5867	29.5233
9788	MTSS1	mRNA	-0.992954	8.69e-14	35.31	36.14	35.83	13.82	15.52	12.44	13.9267	35.76
3676	ITGA4	mRNA	-0.992149	2.9e-07	67.1	60.27	47.9	23.34	23.73	28.36	25.1433	58.4233
143872	ARHGAP42	mRNA	-0.992117	0.0318462	0.65	0.77	0.69	0.23	0.32	0.37	0.306667	0.703333
26112	CCDC69	mRNA	-0.992041	0.000116	44.94	40.74	28.84	14.75	14.26	19.69	16.2333	38.1733
254102	EHBP1L1	mRNA	-0.991822	0.000606	48.86	48.46	23.44	18.41	18.56	15.91	17.6267	40.2533
375248	ANKRD36	mRNA	-0.991684	1.65e-09	14.79	15.52	12.39	6.83	6.09	6	6.30667	14.2333
192670	AGO4	mRNA	-0.990912	3.54e-08	16.48	14.61	14.05	6.56	5.73	7.57	6.62	15.0467
4084	MXD1	mRNA	-0.989977	0.0266477	28.12	30.58	50.45	12.67	12.58	22.24	15.83	36.3833
5579	PRKCB	mRNA	-0.989869	5.46e-05	90.33	91.95	58.36	29.11	31.88	38.42	33.1367	80.2133
29887	SNX10	mRNA	-0.989705	0.013768	45.12	34.88	58.35	17.93	15.52	26.82	20.09	46.1167
80830	APOL6	mRNA	-0.988965	7.6e-07	78.43	72.83	63	28.58	27.21	35.98	30.59	71.42
84547	PGBD1	mRNA	-0.988264	0.00035	9.04	7.37	5.24	3.57	3.36	2.27	3.06667	7.21667
8763	CD164	mRNA	-0.988107	3.7e-09	452.18	402.17	294.42	179.97	167.12	146.82	164.637	382.923
79991	STN1	mRNA	-0.987904	0.00134577	10.46	10.26	5.09	3.82	3.7	3.5	3.67333	8.60333
80008	TMEM156	mRNA	-0.986894	0.00148092	44.09	42.04	22.43	17.27	15.95	12.74	15.32	36.1867
638	BIK	mRNA	-0.986761	0.021244	6.79	6.16	7.22	2.77	2.83	3.15	2.91667	6.72333
1390	CREM	mRNA	-0.986206	0.0131221	283.88	284.01	217.19	85.26	81.56	169.82	112.213	261.693
50855	PARD6A	mRNA	-0.985917	0.00290807	9.14	7.75	8.27	3.55	4.34	3	3.63	8.38667
151556	GPR155	mRNA	-0.984672	0.0155698	13.63	14.53	5.18	4.77	4.58	4.23	4.52667	11.1133
3669	ISG20	mRNA	-0.984391	7.21e-05	202.83	211.07	129.58	91.34	101.19	57.43	83.32	181.16
5176	SERPINF1	mRNA	-0.984078	0.0354342	6.65	4.98	3.79	2.5	2.2	2.47	2.39	5.14
9205	ZMYM5	mRNA	-0.983225	1.25e-06	40.36	40.79	50.35	16.85	17.01	20.15	18.0033	43.8333
10678	B3GNT2	mRNA	-0.982684	1.42e-14	142.72	132.52	110.41	61.15	54.08	52.18	55.8033	128.55
10150	MBNL2	mRNA	-0.982214	0.00119822	16.35	15.24	17.61	6.17	5.88	9.26	7.10333	16.4
10983	CCNI	mRNA	-0.980603	1.63e-21	301.76	288.96	268.38	121.72	129.43	129.53	126.893	286.367
11329	STK38	mRNA	-0.97992	0.00769817	75.95	76.06	94.6	28.31	28.06	48.48	34.95	82.2033
23446	SLC44A1	mRNA	-0.979761	0.00856711	7.92	8.46	3.24	2.77	2.5	2.06	2.44333	6.54
7114	TMSB4X	mRNA	-0.979516	2.56e-09	10664.8	10791.7	7163.57	4322.86	4269.14	3790.44	4127.48	9540.01
5558	PRIM2	mRNA	-0.979364	9.61e-05	26.9	23.37	16.2	11.13	10.88	7.44	9.81667	22.1567
311	ANXA11	mRNA	-0.977824	1.29e-14	172.5	166.28	130.68	68.69	71.54	62.25	67.4933	156.487
90678	LRSAM1	mRNA	-0.977762	5.47e-10	21.94	22.58	17.72	9.19	8.88	9.34	9.13667	20.7467
8878	SQSTM1	mRNA	-0.977336	3.38e-08	297.82	310.84	343.98	129.56	142.03	145.36	138.983	317.547
55301	OLAH	mRNA	-0.976635	0.0282322	4.49	5.03	3.25	1.63	2.47	1.36	1.82	4.25667
5723	PSPH	mRNA	-0.976191	0.00601033	54.24	49.32	26.02	21.8	22.78	11.92	18.8333	43.1933
9659	PDE4DIP	mRNA	-0.975648	2.32e-09	28.01	28.78	23.21	11.62	12.83	13.14	12.53	26.6667
7277	TUBA4A	mRNA	-0.97528	0.0112783	121.81	133.12	56.1	38.68	40.04	58.29	45.67	103.677
4303	FOXO4	mRNA	-0.97451	0.0448413	11.08	11.13	21.1	4.97	5.54	8.61	6.37333	14.4367
10659	CELF2	mRNA	-0.974399	5.18e-12	160.4	166.52	136.14	67.01	66.78	62.39	65.3933	154.353
10005	ACOT8	mRNA	-0.973073	2.72e-05	21.78	20.53	16.33	8.49	9.71	7.41	8.53667	19.5467
11046	SLC35D2	mRNA	-0.972275	1.72e-05	21.15	23.24	21.31	8.73	8.89	10.61	9.41	21.9
221895	JAZF1	mRNA	-0.971277	4.6e-06	13.35	12.64	12.73	5.37	5.22	6.32	5.63667	12.9067
5588	PRKCQ	mRNA	-0.971234	4.47e-05	65.31	62.31	57.31	24.13	22.72	33.85	26.9	61.6433
23102	TBC1D2B	mRNA	-0.971231	0.000725	47.5	44.78	22.67	16.7	18.05	14.96	16.57	38.3167
25874	MPC2	mRNA	-0.971079	1.17e-07	73.72	74.02	57.01	28.36	25.01	28.88	27.4167	68.25
94134	ARHGAP12	mRNA	-0.970643	0.000683	7.61	6.85	3.95	2.89	2.72	2.39	2.66667	6.13667
80199	FUZ	mRNA	-0.970478	0.000651	18.39	21.09	14.12	9.76	8.39	6.58	8.24333	17.8667
2805	GOT1	mRNA	-0.970426	0.00067	80.27	79.25	97.33	35.56	30.6	46.41	37.5233	85.6167
4329	ALDH6A1	mRNA	-0.970207	3.83e-08	13.08	12.81	11.38	4.61	6.03	5.55	5.39667	12.4233
81544	GDPD5	mRNA	-0.969638	0.000677	16.75	18	10.87	5.4	6.74	7.99	6.71	15.2067
100272147	CMC4	mRNA	-0.968678	0.00103482	16.99	16.75	19.07	8.81	7.15	7.57	7.84333	17.6033
107985082	LOC107985082	mRNA	-0.968199	0.00262631	11.3	10.7	7.89	4.48	4.34	4.28	4.36667	9.96333
5784	PTPN14	mRNA	-0.967905	0.0421808	2.27	2.26	4.93	1.4	1.53	1.34	1.42333	3.15333
10734	STAG3	mRNA	-0.967872	3.46e-06	16.97	16.24	11.72	6.88	7.55	5.27	6.56667	14.9767
57121	LPAR5	mRNA	-0.96732	0.000159	10.07	9.94	6.5	3.87	4.24	3.45	3.85333	8.83667
5990	RFX2	mRNA	-0.967278	0.00252847	18.54	20.68	25.85	7.94	8.85	11.9	9.56333	21.69
2842	GPR19	mRNA	-0.96699	0.00782951	6.45	5.45	4.12	1.11	1.47	1.84	1.47333	5.34
57140	RNPEPL1	mRNA	-0.966377	9.42e-14	36.45	38.62	33.02	15.38	17.76	14.71	15.95	36.03
100129924	TMEM269	mRNA	-0.966353	0.0475772	1.89	1.52	1.2	0.57	0.84	0.64	0.683333	1.53667
21	ABCA3	mRNA	-0.966251	0.0134885	5.83	5.21	2.7	2.5	2.12	1.38	2	4.58
84433	CARD11	mRNA	-0.96601	2.82e-09	95.11	94.07	96.65	38.15	42.09	45.27	41.8367	95.2767
5547	PRCP	mRNA	-0.965632	0.0103863	59.72	54.14	74.92	22.22	21.76	39.53	27.8367	62.9267
6988	TCTA	mRNA	-0.964875	9.85e-08	19.56	20.34	17.59	8.26	8.07	8.89	8.40667	19.1633
148304	C1orf74	mRNA	-0.964293	0.0105741	18.02	16.6	7.07	6.15	5.8	6.06	6.00333	13.8967
253714	MMS22L	mRNA	-0.962873	0.00360572	13.74	11.72	7.55	4.74	4.93	3.07	4.24667	11.0033
4327	MMP19	mRNA	-0.96241	0.0227792	5.1	4.95	2.38	2.01	1.68	1.74	1.81	4.14333
254863	TMEM256	mRNA	-0.961624	0.000122	48.91	55.35	50.18	20.45	27.52	20.53	22.8333	51.48
23178	PASK	mRNA	-0.96056	6.84e-07	60.87	56.69	38.16	21.23	24.81	17.68	21.24	51.9067
5775	PTPN4	mRNA	-0.960445	0.000119	18.9	16.18	13.05	6.77	5.73	8.47	6.99	16.0433
1017	CDK2	mRNA	-0.960336	3.93e-08	122.86	106.52	77.83	45.59	46.22	43.21	45.0067	102.403
51706	CYB5R1	mRNA	-0.960024	9.55e-07	29.54	26.56	29.68	13.33	11.98	12.62	12.6433	28.5933
135112	NCOA7	mRNA	-0.959783	1.11e-06	110.75	99.85	62	39.65	38.78	35.12	37.85	90.8667
387921	NHLRC3	mRNA	-0.959099	0.00187394	39.85	33.83	21.4	15.83	16.5	9.52	13.95	31.6933
5566	PRKACA	mRNA	-0.958347	5.98e-05	44.68	44.19	26.12	16.11	18.51	16.25	16.9567	38.33
2696	GIPR	mRNA	-0.95623	0.0303715	18.58	18.58	11.65	5.41	4.88	10.18	6.82333	16.27
10681	GNB5	mRNA	-0.955827	7.62e-05	13.53	13.92	7.21	5.19	4.45	3.77	4.47	11.5533
1728	NQO1	mRNA	-0.955825	0.0246757	5.21	4.58	7.5	2.53	2.27	3.08	2.62667	5.76333
146057	TTBK2	mRNA	-0.953843	2.19e-07	12.23	13.41	9.68	5.36	4.67	5.5	5.17667	11.7733
51149	MRNIP	mRNA	-0.953729	0.0130564	10.07	12.15	10.06	6	5.64	2.98	4.87333	10.76
3344	FOXN2	mRNA	-0.953009	1.45e-07	59.04	54.9	66.97	28.6	26.35	24.95	26.6333	60.3033
55313	CPPED1	mRNA	-0.952899	0.00672166	4.84	6	7.72	2.22	2.97	3.19	2.79333	6.18667
79363	CPLANE2	mRNA	-0.952845	0.0211782	5.07	4.25	4.44	2.65	1.86	1.66	2.05667	4.58667
8936	WASF1	mRNA	-0.952503	1.72e-05	8.77	7.65	8	4.05	3.64	3.18	3.62333	8.14
9985	REC8	mRNA	-0.952371	0.00425834	26.43	25.11	13.19	8.23	10.85	8.61	9.23	21.5767
5883	RAD9A	mRNA	-0.952265	9.56e-06	33	29.78	36.53	13.46	16.86	14.08	14.8	33.1033
55367	PIDD1	mRNA	-0.952258	1.23e-10	25.24	24.59	18.34	9.61	9.72	8.85	9.39333	22.7233
23635	SSBP2	mRNA	-0.9522	4.26e-05	20.96	19.2	21.71	5.27	5.85	7.2	6.10667	20.6233
9446	GSTO1	mRNA	-0.952112	9.51e-05	877.4	843.37	467.27	323.42	337.06	299.51	319.997	729.347
146956	EME1	mRNA	-0.951768	0.00660212	13.85	12.18	6.56	5.27	5.12	4.02	4.80333	10.8633
51606	ATP6V1H	mRNA	-0.951738	9.79e-14	61.94	57.07	51.64	27.51	24.74	23.97	25.4067	56.8833
84282	RNF135	mRNA	-0.951412	5.71e-05	16.51	14.74	15.73	6.9	8.25	5.19	6.78	15.66
55602	CDKN2AIP	mRNA	-0.95084	3.87e-10	39.02	36.59	33.31	18.09	17.1	13.24	16.1433	36.3067
23461	ABCA5	mRNA	-0.94965	5.65e-05	11.63	11.48	11.37	4.66	4.3	6.12	5.02667	11.4933
148327	CREB3L4	mRNA	-0.949313	0.0444953	7.23	6.1	3.13	2.26	2.32	2.57	2.38333	5.48667
10801	SEPTIN9	mRNA	-0.948431	0.00291519	180.41	188.97	81.9	63.17	71.45	59.59	64.7367	150.427
10403	NDC80	mRNA	-0.947425	0.000723	53.9	50.09	26.83	19.31	19.68	18.49	19.16	43.6067
55036	CCDC40	mRNA	-0.947377	0.0159534	3.41	3.22	3.79	1.14	1.96	1.56	1.55333	3.47333
5981	RFC1	mRNA	-0.946368	4.18e-11	78.5	79.93	79.77	37.69	32.93	35.86	35.4933	79.4
6901	TAZ	mRNA	-0.94615	4.34e-11	40.63	42.28	37.42	16.71	18.18	18.54	17.81	40.11
9374	PPT2	mRNA	-0.946117	1.76e-08	41.71	40.08	40.89	19.59	20.38	15.16	18.3767	40.8933
91750	LIN52	mRNA	-0.945055	4.86e-10	28.14	29.37	27.7	13.33	12.06	11.37	12.2533	28.4033
2313	FLI1	mRNA	-0.944694	2.82e-15	60.2	58.32	47.8	24.55	26.61	22.77	24.6433	55.44
6322	SCML1	mRNA	-0.943624	1.95e-06	13.45	11.35	13.69	6.2	5.37	5.29	5.62	12.83
84964	ALKBH6	mRNA	-0.943393	8.1e-07	43.16	47.03	35.53	18.39	17.4	19.36	18.3833	41.9067
201266	SLC39A11	mRNA	-0.942959	1.95e-05	15	14.1	12.38	5.52	7.4	6.28	6.4	13.8267
56267	KYAT3	mRNA	-0.942833	1.27e-06	79.62	74.33	74.01	34.2	28.58	37.69	33.49	75.9867
219537	SMTNL1	mRNA	-0.941222	0.00601332	8.63	8.02	4.72	2.73	3.46	2.78	2.99	7.12333
144608	C12orf60	mRNA	-0.940768	0.0163412	6.93	5.61	5.35	1.66	2.47	2.51	2.21333	5.96333
79780	CCDC82	mRNA	-0.940277	1.55e-11	73.49	64.62	53.15	32.59	27.55	26.53	28.89	63.7533
1244	ABCC2	mRNA	-0.940198	0.0372193	2.9	2.6	1.22	1.31	0.89	0.85	1.01667	2.24
1606	DGKA	mRNA	-0.939857	0.0149835	200.13	199.91	76.89	75.44	78.04	56.91	70.13	158.977
3148	HMGB2	mRNA	-0.939332	1.04e-09	426.58	413.24	292.08	175.34	175.42	153.29	168.017	377.3
80344	DCAF11	mRNA	-0.938944	4.71e-14	58.21	56.67	48.34	23.26	24.42	25.19	24.29	54.4067
8775	NAPA	mRNA	-0.938846	3.04e-11	119.61	118.68	115.66	50.89	51.88	55.59	52.7867	117.983
374819	LRRC37A3	mRNA	-0.937976	0.000681	24.22	27.3	14.81	10.91	9.78	8.08	9.59	22.11
149603	RNF187	mRNA	-0.93791	5.77e-05	98.61	98.16	62.03	41.36	44.71	29.57	38.5467	86.2667
107985678	LOC107985678	mRNA	-0.937451	0.0313766	2.76	3.37	3.99	1.35	1.7	1.53	1.52667	3.37333
51205	ACP6	mRNA	-0.937055	0.00829982	21.19	22.89	9.08	7.77	7.26	5.88	6.97	17.72
441250	TYW1B	mRNA	-0.933338	0.00443905	4.8	5	5.89	2.35	1.99	2.72	2.35333	5.23
1794	DOCK2	mRNA	-0.932652	2.22e-06	119.81	113.8	72.26	45.03	47.58	43.9	45.5033	101.957
64946	CENPH	mRNA	-0.932551	0.000486	56.66	47.22	29.71	20.75	21.6	17.41	19.92	44.53
10168	ZNF197	mRNA	-0.931992	5.35e-07	17.64	17.7	12.52	7.49	7.45	6.19	7.04333	15.9533
136895	C7orf31	mRNA	-0.931941	0.0216256	5.46	5.05	2.44	2.21	2.04	1.67	1.97333	4.31667
26996	GPR160	mRNA	-0.931611	0.0133175	5.01	4.95	3.03	1.98	1.91	2.02	1.97	4.33
3306	HSPA2	mRNA	-0.931516	0.0325222	6.64	7.29	2.97	2.29	2.66	2.54	2.49667	5.63333
10791	VAMP5	mRNA	-0.930946	0.0137683	68.26	62.82	33.67	22.9	33.21	17.79	24.6333	54.9167
2113	ETS1	mRNA	-0.929884	4.86e-06	452.88	433.87	518.19	208.24	198.6	227.73	211.523	468.313
5187	PER1	mRNA	-0.929449	0.0199864	64.95	82.56	55.61	21.96	23.13	44.93	30.0067	67.7067
10444	ZER1	mRNA	-0.928932	3.4e-08	21.6	21.83	16.58	8.11	9.38	9.11	8.86667	20.0033
58485	TRAPPC1	mRNA	-0.928552	3.58e-11	130.47	118.26	111.01	56.26	51.61	53.25	53.7067	119.913
7161	TP73	mRNA	-0.928408	0.0372756	1.83	1.92	0.99	0.72	0.89	0.59	0.733333	1.58
84276	NICN1	mRNA	-0.928227	2.07e-05	11.62	11.66	8.16	5.17	4.48	4.48	4.71	10.48
80325	ABTB1	mRNA	-0.927982	0.000393	15.95	21.51	15.18	6.94	8.11	8.81	7.95333	17.5467
8916	HERC3	mRNA	-0.927831	0.000439	15.42	17.24	9.57	6.78	6.2	5.88	6.28667	14.0767
54462	CCSER2	mRNA	-0.927479	0.0284267	34.22	41.98	52.61	14.61	13.65	29.18	19.1467	42.9367
79695	GALNT12	mRNA	-0.925966	0.017478	7.13	6.48	2.68	2.11	2.22	1.62	1.98333	5.43
10241	CALCOCO2	mRNA	-0.925142	3.91e-08	78.12	71.66	58.43	30.82	28.62	33.87	31.1033	69.4033
57659	ZBTB4	mRNA	-0.92463	0.00182515	42.76	46.62	22.86	14.87	16.78	18.22	16.6233	37.4133
55667	DENND4C	mRNA	-0.923971	4.17e-12	20.63	21.54	20.91	9.66	9.75	8.93	9.44667	21.0267
140467	ZNF358	mRNA	-0.923887	0.00043	13.52	11.36	8.41	5.01	5.32	4.7	5.01	11.0967
5144	PDE4D	mRNA	-0.922311	0.0442576	194.91	200.92	64.49	61.94	61.06	79.91	67.6367	153.44
5108	PCM1	mRNA	-0.920858	7.08e-07	72.65	72.07	62.74	33.04	34.49	22.82	30.1167	69.1533
147040	KCTD11	mRNA	-0.920499	0.00633034	18.02	18.11	8.91	5.76	7.37	6.82	6.65	15.0133
55715	DOK4	mRNA	-0.920189	0.0308891	8.02	6.24	3.69	2.09	2.63	3.28	2.66667	5.98333
51147	ING4	mRNA	-0.920115	4.18e-05	30.88	28.06	23.45	11.18	11.21	14.5	12.2967	27.4633
203	AK1	mRNA	-0.919254	0.00421443	67.96	72.98	52.02	22.6	22.2	38.66	27.82	64.32
11080	DNAJB4	mRNA	-0.918777	0.00112859	14.12	13.92	18.91	7.37	6.49	7.66	7.17333	15.65
55001	TTC22	mRNA	-0.918718	0.0247052	2.55	2.02	1.93	0.73	1.24	1.06	1.01	2.16667
445347	TARP	mRNA	-0.918697	0.000762	101.31	86.74	89.27	36.19	35.34	53.85	41.7933	92.44
55268	ECHDC2	mRNA	-0.918604	0.0127096	34.32	31.69	15.69	12.89	13.96	8.65	11.8333	27.2333
54892	NCAPG2	mRNA	-0.918114	2.62e-07	65.65	63.38	41.88	26.86	25.22	25.08	25.72	56.97
115024	NT5C3B	mRNA	-0.917903	2.24e-05	30.68	28.11	21.83	12.92	11.16	12.48	12.1867	26.8733
8479	HIRIP3	mRNA	-0.917587	7.53e-06	31.87	30.32	26.63	14.91	15.75	10.09	13.5833	29.6067
3588	IL10RB	mRNA	-0.917425	4.51e-11	59.37	57.36	45.11	24.27	26.12	22.98	24.4567	53.9467
55049	REX1BD	mRNA	-0.916134	1.94e-07	53.99	57.13	57.12	24.29	27.85	21.97	24.7033	56.08
29028	ATAD2	mRNA	-0.915833	1.19e-05	90.07	83.21	54.9	38.19	37.67	30.06	35.3067	76.06
3213	HOXB3	mRNA	-0.914843	0.0178789	7.69	8.7	5.17	2.41	2.67	3.37	2.81667	7.18667
7633	ZNF79	mRNA	-0.914807	2.15e-05	30.29	27.97	33.42	13.27	13.16	14.38	13.6033	30.56
83464	APH1B	mRNA	-0.914721	0.0130331	4	3.33	3.37	2.3	1.32	1.12	1.58	3.56667
239	ALOX12	mRNA	-0.914652	0.00490915	4.05	3.36	4.81	1.9	1.64	1.91	1.81667	4.07333
643641	ZNF862	mRNA	-0.914518	0.0175441	15.73	18.14	6.64	6.5	5.66	5.76	5.97333	13.5033
3425	IDUA	mRNA	-0.913401	0.00122188	17.97	20.6	12.91	6.17	7.92	9.3	7.79667	17.16
1961	EGR4	mRNA	-0.912369	0.0173869	3.48	4.76	3.3	2.01	1.83	1.42	1.75333	3.84667
10048	RANBP9	mRNA	-0.912024	3.34e-10	93.82	95.07	93.25	45.39	40.54	44.53	43.4867	94.0467
254170	FBXO33	mRNA	-0.911357	1.61e-12	33.48	35.14	34.21	16.51	15.8	14.77	15.6933	34.2767
26762	HAVCR1	mRNA	-0.910892	0.0416678	15.84	17.31	17.14	5.09	5.8	12.66	7.85	16.7633
55260	TMEM143	mRNA	-0.909582	0.0105627	4.47	4.84	3.06	1.98	2.09	1.7	1.92333	4.12333
10253	SPRY2	mRNA	-0.908924	0.02202	10.99	10.72	14.22	4.3	4.41	7.45	5.38667	11.9767
672	BRCA1	mRNA	-0.90879	1.65e-06	32.54	29.18	20.91	13.49	13.79	12.48	13.2533	27.5433
285513	GPRIN3	mRNA	-0.907438	0.000103	45.27	46.02	38.65	18.77	16.1	24.05	19.64	43.3133
54847	SIDT1	mRNA	-0.907232	7.72e-08	16.79	16.32	12.28	7.12	6.41	7.4	6.97667	15.13
10312	TCIRG1	mRNA	-0.907223	0.00192069	110.73	113.08	93.16	36.81	45.03	65.05	48.9633	105.657
27250	PDCD4	mRNA	-0.907147	0.000431	258.03	253.23	134.3	100.47	97.98	93.01	97.1533	215.187
10401	PIAS3	mRNA	-0.907044	5.37e-05	30.05	28.73	30.17	12.55	12.11	15.98	13.5467	29.65
3572	IL6ST	mRNA	-0.906887	0.015128	71.47	77.86	94.56	29.45	28.98	52.54	36.99	81.2967
10043	TOM1	mRNA	-0.906694	0.00516367	18.06	19.72	26.63	8.54	9.7	11.37	9.87	21.47
54836	BSPRY	mRNA	-0.906099	0.0280926	5.15	6.39	7.77	2.63	2.48	3.74	2.95	6.43667
1174	AP1S1	mRNA	-0.906052	1.31e-08	57.69	58.7	50.67	28.66	26.52	21.51	25.5633	55.6867
3695	ITGB7	mRNA	-0.905366	0.00514466	188.25	177.81	198.28	68.25	71.06	118.17	85.8267	188.113
387032	ZKSCAN4	mRNA	-0.905349	5.72e-05	7.36	6.76	4.78	3.09	3.08	2.63	2.93333	6.3
25945	NECTIN3	mRNA	-0.904574	0.0422217	16.09	14.62	32.3	9.35	8.93	11.73	10.0033	21.0033
23380	SRGAP2	mRNA	-0.903031	0.0234783	82.36	86.68	136.86	37.36	37.14	60.38	44.96	101.967
7292	TNFSF4	mRNA	-0.902986	0.0192937	32.78	26.1	15.63	13.48	12.61	5.04	10.3767	24.8367
26071	RTL8A	mRNA	-0.902477	0.000295	23.6	21.89	19.84	10.1	14.42	8.22	10.9133	21.7767
55290	BRF2	mRNA	-0.901671	0.00823897	18.26	17.51	25.89	9.22	7.97	11.34	9.51	20.5533
26575	RGS17	mRNA	-0.901633	0.0465111	1.16	0.82	1.07	0.45	0.65	0.38	0.493333	1.01667
157	GRK3	mRNA	-0.9004	0.000629	41.07	38.59	27.94	13.42	12.53	19.34	15.0967	35.8667
55345	ZGRF1	mRNA	-0.900309	0.00426518	19.23	16.5	9.23	7.82	7.26	5.37	6.81667	14.9867
8028	MLLT10	mRNA	-0.90014	1.56e-05	28.82	25.77	23.58	12.95	14.53	9.07	12.1833	26.0567
11184	MAP4K1	mRNA	-0.899458	0.00215692	43.12	39.07	21.82	17.13	17.87	12.24	15.7467	34.67
64105	CENPK	mRNA	-0.899373	0.0411436	97.85	83.05	32.1	37.46	33.52	24.16	31.7133	71
51449	PCYOX1	mRNA	-0.899231	0.000661	18.78	19.33	10.43	7.78	7.85	6.52	7.38333	16.18
79738	BBS10	mRNA	-0.898745	5.96e-06	11.81	10.91	9.81	5.47	5.61	3.97	5.01667	10.8433
9402	GRAP2	mRNA	-0.896789	0.00469435	47.42	48.75	26.94	16.21	16.61	23.73	18.85	41.0367
147694	ZNF548	mRNA	-0.896088	2.37e-09	29.92	32.88	29.44	13.85	14.16	14.91	14.3067	30.7467
4907	NT5E	mRNA	-0.89561	0.0045741	171.73	163.46	118.29	58.15	53.79	92.65	68.1967	151.16
10636	RGS14	mRNA	-0.895344	0.00172083	24.78	26.06	14.16	10.63	11.47	8.06	10.0533	21.6667
27244	SESN1	mRNA	-0.894439	0.00575626	30.14	28.06	29.64	9.8	11.04	17.9	12.9133	29.28
3590	IL11RA	mRNA	-0.894246	0.0252204	20.57	18.83	8.41	7.62	8.06	6.13	7.27	15.9367
2896	GRN	mRNA	-0.893232	1.58e-13	50.5	49.71	43.83	21.71	23.49	21.54	22.2467	48.0133
23318	TUT4	mRNA	-0.893199	2.91e-05	71.14	69.27	42.8	28.77	28.33	25.96	27.6867	61.07
725	C4BPB	mRNA	-0.893198	0.00126426	9.99	11.36	10.98	4.58	5.68	3.64	4.63333	10.7767
10717	AP4B1	mRNA	-0.891807	4.97e-06	68.47	68.31	66.41	29.66	28.95	35.71	31.44	67.73
128710	SLX4IP	mRNA	-0.891445	0.0161837	8.46	7.45	3.97	3.75	3.3	2.16	3.07	6.62667
79864	JHY	mRNA	-0.891056	0.000104	7.63	7.8	7.01	2.53	3.62	3.77	3.30667	7.48
1774	DNASE1L1	mRNA	-0.890742	0.000234	13.81	14.11	9.26	5.03	5.58	6.24	5.61667	12.3933
84283	TMEM79	mRNA	-0.890721	0.00117115	12.42	14.01	15.46	5.43	7.22	6.86	6.50333	13.9633
1043	CD52	mRNA	-0.890685	0.00596295	1817.76	1704.28	838.25	605.53	619.54	753.05	659.373	1453.43
51043	ZBTB7B	mRNA	-0.890148	0.00291519	39.17	37.85	42.4	14.77	15.77	23.96	18.1667	39.8067
9961	MVP	mRNA	-0.888876	0.00118162	105.65	108.69	141.08	48.26	52.89	64.33	55.16	118.473
11258	DCTN3	mRNA	-0.887564	7e-07	71.42	76.5	78.52	37.89	34.61	33.2	35.2333	75.48
92591	ASB16	mRNA	-0.887074	0.00549175	9.17	7.59	6.3	3.1	3.28	4.25	3.54333	7.68667
25780	RASGRP3	mRNA	-0.886776	0.000406	22.81	23.69	31.89	11.23	10.32	11.84	11.13	26.13
25913	POT1	mRNA	-0.886696	5.72e-07	26.69	23.11	17.93	10.56	11.42	9.36	10.4467	22.5767
90550	MCU	mRNA	-0.885427	0.016681	19.07	21.61	35.27	11.15	12.77	12.04	11.9867	25.3167
24137	KIF4A	mRNA	-0.885301	0.00340701	15.02	13.07	7.22	5.4	5.53	5.27	5.4	11.77
10724	OGA	mRNA	-0.885233	1.79e-10	230.58	225.68	230	105.19	102.39	112.15	106.577	228.753
643866	CBLN3	mRNA	-0.884397	0.0284976	4.66	4.23	2.47	1.62	2	1.67	1.76333	3.78667
65250	CPLANE1	mRNA	-0.884376	0.00100781	7.58	5.76	3.58	2.3	2.87	2.19	2.45333	5.64
581	BAX	mRNA	-0.884333	3.99e-07	308.84	317.07	276.29	120.81	138.68	150.02	136.503	300.733
8318	CDC45	mRNA	-0.88375	0.00106462	46.27	41.19	24.29	18.29	18.8	14.24	17.11	37.25
79980	DSN1	mRNA	-0.883659	4.13e-07	35.72	33.66	29.01	13.62	15.28	16.2	15.0333	32.7967
79956	ERMP1	mRNA	-0.883573	0.02615	28.64	23.81	11.6	8.7	8.46	12.26	9.80667	21.35
64395	GMCL1	mRNA	-0.882355	4.22e-12	58.41	53.7	44.59	25.11	22.73	23.59	23.81	52.2333
84057	MND1	mRNA	-0.882201	0.0319758	21.02	18.6	9.49	8.41	8.8	6.06	7.75667	16.37
7538	ZFP36	mRNA	-0.880729	0.000122	167.48	200.42	154.82	72.69	71.79	97.16	80.5467	174.24
10961	ERP29	mRNA	-0.878829	1.44e-07	154.47	136.74	103.74	61.92	60.59	51.76	58.09	131.65
594	BCKDHB	mRNA	-0.878533	0.0111241	15.89	12.88	9.98	5.67	4.81	3	4.49333	12.9167
114926	SMIM19	mRNA	-0.877166	0.000803	17.95	15.13	10.96	7.5	8.6	5.06	7.05333	14.68
995	CDC25C	mRNA	-0.876683	0.0288667	9.07	9.14	4.23	3.52	3.17	3.38	3.35667	7.48
90141	EFCAB11	mRNA	-0.876538	0.000136	12.51	10.45	12.09	4.76	5.25	6.06	5.35667	11.6833
6715	SRD5A1	mRNA	-0.876524	0.000177	15.39	14.31	19.21	8.04	7.7	7.51	7.75	16.3033
9528	TMEM59	mRNA	-0.875514	3.78e-05	87.81	97.25	103.46	34.3	38.98	51.54	41.6067	96.1733
653567	TMEM236	mRNA	-0.875467	0.0259658	4.94	5.26	2.07	1.98	1.54	1.52	1.68	4.09
23613	ZMYND8	mRNA	-0.874927	0.010318	28.24	27.65	12.87	12	11.41	8.23	10.5467	22.92
4026	LPP	mRNA	-0.874501	4.81e-06	8.59	8.85	6.42	3.49	3.49	4.11	3.69667	7.95333
22901	ARSG	mRNA	-0.874134	0.0416678	12.74	12.49	12.26	3.79	4.4	9.13	5.77333	12.4967
64333	ARHGAP9	mRNA	-0.873897	0.0432329	133.46	126.52	57.6	38.31	41.27	65.64	48.4067	105.86
23621	BACE1	mRNA	-0.872738	0.0455764	3.88	3.88	1.74	1.72	1.7	1.07	1.49667	3.16667
1820	ARID3A	mRNA	-0.871754	0.000978	11.59	10.79	6.73	4.92	4.89	3.49	4.43333	9.70333
9400	RECQL5	mRNA	-0.871279	7.76e-07	18.15	15.04	13.59	7.93	7.93	6.29	7.38333	15.5933
253260	RICTOR	mRNA	-0.871248	8.57e-09	45.19	44.31	34.75	19.2	18.05	20.44	19.23	41.4167
22876	INPP5F	mRNA	-0.871106	0.0109354	59.96	64.75	93.81	30.49	30.08	39.94	33.5033	72.84
89891	DYNC2I2	mRNA	-0.870164	0.00011	30.63	28.51	35.65	15.67	15.27	13.7	14.88	31.5967
81620	CDT1	mRNA	-0.869822	1.51e-06	41.54	42.73	30.7	17.57	21.01	15.41	17.9967	38.3233
149951	COMMD7	mRNA	-0.869532	0.0030263	73.79	65.64	44.14	36	34.82	21.45	30.7567	61.19
55824	PAG1	mRNA	-0.869222	0.0216687	134.91	129.68	51.5	52.74	52.86	41.05	48.8833	105.363
55755	CDK5RAP2	mRNA	-0.868359	1.02e-09	34.96	32.81	26.17	13.8	15.39	14.42	14.5367	31.3133
51258	MRPL51	mRNA	-0.867981	5.81e-06	145.07	133.14	146.31	65.34	61.17	73.16	66.5567	141.507
55128	TRIM68	mRNA	-0.866413	2.26e-07	22.29	22.97	23.06	10.45	11.56	10.88	10.9633	22.7733
57677	ZFP14	mRNA	-0.865741	0.000621	5.32	5.23	3.33	1.98	2.55	2	2.17667	4.62667
196513	DCP1B	mRNA	-0.865654	4.57e-06	15.45	15.29	14.04	7.09	6.92	7.11	7.04	14.9267
93589	CACNA2D4	mRNA	-0.865633	0.0499637	1.25	1.15	0.92	0.5	0.46	0.63	0.53	1.10667
3635	INPP5D	mRNA	-0.865614	0.00581365	53.14	52.33	27.24	18	19.22	24.08	20.4333	44.2367
2593	GAMT	mRNA	-0.865347	0.032007	12.66	13.52	7.29	3.89	6.72	3.49	4.7	11.1567
79089	TMUB2	mRNA	-0.864075	2.83e-05	30.61	32.29	35	16.05	14.34	16.5	15.63	32.6333
9735	KNTC1	mRNA	-0.863456	0.00177046	39.03	36.43	20.25	15.97	16.02	12.27	14.7533	31.9033
8508	NIPSNAP1	mRNA	-0.863186	0.0177475	51.16	47.51	25.53	23.77	22.03	12.89	19.5633	41.4
6491	STIL	mRNA	-0.863099	6.59e-05	23.91	21.99	14.27	10.01	9.12	8.46	9.19667	20.0567
1486	CTBS	mRNA	-0.863084	3.4e-09	22.48	19.76	17.03	10.23	9.44	8.26	9.31	19.7567
284391	ZNF844	mRNA	-0.862946	1.47e-05	10.46	10.06	8.81	5.11	5.26	3.5	4.62333	9.77667
4193	MDM2	mRNA	-0.862728	4.04e-06	170.02	153.31	176.6	75.84	72.49	86.2	78.1767	166.643
410	ARSA	mRNA	-0.862312	5.32e-05	28.82	30.58	33.95	10.17	13.89	16.8	13.62	31.1167
91289	LMF2	mRNA	-0.860843	3.44e-08	41.92	41.27	44.1	19.01	21.7	18.92	19.8767	42.43
54494	C11orf71	mRNA	-0.86082	0.0067645	5.86	7.2	6.91	3.41	2.65	2.24	2.76667	6.65667
1318	SLC31A2	mRNA	-0.86028	0.00164855	9.93	9.85	11.24	3.56	4	5.84	4.46667	10.34
10488	CREB3	mRNA	-0.860192	0.0379341	56.65	57.44	69.66	21.22	22.66	42.54	28.8067	61.25
9477	MED20	mRNA	-0.859673	0.00419139	21.82	20.72	26.32	10.46	8.92	13.05	10.81	22.9533
23125	CAMTA2	mRNA	-0.858866	0.000161	51.07	52	60.98	22.14	25.92	28.84	25.6333	54.6833
5565	PRKAB2	mRNA	-0.858584	2.61e-10	18.01	18.7	15.9	8.69	7.78	8.58	8.35	17.5367
130399	ACVR1C	mRNA	-0.857756	0.0401678	1.42	1.26	0.74	0.66	0.46	0.5	0.54	1.14
955	ENTPD6	mRNA	-0.85743	4.46e-05	44.94	42.76	36.91	20.22	23.97	14.64	19.61	41.5367
57690	TNRC6C	mRNA	-0.856697	1.15e-05	14.02	15.72	10.81	6.07	6.69	5.68	6.14667	13.5167
51761	ATP8A2	mRNA	-0.855468	0.00124326	2.26	1.77	1.51	0.82	1.02	0.8	0.88	1.84667
51538	ZCCHC17	mRNA	-0.855017	0.00386692	53.21	56.77	81.97	33.9	29.89	27.46	30.4167	63.9833
1200	TPP1	mRNA	-0.854742	0.00600238	74.04	78.47	95.11	32.22	34.87	50.5	39.1967	82.54
23503	ZFYVE26	mRNA	-0.854632	3.86e-05	14.73	15.55	19.96	7.61	8.18	8.45	8.08	16.7467
57157	PHTF2	mRNA	-0.853915	3.93e-05	38.32	35.85	38.18	16.1	16.27	19.36	17.2433	37.45
55014	STX17	mRNA	-0.853801	0.00192299	26.65	23.04	18.26	9.39	9	13.43	10.6067	22.65
25900	IFFO1	mRNA	-0.853789	2.74e-06	31.03	31.21	33.88	15	15.25	12.24	14.1633	32.04
3004	GZMM	mRNA	-0.852893	9.18e-06	37.83	41.31	31.7	17.13	19.3	16.23	17.5533	36.9467
7746	ZSCAN9	mRNA	-0.851959	0.00145469	13.57	11.75	13.83	7.03	6.64	5.03	6.23333	13.05
122970	ACOT4	mRNA	-0.851108	0.00322726	11.77	8.39	9.13	4.89	4.93	4.21	4.67667	9.76333
9114	ATP6V0D1	mRNA	-0.849351	0.00944783	52.64	58.11	87.04	29.28	32.36	34	31.88	65.93
170575	GIMAP1	mRNA	-0.849039	0.0013277	16.91	14.85	9.91	6.22	5.98	7.44	6.54667	13.89
388341	LRRC75A	mRNA	-0.847339	6.5e-08	83.38	83.06	83.93	37.51	39.21	42.68	39.8	83.4567
51292	GMPR2	mRNA	-0.847203	1.62e-11	54.75	53.04	46.13	24.26	26.59	22.45	24.4333	51.3067
1955	MEGF9	mRNA	-0.846478	0.00599084	9.38	8.79	13.85	5.35	5.39	4.81	5.18333	10.6733
175	AGA	mRNA	-0.84633	1.23e-05	21.49	18.09	15.77	8.99	9.54	7.89	8.80667	18.45
55204	GOLPH3L	mRNA	-0.845811	0.00678948	23.28	22.37	28.5	10.34	10.07	14.88	11.7633	24.7167
285440	CYP4V2	mRNA	-0.845151	0.00256667	14.79	13.02	8.07	6.29	6.28	4.52	5.69667	11.96
25864	ABHD14A	mRNA	-0.845114	0.0402539	12.94	9.54	6.4	4.79	5.02	3.98	4.59667	9.62667
90529	STPG1	mRNA	-0.844338	0.0347973	7.04	6.18	8.05	3.01	2.73	4.58	3.44	7.09
22852	ANKRD26	mRNA	-0.843383	0.000327	5.66	5.83	3.35	2.01	2.18	2.08	2.09	4.94667
64332	NFKBIZ	mRNA	-0.842388	0.000364	84.21	98.69	79.03	37.85	35.83	50.78	41.4867	87.31
4998	ORC1	mRNA	-0.841372	0.000236	35.42	28.98	20.23	14.44	13.76	11.8	13.3333	28.21
84309	NUDT16L1	mRNA	-0.840122	0.000457	26.59	28.73	35.42	15.87	16.6	14.45	15.64	30.2467
94039	ZNF101	mRNA	-0.839294	9.55e-06	63.03	59.84	47	28.89	25.84	30.73	28.4867	56.6233
84904	ARHGEF39	mRNA	-0.839201	0.000657	13.74	10.54	8.7	5.16	4.33	5.57	5.02	10.9933
2944	GSTM1	mRNA	-0.839118	0.0478099	22.71	23.09	11.15	11.83	8.99	6.38	9.06667	18.9833
51097	SCCPDH	mRNA	-0.83899	0.0243528	66.72	56.75	30.31	28.19	29.03	16.17	24.4633	51.26
5430	POLR2A	mRNA	-0.838738	0.000196	216.76	234.54	273.92	107.2	112.69	129.83	116.573	241.74
10955	SERINC3	mRNA	-0.837994	3e-05	85.17	87.17	86.66	37.19	35.76	46.84	39.93	86.3333
137994	LETM2	mRNA	-0.837645	3.17e-06	13.17	13.49	13.69	7.6	7.41	5.93	6.98	13.45
54954	FAM120C	mRNA	-0.83752	8.08e-05	8.49	8.57	7.88	4.12	5.95	3.99	4.68667	8.31333
403313	PLPP6	mRNA	-0.837053	0.00193456	13.86	12.44	8.56	6.43	5.99	4.28	5.56667	11.62
23112	TNRC6B	mRNA	-0.836955	9.9e-05	13.41	14.85	9.9	5.87	5.45	6.9	6.07333	12.72
4012	LNPEP	mRNA	-0.83678	3.1e-05	68.43	64.63	41.26	29.76	28.27	25.24	27.7567	58.1067
64754	SMYD3	mRNA	-0.836773	0.00169293	14.24	11.82	7.67	4.68	4.36	4.54	4.52667	11.2433
10367	MICU1	mRNA	-0.836475	0.00359766	46.37	44.88	68.15	25.67	27.6	24.76	26.01	53.1333
23527	ACAP2	mRNA	-0.836117	1.1e-09	38.73	39.05	31.81	16.34	16.46	17.81	16.87	36.53
9324	HMGN3	mRNA	-0.835679	0.00107102	115.97	92.38	67.56	46.54	48.31	31.33	42.06	91.97
7286	TUFT1	mRNA	-0.834136	0.0248913	13.67	14.98	22.35	6.87	8.24	9.63	8.24667	17
3631	INPP4A	mRNA	-0.83363	0.000817	50.7	50.17	34.38	17.81	18.01	24.16	19.9933	45.0833
90668	CARMIL3	mRNA	-0.832832	0.000599	5	5.36	4.53	2.01	2.84	2.34	2.39667	4.96333
51141	INSIG2	mRNA	-0.83258	7.01e-05	36.99	36.59	24.25	15.8	14.64	16.05	15.4967	32.61
25842	ASF1A	mRNA	-0.832112	0.00176697	57.42	46.65	62.82	23.34	26.09	31.32	26.9167	55.63
3707	ITPKB	mRNA	-0.83205	0.0331712	59.06	64.81	120.18	39.72	41.83	38.82	40.1233	81.35
125170	MIEF2	mRNA	-0.830479	0.00840926	5.29	3.95	4.35	2.59	2.1	1.81	2.16667	4.53
122553	TRAPPC6B	mRNA	-0.829625	1.39e-10	74.84	70.01	62.11	32.98	31.41	33.2	32.53	68.9867
10111	RAD50	mRNA	-0.829509	6.96e-12	26.99	24.8	20.8	12.29	11.94	10.78	11.67	24.1967
1075	CTSC	mRNA	-0.827583	0.0472439	180.81	177.29	334.2	105.34	102.2	144.16	117.233	230.767
9051	PSTPIP1	mRNA	-0.827028	0.00225327	106.36	95.89	74.27	36.35	40.37	55.38	44.0333	92.1733
84440	RAB11FIP4	mRNA	-0.826583	9.64e-05	19.34	21.12	15.94	7.52	9.28	10.29	9.03	18.8
94103	ORMDL3	mRNA	-0.826215	2.04e-05	71.01	76.15	78.23	32.3	37.02	38.67	35.9967	75.13
51478	HSD17B7	mRNA	-0.82292	1.56e-05	47.35	38.59	38.89	22.74	19.63	18.26	20.21	41.61
84958	SYTL1	mRNA	-0.82201	0.006923	22.55	17.26	13.27	7.06	8.69	9.98	8.57667	17.6933
283848	CES4A	mRNA	-0.821975	0.000956	8.5	7.54	7.61	3.37	4.5	3.4	3.75667	7.88333
51131	PHF11	mRNA	-0.821908	4.37e-05	123.57	123.5	151.42	66.43	67.62	61.21	65.0867	132.83
538	ATP7A	mRNA	-0.821592	0.00361367	10.51	10.53	7.24	3.95	3.92	5.65	4.50667	9.42667
375444	C5orf34	mRNA	-0.820955	0.0317697	13.72	12.61	5.74	5.96	4.75	4.54	5.08333	10.69
1429	CRYZ	mRNA	-0.820686	0.00538193	10.42	9.82	6.22	4.62	4.25	3.85	4.24	8.82
84513	PLPP5	mRNA	-0.820576	2.45e-05	56.18	56.16	61.7	31.73	27.09	23.83	27.55	58.0133
643707	GOLGA6L4	mRNA	-0.819953	0.00602534	9.39	9.15	12.73	5.36	5.03	5.13	5.17333	10.4233
155054	ZNF425	mRNA	-0.819561	0.0188367	3.52	2.88	3.28	1.39	1.56	1.79	1.58	3.22667
55619	DOCK10	mRNA	-0.819269	2.53e-10	202.25	208.03	202.75	98.99	96	102.28	99.09	204.343
26020	LRP10	mRNA	-0.818928	0.00061	50.35	51.53	47.66	19.95	21.86	29.53	23.78	49.8467
4170	MCL1	mRNA	-0.818103	4.39e-05	1069.38	1153.24	1107.47	498.56	491.08	627.4	539.013	1110.03
116966	WDR17	mRNA	-0.817935	0.00261036	2.66	2.11	2.5	1.2	1.36	1.05	1.20333	2.42333
10653	SPINT2	mRNA	-0.816951	0.00666783	49.94	48.78	35.43	25.54	26.41	13.71	21.8867	44.7167
317662	FAM149B1	mRNA	-0.816043	2.35e-07	22.51	20.88	16.14	9.42	8.41	7.58	8.47	19.8433
55672	NBPF1	mRNA	-0.814977	0.0256394	2.09	2.31	2.81	1.12	1.05	1.39	1.18667	2.40333
79075	DSCC1	mRNA	-0.814456	0.00498927	30.85	24.25	17.05	14.3	10.5	10.24	11.68	24.05
6016	RIT1	mRNA	-0.814165	0.00606298	28.12	28.48	35.36	12.98	13.43	18.52	14.9767	30.6533
54467	ANKIB1	mRNA	-0.813281	4.73e-10	65.92	60.98	48.88	29.64	30.79	25.31	28.58	58.5933
2584	GALK1	mRNA	-0.811719	9.1e-05	25.81	27.99	22.51	10.75	13.58	12.92	12.4167	25.4367
140609	NEK7	mRNA	-0.810984	0.000156	146.74	131.45	154.78	68.06	63.83	79.62	70.5033	144.323
51601	LIPT1	mRNA	-0.809844	0.0475024	5.85	8.1	5.09	3.87	2.99	2.47	3.11	6.34667
89953	KLC4	mRNA	-0.809631	0.00622736	9.43	12.69	7.41	5.35	4.66	5.08	5.03	9.84333
125893	ZNF816	mRNA	-0.80931	1.85e-06	28.4	23.89	26.04	12.82	13.34	12.53	12.8967	26.11
23064	SETX	mRNA	-0.808939	9.58e-07	77.07	74.84	83.39	41.22	41.53	31.13	37.96	78.4333
10152	ABI2	mRNA	-0.808634	0.00151431	36.73	33.22	20.59	13.77	12.38	16.06	14.07	30.18
29781	NCAPH2	mRNA	-0.808388	9.03e-14	86.15	83.77	84.72	36.08	37.35	35.44	36.29	84.88
51000	SLC35B3	mRNA	-0.807752	0.00125424	16.46	13.58	12.85	6.77	5.51	7.11	6.46333	14.2967
83452	RAB33B	mRNA	-0.807022	1.12e-06	11.94	11.71	11.05	5.9	5.42	5.7	5.67333	11.5667
113451	AZIN2	mRNA	-0.806479	0.0235096	4.04	4.93	5.71	2.06	1.98	2.28	2.10667	4.89333
114609	TIRAP	mRNA	-0.806374	0.0138339	10.97	10.45	14.62	5.93	5.36	6.65	5.98	12.0133
50488	MINK1	mRNA	-0.805894	1.76e-11	45.83	48.16	42.81	21.21	24.24	21.93	22.46	45.6
400986	ANKRD36C	mRNA	-0.805653	0.000285	8.46	7.53	6.21	3.75	4.43	2.77	3.65	7.4
101928764	LOC101928764	mRNA	-0.804311	0.0445328	2.67	2.38	3.14	1.08	1.34	1.65	1.35667	2.73
100534012	TNFAIP8L2-SCNM1	mRNA	-0.801297	0.0482156	12.44	9.59	6.28	3.39	5.25	5.24	4.62667	9.43667
7561	ZNF14	mRNA	-0.800781	6e-07	20.16	21.51	20.2	10.76	11.02	8.89	10.2233	20.6233
84173	ELMOD3	mRNA	-0.799678	0.000122	22.92	21.76	17.65	9.29	9.66	11.68	10.21	20.7767
4605	MYBL2	mRNA	-0.799583	7.34e-05	48.38	40.66	33.56	17.34	21.26	21.41	20.0033	40.8667
5498	PPOX	mRNA	-0.798761	1.89e-06	28.83	30.99	27.48	13.71	14.13	11.03	12.9567	29.1
10965	ACOT2	mRNA	-0.798742	0.00148157	28	28.96	32.79	15.19	17.67	14.26	15.7067	29.9167
83638	C11orf68	mRNA	-0.79823	0.0002	20.7	23.76	23.69	11.25	12.59	10.05	11.2967	22.7167
284306	ZNF547	mRNA	-0.797086	0.0391782	2.8	3.08	2.76	1.17	1.79	1.35	1.43667	2.88
64393	ZMAT3	mRNA	-0.796277	1.4e-08	28.25	29.77	26.33	14.05	12.94	14.54	13.8433	28.1167
65109	UPF3B	mRNA	-0.796195	0.000158	41.23	45.13	50.78	21.82	22.55	23.77	22.7133	45.7133
80774	LIMD2	mRNA	-0.795667	0.0360087	160.05	153.89	68.13	66.41	72.42	47.87	62.2333	127.357
147807	ZNF524	mRNA	-0.795586	0.0171784	16.48	17.13	12.72	5.61	7.99	9.24	7.61333	15.4433
9463	PICK1	mRNA	-0.795252	0.00101397	9.82	10.17	9.12	5.54	4.3	4.61	4.81667	9.70333
128338	DRAM2	mRNA	-0.795074	0.000913	45.13	47.63	27.59	20.16	18.63	19.65	19.48	40.1167
4175	MCM6	mRNA	-0.793855	2.46e-05	184.9	175.03	129.01	89.99	88.27	63.64	80.6333	162.98
5738	PTGFRN	mRNA	-0.792103	0.00518264	12.81	11.17	7.68	6.23	5.78	3.71	5.24	10.5533
57409	MIF4GD	mRNA	-0.791842	3.62e-06	50.65	45.53	34.08	19.68	23.38	17.36	20.14	43.42
64858	DCLRE1B	mRNA	-0.79078	9.94e-05	19.36	16.24	18.3	9.38	10.59	7.35	9.10667	17.9667
572	BAD	mRNA	-0.789488	0.000337	27.05	28.41	28.55	14.28	13.27	14.58	14.0433	28.0033
55924	INKA2	mRNA	-0.78948	0.00485039	4.46	3.91	5.07	2.05	2.27	2.43	2.25	4.48
831	CAST	mRNA	-0.789119	3.43e-12	102.13	102.48	100.31	53.91	50.48	47.57	50.6533	101.64
5366	PMAIP1	mRNA	-0.787903	0.000481	185.42	166.14	218.26	95.96	88.36	100.73	95.0167	189.94
221264	AK9	mRNA	-0.787868	0.00346456	5.75	5.63	4.98	3.44	3.73	2.89	3.35333	5.45333
57536	KIAA1328	mRNA	-0.787835	0.0402994	3.03	2.65	3.26	1.57	1.33	1.74	1.54667	2.98
84058	WDR54	mRNA	-0.7863	1.77e-06	54.6	57.28	43.43	25.41	29.23	22.5	25.7133	51.77
23438	HARS2	mRNA	-0.784715	0.000143	49.69	44.9	56.69	26.41	24.88	25.65	25.6467	50.4267
57142	RTN4	mRNA	-0.784558	0.00251574	162.92	158.52	206.76	86.47	80	99.41	88.6267	176.067
51008	ASCC1	mRNA	-0.783933	3.19e-10	53.82	50.89	40.86	23.56	24.21	22.7	23.49	48.5233
55256	ADI1	mRNA	-0.78346	7.89e-06	37.01	30.36	35.19	15.73	14.39	17.32	15.8133	34.1867
474344	GIMAP6	mRNA	-0.783271	2.9e-05	101.89	102.12	64.05	45.03	45.34	42.19	44.1867	89.3533
140775	SMCR8	mRNA	-0.782969	9.21e-06	44.35	47.19	48.85	21.71	23.25	25.22	23.3933	46.7967
5584	PRKCI	mRNA	-0.782127	5.92e-05	25.34	21.81	18.15	12.38	11.63	8.6	10.87	21.7667
7335	UBE2V1	mRNA	-0.781739	0.00174147	202.37	207.36	284.38	115.86	114.24	116.03	115.377	231.37
836	CASP3	mRNA	-0.780905	1.96e-06	114.47	101.63	100.78	61.64	54.97	43.5	53.37	105.627
9847	C2CD5	mRNA	-0.780439	0.0050747	37.89	32.55	19.04	16.89	14.29	12.22	14.4667	29.8267
84317	CCDC115	mRNA	-0.779567	3.15e-06	44.99	44.1	46.75	23.96	22.22	22	22.7267	45.28
115196	ZNF554	mRNA	-0.77939	0.0198305	14.96	14.55	21.15	7.78	6.33	8.99	7.7	16.8867
5973	RENBP	mRNA	-0.778057	0.00165893	18.84	21.53	21.89	12.06	10.52	8.72	10.4333	20.7533
25901	CCDC28A	mRNA	-0.777922	4.71e-05	41.41	34.33	36.21	17.4	18.89	19.78	18.69	37.3167
55422	ZNF331	mRNA	-0.777794	0.0272198	37.55	40.56	16.81	14.6	14.85	14.53	14.66	31.64
286046	XKR6	mRNA	-0.777647	0.00543559	5.91	6.45	5.45	2.57	2.77	3.4	2.91333	5.93667
10870	HCST	mRNA	-0.77651	0.00097	200.78	218.48	162.11	83.6	89.53	115.01	96.0467	193.79
9134	CCNE2	mRNA	-0.776449	5.66e-05	21.15	18.14	20.39	11.02	10.11	8.69	9.94	19.8933
7011	TEP1	mRNA	-0.776251	3.93e-09	47.68	48.78	40.7	21.92	22.6	24.02	22.8467	45.72
10868	USP20	mRNA	-0.775168	5.63e-06	62.7	65.21	51.48	26.74	30.1	32.89	29.91	59.7967
90427	BMF	mRNA	-0.774595	0.0185673	78.12	75.82	34.57	31.1	31.37	30.99	31.1533	62.8367
117155	CATSPER2	mRNA	-0.773867	0.0416735	3.16	3.57	1.72	1.32	1.55	1.34	1.40333	2.81667
51390	AIG1	mRNA	-0.773395	0.019563	15.84	16.36	9.62	7.76	7.19	6.42	7.12333	13.94
27031	NPHP3	mRNA	-0.773117	1.24e-05	15.24	16.62	15.26	7.11	8.08	8.5	7.89667	15.7067
729857	RGPD2	mRNA	-0.772983	0.0189748	6.58	5.74	4.73	1.95	3.14	3.06	2.71667	5.68333
55823	VPS11	mRNA	-0.772074	0.000395	28.51	28.24	33.16	15.29	14.06	16.24	15.1967	29.97
56063	TMEM234	mRNA	-0.771868	0.0201752	9.71	12.86	13.45	8.21	5.04	5.71	6.32	12.0067
9640	ZNF592	mRNA	-0.770825	2e-11	20.49	20.68	18.58	10.07	11.02	9.08	10.0567	19.9167
11279	KLF8	mRNA	-0.770577	0.00944783	4.22	3.42	2.64	1.09	1.39	1.4	1.29333	3.42667
916	CD3E	mRNA	-0.77011	4.4e-08	962.77	996.77	839.4	451.73	447.22	503.65	467.533	932.98
7442	TRPV1	mRNA	-0.770064	0.000155	8.34	7.62	6.81	3.44	4.12	3.99	3.85	7.59
57146	TMEM159	mRNA	-0.769956	0.000855	30.76	32.24	23.72	12.46	14.9	17.1	14.82	28.9067
113510	HELQ	mRNA	-0.769319	2.51e-06	20.16	20.52	20.18	11.05	9.87	10.92	10.6133	20.2867
100131187	TSTD1	mRNA	-0.769303	0.0296457	83.14	79.69	41.37	32.86	38.58	27.01	32.8167	68.0667
1415	CRYBB2	mRNA	-0.769035	0.0115795	31.5	26.66	35.99	15.62	14.58	17.49	15.8967	31.3833
23361	ZNF629	mRNA	-0.76841	0.0134885	17.78	19.45	13.16	10.64	9.49	5.3	8.47667	16.7967
4255	MGMT	mRNA	-0.7684	0.00548197	20.77	16.25	13.99	9	8.39	6.85	8.08	17.0033
80055	PGAP1	mRNA	-0.768033	0.000791	36.48	35.12	35.65	16.47	15.54	21.66	17.89	35.75
23600	AMACR	mRNA	-0.767201	0.0092268	5.91	5.37	3.87	2.55	3.2	2.18	2.64333	5.05
839	CASP6	mRNA	-0.76715	0.0161359	21.84	19.82	12.3	7.34	9.77	10.27	9.12667	17.9867
9896	FIG4	mRNA	-0.76637	6.54e-05	25.06	22.73	22.52	11	11.04	13.16	11.7333	23.4367
56255	TMX4	mRNA	-0.766254	3.49e-08	35.23	31.77	33.45	17.73	16.46	16.61	16.9333	33.4833
55764	IFT122	mRNA	-0.764795	0.000562	9.05	8.38	8.82	4.74	3.89	4.54	4.39	8.75
26091	HERC4	mRNA	-0.764688	1.14e-06	52.39	49.78	39.27	24.01	24.72	24.05	24.26	47.1467
3300	DNAJB2	mRNA	-0.764553	1.12e-06	63.7	73.15	48.63	29.79	30.86	31.73	30.7933	61.8267
56672	AKIP1	mRNA	-0.764324	1.51e-05	66.13	59.68	47.14	30.06	28.01	27.02	28.3633	57.65
57567	ZNF319	mRNA	-0.763814	7.43e-07	12.16	12.12	11.18	5.74	6.23	5.78	5.91667	11.82
112268437	LOC112268437	mRNA	-0.763489	0.0286209	16.9	15.35	10.32	5.45	6.39	9.33	7.05667	14.19
10384	BTN3A3	mRNA	-0.763087	1.53e-06	43.43	41.96	37.14	22.38	22.58	16.5	20.4867	40.8433
85025	TMEM60	mRNA	-0.762824	0.000781	29.75	28.14	22.17	14.48	12.85	12.98	13.4367	26.6867
11147	HHLA3	mRNA	-0.76275	0.0273515	15.43	14.07	14.76	6.85	5.62	7.96	6.81	14.7533
653319	KIAA0895L	mRNA	-0.762698	0.00264652	12.12	11.3	9.5	4.83	5.16	6.61	5.53333	10.9733
2189	FANCG	mRNA	-0.762097	5.11e-05	27.29	26.56	18.91	12.41	13.47	10.84	12.24	24.2533
126432	RINL	mRNA	-0.761762	7.16e-06	56.37	53.78	37.55	25.24	26.14	22.87	24.75	49.2333
144811	LACC1	mRNA	-0.76144	0.0467276	16.11	15.6	23.66	10.41	8.62	11.84	10.29	18.4567
4299	AFF1	mRNA	-0.760415	0.00151784	34.75	36.1	42.42	18.36	17.48	21.88	19.24	37.7567
3903	LAIR1	mRNA	-0.760101	0.0235703	23.11	23.38	13.86	7.11	6.91	10.4	8.14	20.1167
9918	NCAPD2	mRNA	-0.759846	0.0184617	82.58	84.37	38.16	33.35	37.29	31.9	34.18	68.37
7220	TRPC1	mRNA	-0.759717	0.0139778	1.67	1.49	1.14	0.7	0.7	0.69	0.696667	1.43333
64770	CCDC14	mRNA	-0.759586	0.00091	47.54	42.59	28.97	18.72	19.32	17.17	18.4033	39.7
22849	CPEB3	mRNA	-0.759488	0.013906	3.91	3.86	4.07	1.98	1.58	2.19	1.91667	3.94667
131870	NUDT16	mRNA	-0.759302	0.0230754	10.02	10.06	6.77	6.04	6.31	4.73	5.69333	8.95
4215	MAP3K3	mRNA	-0.759223	3.09e-05	24.47	24.92	28.25	13.4	13.46	13.7	13.52	25.88
51380	CSAD	mRNA	-0.758788	1.55e-05	16	16.91	15.54	8.46	8.34	8.01	8.27	16.15
56624	ASAH2	mRNA	-0.75693	0.00322433	7.77	8.27	8.8	4.81	3.67	4.19	4.22333	8.28
54058	C21orf58	mRNA	-0.756634	0.00251926	13.73	11.7	7.43	4.98	5.38	5.01	5.12333	10.9533
10023	FRAT1	mRNA	-0.755843	0.0487264	8.88	7.06	4.38	3.39	4.29	2.62	3.43333	6.77333
54793	KCTD9	mRNA	-0.754471	0.000152	85.83	81.3	55.72	41.83	40.03	31.11	37.6567	74.2833
132299	OCIAD2	mRNA	-0.75389	0.00041	130.26	129.87	80.39	58.03	60.36	47.26	55.2167	113.507
10487	CAP1	mRNA	-0.753594	6.12e-09	427.78	437.17	401.95	208.24	210.21	224.61	214.353	422.3
338440	ANO9	mRNA	-0.753187	0.0169184	29.94	33.86	15.63	13.05	14.35	12.46	13.2867	26.4767
606495	CYB5RL	mRNA	-0.75298	0.000891	5.8	6.36	4.98	2.83	2.71	2.49	2.67667	5.71333
6119	RPA3	mRNA	-0.751577	1.24e-05	33.93	32.72	29.46	16.16	15.12	17.56	16.28	32.0367
3953	LEPR	mRNA	-0.751016	0.0154804	5.75	3.91	4.35	2.84	2.28	1.82	2.31333	4.67
54521	WDR44	mRNA	-0.750815	0.00104645	24.1	21.65	25.8	11.86	10.93	13.73	12.1733	23.85
23558	WBP2	mRNA	-0.750523	0.00107038	100.5	113.06	121.89	49.97	57.47	64.2	57.2133	111.817
7456	WIPF1	mRNA	-0.750141	0.000878	355.22	351.34	272.15	139.88	143.64	191.7	158.407	326.237
10550	ARL6IP5	mRNA	-0.750091	0.0159282	233.03	214.83	284.52	109.71	106.1	158.37	124.727	244.127
26234	FBXL5	mRNA	-0.749061	3.13e-11	67.65	66.26	54.04	33.66	34.27	30.7	32.8767	62.65
3015	H2AZ1	mRNA	-0.748498	1.01e-08	883.75	807.64	702.99	424.8	381.41	412.34	406.183	798.127
2260	FGFR1	mRNA	-0.748449	0.000417	49.28	46.58	43.23	20.43	23.17	29.28	24.2933	46.3633
915	CD3D	mRNA	-0.748237	4.35e-05	1242.04	1259.09	858.48	556	542.27	603.01	567.093	1119.87
26276	VPS33B	mRNA	-0.747616	5.2e-08	35.53	38.83	31.74	18.32	18.61	17.56	18.1633	35.3667
2647	BLOC1S1	mRNA	-0.747378	0.000254	52.72	58.55	45.29	28.58	27.9	23.58	26.6867	52.1867
4668	NAGA	mRNA	-0.747072	0.012475	17.58	15.28	8.77	7.54	7.48	6.06	7.02667	13.8767
128989	TANGO2	mRNA	-0.746885	8.24e-06	22.43	23.1	23.63	12.14	12.51	10.51	11.72	23.0533
5927	KDM5A	mRNA	-0.745978	0.000494	48.33	51.02	58.92	26.18	25.51	29.67	27.12	52.7567
283149	BCL9L	mRNA	-0.745249	0.000878	31.06	33.17	19.76	13.21	15.87	13.12	14.0667	27.9967
3140	MR1	mRNA	-0.744603	0.00527681	27.92	25.13	14.21	11.53	11.42	11	11.3167	22.42
80045	GPR157	mRNA	-0.744548	0.00521868	4.26	4.39	3.31	1.79	1.98	2.37	2.04667	3.98667
4253	MIA2	mRNA	-0.744385	8.76e-06	75.79	66.51	71	35	35.61	39.47	36.6933	71.1
23317	DNAJC13	mRNA	-0.743955	3.19e-10	34.26	34.36	32.56	18.44	17.55	15.7	17.23	33.7267
92667	MGME1	mRNA	-0.743118	8.11e-07	55.06	49.78	42.63	26.36	23.11	23.63	24.3667	49.1567
84056	KATNAL1	mRNA	-0.742552	0.000194	5.39	4.33	4.5	2.22	1.97	2.04	2.07667	4.74
89846	FGD3	mRNA	-0.742397	0.000283	53.65	54.98	40.89	22.28	24.78	28.88	25.3133	49.84
9559	VPS26A	mRNA	-0.741526	0.00322541	41.12	41.6	56.44	24.8	23.63	23.93	24.12	46.3867
7430	EZR	mRNA	-0.741352	0.0012339	364.34	407.55	503.27	230.3	237.9	196.48	221.56	425.053
25777	SUN2	mRNA	-0.741204	0.00717324	156.16	170.34	87.86	65.25	70.89	75.23	70.4567	138.12
51177	PLEKHO1	mRNA	-0.741059	0.0368041	124.12	121.3	61.44	44.22	46.45	63.79	51.4867	102.287
8434	RECK	mRNA	-0.739912	0.000134	10.87	12.91	9.19	5.57	6.02	5.12	5.57	10.99
10026	PIGK	mRNA	-0.739839	0.0170841	16.21	14.68	9.12	8.32	7.29	4.88	6.83	13.3367
58191	CXCL16	mRNA	-0.739437	0.0207334	11.26	12.18	9.37	4.22	5.48	6.95	5.55	10.9367
83596	BCL2L12	mRNA	-0.739177	7.9e-05	52.1	53.84	38.17	26.17	22.73	21.17	23.3567	48.0367
26043	UBXN7	mRNA	-0.739171	0.0301903	48.86	56.59	81.67	30.55	29.05	37.68	32.4267	62.3733
57489	ODF2L	mRNA	-0.737152	6.77e-07	22.4	22.39	17.72	10.57	10.04	11.16	10.59	20.8367
3652	IPP	mRNA	-0.737067	1.69e-06	16.27	15.69	16.52	8.67	8.64	8.02	8.44333	16.16
23030	KDM4B	mRNA	-0.736905	0.0398484	86.52	93.33	38.09	37.24	42.06	29.93	36.41	72.6467
1375	CPT1B	mRNA	-0.736345	0.000416	34.57	33.48	30.01	14.98	15.79	19.72	16.83	32.6867
11130	ZWINT	mRNA	-0.736042	0.000546	96.12	76.42	58.19	44.17	40.68	32.22	39.0233	76.91
141	ADPRH	mRNA	-0.735964	0.00213532	6.35	5.41	5.1	3.24	2.85	2.73	2.94	5.62
7716	VEZF1	mRNA	-0.735842	0.000179	33.26	32.24	37.42	17.19	17.45	18.98	17.8733	34.3067
122961	ISCA2	mRNA	-0.735812	0.000214	37.11	33.93	24.7	15.76	18.78	13.79	16.11	31.9133
23204	ARL6IP1	mRNA	-0.735081	0.0318236	197.18	198.52	318.64	118.43	114.08	140.55	124.353	238.113
64921	CASD1	mRNA	-0.734916	0.000498	28.08	24.51	19.16	12.29	13.45	9.4	11.7133	23.9167
5116	PCNT	mRNA	-0.734914	0.000501	17.04	15.96	12.92	6.74	7.7	9.09	7.84333	15.3067
55876	GSDMB	mRNA	-0.734569	0.00505062	31.41	33.01	20.51	15.51	12.52	15.23	14.42	28.31
8464	SUPT3H	mRNA	-0.734501	0.0010952	8.25	8.01	9.13	4.64	4.68	4.06	4.46	8.46333
7378	UPP1	mRNA	-0.734499	0.0150954	140.26	136.64	214.29	83.27	89.65	81.03	84.65	163.73
89857	KLHL6	mRNA	-0.734336	5.75e-08	77.27	79.38	63.38	40.91	40.05	32.38	37.78	73.3433
25824	PRDX5	mRNA	-0.733912	4.6e-05	159.71	169.47	186.74	82.2	88.07	89.26	86.51	171.973
387914	SHISA2	mRNA	-0.733363	0.0142303	6.21	5.67	5.71	2.33	3.15	3.61	3.03	5.86333
23113	CUL9	mRNA	-0.733166	0.000157	22.87	24.07	15.19	11.8	11.17	9.73	10.9	20.71
51071	DERA	mRNA	-0.732273	0.0136396	26.6	19.92	15.16	12	11.19	8.51	10.5667	20.56
26297	SERGEF	mRNA	-0.732001	0.022105	13.94	12.93	9.01	7.66	5.97	4.84	6.15667	11.96
5777	PTPN6	mRNA	-0.731891	0.0273139	474.18	445.37	216.16	206.77	223.62	151.15	193.847	378.57
10625	IVNS1ABP	mRNA	-0.731877	0.010194	358.13	339.14	482.85	199.45	184.97	235.19	206.537	393.373
4163	MCC	mRNA	-0.731308	4.08e-05	5.41	5.88	5.55	2.95	2.82	2.95	2.90667	5.61333
79671	NLRX1	mRNA	-0.731178	0.00365029	13.34	13.12	9.16	6.91	7.5	4.46	6.29	11.8733
1195	CLK1	mRNA	-0.73108	0.00851393	267.02	275.34	347.15	145.52	133.94	182.18	153.88	296.503
29965	CDIP1	mRNA	-0.730737	0.000355	76.67	74.62	89.68	38.45	41.75	43.74	41.3133	80.3233
4595	MUTYH	mRNA	-0.730404	1.42e-05	34.74	34.74	34.77	18.11	20.86	15.9	18.29	34.75
57184	FAM219B	mRNA	-0.730246	7.04e-06	39.31	35.66	42.21	19.83	17.62	21.46	19.6367	39.06
1020	CDK5	mRNA	-0.729594	0.00445341	22.36	21.09	15.58	9.31	11.77	9.35	10.1433	19.6767
399512	SLC25A35	mRNA	-0.729367	0.00112087	8.74	8.86	7.29	4.91	3.94	4.18	4.34333	8.29667
55613	MTMR8	mRNA	-0.729173	0.0422217	5.24	5.58	3.19	2.54	2.17	2.46	2.39	4.67
57547	ZNF624	mRNA	-0.727948	0.0326151	5.26	4.28	3.7	2.9	2.37	1.55	2.27333	4.41333
89781	HPS4	mRNA	-0.727483	2.2e-07	44.83	40.41	35.15	21.95	22.79	17.9	20.88	40.13
394	ARHGAP5	mRNA	-0.727464	1.31e-08	27.21	26.19	23.06	14.54	13.61	11.57	13.24	25.4867
57060	PCBP4	mRNA	-0.727422	0.0112092	12.78	12.27	9.65	6.7	4.57	6.6	5.95667	11.5667
7403	KDM6A	mRNA	-0.727292	0.0220404	52.32	59.38	72.4	28.35	27.63	42	32.66	61.3667
124790	HEXIM2	mRNA	-0.726939	0.0111832	9.75	8.61	8.42	4.08	4.14	5.18	4.46667	8.92667
23046	KIF21B	mRNA	-0.726517	0.0079115	58.04	61.31	32.18	26.29	29.23	21.32	25.6133	50.51
139341	FUNDC1	mRNA	-0.725556	0.000575	38.77	33.32	26.3	17.65	17.51	15.73	16.9633	32.7967
54901	CDKAL1	mRNA	-0.725448	6.36e-08	27.34	30.46	23.96	14.62	14.7	14.5	14.6067	27.2533
201895	SMIM14	mRNA	-0.725007	0.000622	4.47	4.19	4.14	2.09	2.58	2.02	2.23	4.26667
116151	FAM210B	mRNA	-0.724903	0.00407018	6.97	6.66	5.65	3.85	3.55	2.67	3.35667	6.42667
53405	CLIC5	mRNA	-0.724631	0.000115	15.19	17.57	20.48	9.27	9.76	9.69	9.57333	17.7467
55791	LRIF1	mRNA	-0.723468	5.27e-08	94.83	98.93	82.14	52.62	49.04	52.07	51.2433	91.9667
[truncated: 3,880 more rows]
