# Supplementary material for: A2AR-mediated CXCL5 upregulation on macrophages promotes NSCLC progression via NETosis
Source: Cancer Immunol Immunother. 2024 Apr 20;73(6):108. doi: 10.1007/s00262-024-03689-3 (PMC11032303; doi:10.1007/s00262-024-03689-3)
Supplement: Supplementary file 3 — (XLSX 15 kb) [file 262_2024_3689_MOESM3_ESM.xlsx]

## Sheet: Sheet1
supplementary table 2. clinical-pathological parameters of TMA
No.	name	H-Score	code No.	pathology	pathological grading
A1	T	1.67	CRsLug0905A0696	squamous cell carcinoma	Ⅰ
A2	P	16.73
A3	T	1.06	CRsLug0801A0457	squamous cell carcinoma	Ⅰ
A4	P	9.04
A5	T	2.42	E05A0742	squamous cell carcinoma	Ⅰ
A6	P	47.07
A7	T		CRsLug0709A0394	squamous cell carcinoma	Ⅱ
A8	P	7.08
A9	T		CRsLug0712A0445	squamous cell carcinoma	Ⅱ
A10	P	38.43
A11	T		CRsLug0801A0491	squamous cell carcinoma	Ⅱ
A12	P	4.9
A13	T	1.89	CRsLug0803A0495	squamous cell carcinoma	Ⅱ
A14	P	3.76
A15	T		CRsLug0803A0498	squamous cell carcinoma	Ⅱ
A16	P	2.55
B1	T	5.44	CRsLug0804A0511	squamous cell carcinoma	Ⅱ
B2	P	27.68
B3	T	1.86	CRsLug0806A0535	squamous cell carcinoma	Ⅱ
B4	P	7.99
B5	T		CRsLug0902A0634	squamous cell carcinoma	Ⅱ
B6	P	28.77
B7	T	6.18	CRsLug0904A0673	squamous cell carcinoma	Ⅱ
B8	P	26.67
B9	T	26.8	CRsLug0907A0734	squamous cell carcinoma	Ⅱ
B10	P	2.53
B11	T	128.01	E05A0745	squamous cell carcinoma	Ⅱ
B12	P	14.6
B13	T		E05A0757	squamous cell carcinoma	Ⅱ
B14	P	79.03
B15	T	21.37	E05A0760	squamous cell carcinoma	Ⅱ
B16	P	37.09
C1	T	3.12	E05A0788	squamous cell carcinoma	Ⅱ
C2	P	108.92
C3	T		E05A0819	squamous cell carcinoma	Ⅱ
C4	P	10.33
C5	T	42.34	CRsLug0803A0496	squamous cell carcinoma	Ⅲ
C6	P	42.16
C7	T	16.61	CRsLug0812A0628	squamous cell carcinoma	Ⅲ
C8	P	10.94
C9	T	10.49	CRsLug0902A0647	squamous cell carcinoma	Ⅲ
C10	P	61.54
C11	T	21.07	CRsLug0904A0674	squamous cell carcinoma	Ⅲ
C12	P	65
C13	T	35.65	CRsLug0904A0686	squamous cell carcinoma	Ⅲ
C14	P	34.51
C15	T	32.59	E05A0762	squamous cell carcinoma	Ⅲ
C16	P	55.73
D1	T	7.79	E05A0780	squamous cell carcinoma	Ⅲ
D2	P	70.15
D3	T	19.31	CRsLug0710A0430	squamous cell carcinoma	Ⅲ
D4	P	4.08
D5	T		CRsLug0801A0454	squamous cell carcinoma	Ⅲ
D6	P	19.48
D7	T	72.53	CRsLug0803A0505	squamous cell carcinoma	Ⅲ
D8	P	26.76
D9	T	63.35	CRsLug0901A0632	squamous cell carcinoma	Ⅲ
D10	P	104.42
D11	T	9.43	CRsLug0905A0709	squamous cell carcinoma	Ⅲ
D12	P	61.88
D13	T	12.74	CRsLug0705A0314	adenocarcinoma	Ⅱ
D14	P	30.23
D15	T	19.53	CRsLug0707A0380	adenocarcinoma	Ⅱ
D16	P	19.55
E1	T	85.81	CRsLug0709A0391	adenocarcinoma	Ⅱ
E2	P	36.42
E3	T		CRsLug0804A0528	adenocarcinoma	Ⅱ
E4	P	21.94
E5	T	91.92	CRsLug0812A0626	adenocarcinoma	Ⅱ
E6	P	52.57
E7	T	8.59	CRsLug0905A0711	adenocarcinoma	Ⅱ
E8	P	54.97
E9	T	5.92	CRsLug0907A0731	adenocarcinoma	Ⅱ
E10	P	22.87
E11	T	22.64	E05A0738	adenocarcinoma	Ⅱ
E12	P	94.93
E13	T	49.93	E05A0754	adenocarcinoma	Ⅱ
E14	P
E15	T	51.57	E05A0783	adenocarcinoma	Ⅱ
E16	P	120.32
F1	T	82.48	E05A0801	adenocarcinoma	Ⅱ
F2	P	48.46
F3	T	63.11	E05A0816	adenocarcinoma	Ⅱ
F4	P	50.41
F5	T		E05A0825	adenocarcinoma	Ⅱ
F6	P	8.22
F7	T		E05A0962	adenocarcinoma	Ⅱ
F8	P	91.62
F9	T	44.85	E05A0969	adenocarcinoma	Ⅱ
F10	P	43.35
F11	T	26.22	E05A0981	adenocarcinoma	Ⅱ
F12	P	6.51
F13	T		E05A0999	adenocarcinoma	Ⅱ
F14	P	114.7
F15	T	29.88	E05A1017	adenocarcinoma	Ⅱ
F16	P	92.17
G1	T	3.07	E05A1022	adenocarcinoma	Ⅱ
G2	P	48.48
G3	T	90.3	E05A1013	adenocarcinoma	Ⅱ
G4	P	17.02
G5	T	3.9	E05A1014	adenocarcinoma	Ⅱ
G6	P	51.53
G7	T	35.35	E05A1016	adenocarcinoma	Ⅱ
G8	P	89.32
G9	T	5.1	CRsLug0906A0720	adenocarcinoma	Ⅲ
G10	P	82.4
G11	T	35.74	E05A0824	adenocarcinoma	Ⅲ
G12	P	28.29
G13	T	8.98	CRsLug0412A0063	adenocarcinoma	Ⅱ
G14	P	93
G15	T	122.38	E05A1001	adenocarcinoma	Ⅲ
G16	P	139.16
H1	T		CRsLug0503A0071	adenocarcinoma	Ⅲ
H2	P	28.43
H3	T	3.29	E05A0820	adenocarcinoma	Ⅲ
H4	P	27.24
H5	T	29.09	E05A1010	adenocarcinoma	Ⅲ
H6	P
H7	T		E05A1026	adenocarcinoma	Ⅲ
H8	P	105.61
H9	T	0.58	CRsLug0702A0262	bronchioloalveolar carcinoma	Ⅰ
H10	P	50.93
H11	T	20.76	CRsLug0712A0442	bronchioloalveolar carcinoma	Ⅰ
H12	P	5.43
H13	T	3.46	CRsLug0801A0456	bronchioloalveolar carcinoma	Ⅰ
H14	P	36.66
H15	T		CRsLug0903A0667	bronchioloalveolar carcinoma	Ⅰ
H16	P	55.41
I1	T		CRsLug0905A0695	bronchioloalveolar carcinoma	Ⅰ
I2	P	27.35
