# Supplementary material for: A2AR-mediated CXCL5 upregulation on macrophages promotes NSCLC progression via NETosis
Source: Cancer Immunol Immunother. 2024 Apr 20;73(6):108. doi: 10.1007/s00262-024-03689-3 (PMC11032303; doi:10.1007/s00262-024-03689-3)
Supplement: Supplementary file 4 — (XLSX 10 kb) [file 262_2024_3689_MOESM4_ESM.xlsx]

## Sheet: Sheet1
Supplementary table 3. Primers used for PCR
Primer name		sequence
Human-CXCL5	forward	AGCTGCGTTGCGTTTGTTTAC
	reverse	TGGCGAACACTTGCAGATTAC
Human-ADORA2A	forward	CATGCTAGGTTGGAACAACTGC
	reverse	AGATCCGCAAATAGACACCCA
Human-NT5E	forward	GCCTGGGAGCTTACGATTTTG
	reverse	TAGTGCCCTGGTACTGGTCG
Human-ENTPD1	forward	AGGTGCCTATGGCTGGATTAC
	reverse	CCAAAGCTCCAAAGGTTTCCT
Human-β-actin	forward	CTCCATCCTGGCCTCGCTGT
	reverse	GCTGTCACCTTCACCGTTCC
Human-RELA	forward	GTGGGGACTACGACCTGAATG
	reverse	GGGGCACGATTGTCAAAGATG
