# Supplementary material for: A2AR-mediated CXCL5 upregulation on macrophages promotes NSCLC progression via NETosis
Source: Cancer Immunol Immunother. 2024 Apr 20;73(6):108. doi: 10.1007/s00262-024-03689-3 (PMC11032303; doi:10.1007/s00262-024-03689-3)
Supplement: Supplementary file 5 — (XLSX 10 kb) [file 262_2024_3689_MOESM5_ESM.xlsx]

## Sheet: Sheet1
supplementary table 4. exhaustion-associated genes
Gene Symbol	treated_1 TPM	treated_2 TPM	treated_3 TPM	NC_1 TPM	NC_2 TPM	NC_3 TPM
SARDH	4.02	5.02	1.03	0.24	0.44	0.5
IFI35	203.88	175.07	178.05	25.77	23.86	26.17
TOX	7.34	8.43	7.13	1.43	0.67	1.41
CXCL13	2.56	1.77	4.18	0.67	0.89	0.22
ACP5	7.66	10.88	2.44	1.11	1.38	1.81
BST2	242.59	213.29	191.34	46.98	43.82	53.18
CTSD	289.83	310.52	333.37	61.03	70.46	127.31
ITGAE	36.81	39	6.33	8.02	8.21	6.1
SIRPG	129.44	121.8	35.18	29.53	30.43	23.05
RGS2	73.54	84.07	132.71	16.35	14.42	52.67
CTLA4	80.75	88.81	126.13	26.97	29.22	39.18
HAVCR2	410.81	378.87	367.15	96.18	94.01	190.17
GALM	97.5	94.15	107.81	24.8	25.2	49.65
IGFLR1	112.97	113.33	145.56	29.49	35.29	71.95
PRDX5	159.71	169.47	186.74	82.2	88.07	89.26
SNX9	313.03	314.05	278.61	216.03	203.15	165.5
STAT3	263.36	279.86	271.99	200.73	203.41	181.2
