# Supplementary material for: A2AR-mediated CXCL5 upregulation on macrophages promotes NSCLC progression via NETosis
Source: Cancer Immunol Immunother. 2024 Apr 20;73(6):108. doi: 10.1007/s00262-024-03689-3 (PMC11032303; doi:10.1007/s00262-024-03689-3)
Supplement: Supplementary file 6 — (XLSX 11 kb) [file 262_2024_3689_MOESM6_ESM.xlsx]

## Sheet: Sheet1
Supplementary table 5. top 10 differentially expressed genes
Gene ID	Gene Symbol	control 1	control 2	control 3	coculture 1	coculture 2	coculture 3	control	coculture	log2 (coculture/control)	Qvalue (coculture-vs-control)
6374	CXCL5	5.8	4.99	1.81	55.72	2029.09	107.49	4.2	730.767	7.42782	0
3559	IL2RA	1.01	0.45	2.79	88.51	182.63	128.41	1.41667	133.183	6.63302	0
3304	HSPA1B	7.45	6.92	6.95	865.62	658.07	24.19	7.10667	515.96	6.11522	0
445347	TARP	0.71	0.64	1.2	6.62	163.41	8.21	0.85	59.4133	5.84368	0
8685	MARCO	4.72	0.79	1.63	214.01	3.91	138.71	2.38	118.877	5.61609	0
4493	MT1E	1.1	0.54	20.8	791.88	0.62	219.81	7.48	337.437	5.46299	0
135	ADORA2A	0.61	3.99	1.54	95.18	146.92	38.7	2.04667	93.6	5.44367	0
4501	MT1X	18.21	4.48	74.06	3416.6	2.81	815.23	32.25	1411.55	5.40403	0
50486	G0S2	1.01	23.88	1.09	662.72	89.96	327.92	8.66	360.2	5.29597	0
6615	SNAI1	0.46	1.09	0.16	45.8	16.54	7.89	0.57	23.41	5.27906	0
