# Supplementary material for: A2AR-mediated CXCL5 upregulation on macrophages promotes NSCLC progression via NETosis
Source: Cancer Immunol Immunother. 2024 Apr 20;73(6):108. doi: 10.1007/s00262-024-03689-3 (PMC11032303; doi:10.1007/s00262-024-03689-3)
Supplement: Supplementary file 7 — (XLSX 56 kb) [file 262_2024_3689_MOESM7_ESM.xlsx]

## Sheet: upregulated TF on macrophages
Supplememtary table 6a. The analysis of transcription factor in macrophages
Gene ID	Gene Symbol	Type	ZL3 Expression	ZL4 Expression	log2 (ZL4/ZL3)	Qvalue (ZL3-vs-ZL4)	TF Term	TF Term Level1	TF Term Level2
3280	HES1	mRNA	0.743333	19.0933	4.66162	0	bHLH///A basic helix-loop-helix (bHLH) is a protein structural motif that characterizes one of the largest families of dimerizing transcription factors.It should not be confused with the helix-turn-helix domain.	bHLH	bHLH
6775	STAT4	mRNA	1.78	21.7867	3.60622	0	STAT///STAT proteins (Signal Transducers and Activators of Transcription) are a family of transcription factors that are specifically activated to regulate gene transcription when cells encounter cytokines and growth factors.	STAT	STAT
23462	HEY1	mRNA	0.59	5.62333	3.24196	4.35e-119	bHLH///A basic helix-loop-helix (bHLH) is a protein structural motif that characterizes one of the largest families of dimerizing transcription factors.It should not be confused with the helix-turn-helix domain.	bHLH	bHLH
604	BCL6	mRNA	25.2933	134.203	2.9233	0	ZBTB///The BTB (for BR-C, ttk and bab) or POZ (for Pox virus and Zinc finger) domain is present near the N-terminus of a fraction of zinc finger proteins and in proteins that contain the Kelch motif and a family of pox virus proteins. The BTB/POZ domain mediates homomeric dimerisation and in some instances heteromeric dimerisation.	ZBTB	ZBTB
84159	ARID5B	mRNA	6.23333	42.6967	2.73144	0	ARID///ARID/BRIGHT DNA binding domain	ARID	ARID
1831	TSC22D3	mRNA	41.93	270.143	2.65466	0	TSC22///TSC-22/dip/bun family	TSC22	TSC22
860	RUNX2	mRNA	1.82667	11.3333	2.6077	0	Runt///Runt domain is an evolutionary conserved protein domain.	Runt	Runt
2114	ETS2	mRNA	40.4733	218.77	2.54381	0	ETS///In the field of molecular biology, the ETS (E26 transformation-specific) family is one of the largest families of transcription factors and is unique to animals.All ETS family members are identified through a highly conserved DNA binding domain, the ETS domain, which is a winged helix-turn-helix structure that binds to DNA sites with a central GGA(A/T) DNA sequence.	ETS	ETS
4783	NFIL3	mRNA	25.9633	122.837	2.21939	0	TF_bZIP///bZIP self-build	TF_bZIP	TF_bZIP
7597	ZBTB25	mRNA	6.49333	28.9767	2.15996	0	ZBTB///The BTB (for BR-C, ttk and bab) or POZ (for Pox virus and Zinc finger) domain is present near the N-terminus of a fraction of zinc finger proteins and in proteins that contain the Kelch motif and a family of pox virus proteins. The BTB/POZ domain mediates homomeric dimerisation and in some instances heteromeric dimerisation.	ZBTB	ZBTB
23099	ZBTB43	mRNA	4.84667	21.58	2.14209	0	ZBTB///The BTB (for BR-C, ttk and bab) or POZ (for Pox virus and Zinc finger) domain is present near the N-terminus of a fraction of zinc finger proteins and in proteins that contain the Kelch motif and a family of pox virus proteins. The BTB/POZ domain mediates homomeric dimerisation and in some instances heteromeric dimerisation.	ZBTB	ZBTB
3659	IRF1	mRNA	24.2733	108.677	2.00137	0	IRF///Interferon regulatory factors are proteins which regulate transcription of interferons.	IRF	IRF
56938	ARNTL2	mRNA	1.29667	5.08333	1.99329	5.56e-201	bHLH///A basic helix-loop-helix (bHLH) is a protein structural motif that characterizes one of the largest families of dimerizing transcription factors.It should not be confused with the helix-turn-helix domain.	bHLH	bHLH
4088	SMAD3	mRNA	3.49	13.8367	1.97175	0	MH1///The MH1 (MAD homology 1) domain is found at the amino terminus of MAD related proteins such as Smads. This domain is separated from the MH2 domain by a non-conserved linker region. The crystal structure of the MH1 domain shows that a highly conserved 11 residue beta hairpin is used to bind the DNA consensus sequence GNCN in the major groove, shown to be vital for the transcriptional activat…	MH1	MH1
10865	ARID5A	mRNA	30.4733	116	1.94227	0	ARID///ARID/BRIGHT DNA binding domain	ARID	ARID
4084	MXD1	mRNA	38.0933	140.087	1.85393	0	bHLH///A basic helix-loop-helix (bHLH) is a protein structural motif that characterizes one of the largest families of dimerizing transcription factors.It should not be confused with the helix-turn-helix domain.	bHLH	bHLH
5966	REL	mRNA	11.6133	41.8967	1.83674	0	RHD///Proteins containing the Rel homology domain (RHD) are eukaryotic transcription factors.	RHD	RHD
5990	RFX2	mRNA	2.28	8.3	1.81569	5.65e-163	RFX///RFX is a regulatory factor which binds to the X box of MHC class II genes and is essential for their expression.	RFX	RFX
6934	TCF7L2	mRNA	3.43333	11.3667	1.76255	3.61e-210	HMG///HMG (high mobility group) box.High mobility group (HMG) box domains are involved in binding DNA, and may be involved in protein-protein interactions as well. The structure of the HMG-box domain consists of three helices in an irregular array. HMG-box domains are found in one or more copies in HMG-box proteins, which form a large, diverse family involved in the regulation of DNA-dependent pr…	HMG	HMG
3726	JUNB	mRNA	258.83	836.02	1.70412	0	TF_bZIP///bZIP self-build	TF_bZIP	TF_bZIP
10725	NFAT5	mRNA	4.39333	14.3967	1.70215	0	RHD///Proteins containing the Rel homology domain (RHD) are eukaryotic transcription factors.	RHD	RHD
5970	RELA	mRNA	47.5233	155.08	1.69376	0	RHD///Proteins containing the Rel homology domain (RHD) are eukaryotic transcription factors.	RHD	RHD
5991	RFX3	mRNA	1.36667	5.22667	1.65389	1.41e-138	RFX///RFX is a regulatory factor which binds to the X box of MHC class II genes and is essential for their expression.	RFX	RFX
2113	ETS1	mRNA	1.05667	3.13333	1.6492	4.32e-72	ETS///In the field of molecular biology, the ETS (E26 transformation-specific) family is one of the largest families of transcription factors and is unique to animals.All ETS family members are identified through a highly conserved DNA binding domain, the ETS domain, which is a winged helix-turn-helix structure that binds to DNA sites with a central GGA(A/T) DNA sequence.	ETS	ETS
9572	NR1D1	mRNA	11.7	37.2633	1.62943	0	THR-like///zf-C4 self-build	THR-like	THR-like
79365	BHLHE41	mRNA	11.0167	32.2833	1.62349	0	bHLH///A basic helix-loop-helix (bHLH) is a protein structural motif that characterizes one of the largest families of dimerizing transcription factors.It should not be confused with the helix-turn-helix domain.	bHLH	bHLH
6095	RORA	mRNA	0.58	1.82333	1.61898	9.95e-84	THR-like///zf-C4 self-build	THR-like	THR-like
2355	FOSL2	mRNA	49.1933	168.24	1.58293	0	TF_bZIP///bZIP self-build	TF_bZIP	TF_bZIP
3148	HMGB2	mRNA	16.9333	50.5633	1.57722	1.8e-302	HMG///HMG (high mobility group) box.High mobility group (HMG) box domains are involved in binding DNA, and may be involved in protein-protein interactions as well. The structure of the HMG-box domain consists of three helices in an irregular array. HMG-box domains are found in one or more copies in HMG-box proteins, which form a large, diverse family involved in the regulation of DNA-dependent pr…	HMG	HMG
65986	ZBTB10	mRNA	2.24333	6.76333	1.55294	9.21e-246	ZBTB///The BTB (for BR-C, ttk and bab) or POZ (for Pox virus and Zinc finger) domain is present near the N-terminus of a fraction of zinc finger proteins and in proteins that contain the Kelch motif and a family of pox virus proteins. The BTB/POZ domain mediates homomeric dimerisation and in some instances heteromeric dimerisation.	ZBTB	ZBTB
116448	OLIG1	mRNA	2.57	7.81333	1.5515	3.97e-71	bHLH///A basic helix-loop-helix (bHLH) is a protein structural motif that characterizes one of the largest families of dimerizing transcription factors.It should not be confused with the helix-turn-helix domain.	bHLH	bHLH
6659	SOX4	mRNA	1.7	4.93667	1.51688	1.23e-93	HMG///HMG (high mobility group) box.High mobility group (HMG) box domains are involved in binding DNA, and may be involved in protein-protein interactions as well. The structure of the HMG-box domain consists of three helices in an irregular array. HMG-box domains are found in one or more copies in HMG-box proteins, which form a large, diverse family involved in the regulation of DNA-dependent pr…	HMG	HMG
3091	HIF1A	mRNA	85.73	246.193	1.50906	0	Others///Others	Others	Others
4791	NFKB2	mRNA	40.9733	107.027	1.42027	0	RHD///Proteins containing the Rel homology domain (RHD) are eukaryotic transcription factors.	RHD	RHD
1406	CRX	mRNA	0.88	2.36667	1.3922	1.88e-36	TF_Otx///Otx1 transcription factor.Otx proteins constitute a class of vertebrate homeodomain-containing transcription factors that have been shown to be essential for anterior head formation, including brain morphogenesis.	TF_Otx	TF_Otx
153222	CREBRF	mRNA	13.1033	33.52	1.36466	0	Others///Others	Others	Others
1051	CEBPB	mRNA	122.323	314.233	1.35257	0	TF_bZIP///bZIP self-build	TF_bZIP	TF_bZIP
3661	IRF3	mRNA	30.4167	70.9067	1.34258	0	IRF///Interferon regulatory factors are proteins which regulate transcription of interferons.	IRF	IRF
3720	JARID2	mRNA	14.0733	37.6367	1.33491	0	ARID///ARID/BRIGHT DNA binding domain	ARID	ARID
2117	ETV3	mRNA	9.87	23.3267	1.32918	0	ETS///In the field of molecular biology, the ETS (E26 transformation-specific) family is one of the largest families of transcription factors and is unique to animals.All ETS family members are identified through a highly conserved DNA binding domain, the ETS domain, which is a winged helix-turn-helix structure that binds to DNA sites with a central GGA(A/T) DNA sequence.	ETS	ETS
54790	TET2	mRNA	10.1467	25.97	1.30681	0	Others///Others	Others	Others
10062	NR1H3	mRNA	32.9767	78.0167	1.30314	0	THR-like///zf-C4 self-build	THR-like	THR-like
2649	NR6A1	mRNA	1.13	2.76667	1.26592	3.26e-58	GCNF-like///zf-C4 self-build	GCNF-like	GCNF-like
5359	PLSCR1	mRNA	46.1	114.387	1.24534	0	Others///Others	Others	Others
3516	RBPJ	mRNA	27.0467	65.7533	1.24148	0	CSL///Beta-trefoil DNA-binding domain.Members of this family of DNA binding domains adopt a beta-trefoil fold, that is, a capped beta-barrel with internal pseudo threefold symmetry. In the DNA-binding protein LAG-1, it also is the site of mutually exclusive interactions with NotchIC (and the viral protein EBNA2) and co-repressors (SMRT/N-Cor and CIR).	CSL	CSL
57491	AHRR	mRNA	32.5367	76.3867	1.22966	0	bHLH///A basic helix-loop-helix (bHLH) is a protein structural motif that characterizes one of the largest families of dimerizing transcription factors.It should not be confused with the helix-turn-helix domain.	bHLH	bHLH
2002	ELK1	mRNA	13.2267	30.96	1.22249	1.65e-238	ETS///In the field of molecular biology, the ETS (E26 transformation-specific) family is one of the largest families of transcription factors and is unique to animals.All ETS family members are identified through a highly conserved DNA binding domain, the ETS domain, which is a winged helix-turn-helix structure that binds to DNA sites with a central GGA(A/T) DNA sequence.	ETS	ETS
9209	LRRFIP2	mRNA	15.4767	36.3233	1.21905	6.97e-277	LRRFIP///LRRFIP family.Leucine-rich repeat flightless-interacting protein 1 (LRRFIP1) is a transcriptional repressor which preferentially binds to the GC-rich consensus sequence (5-AGCCCCCGGCG-3) and may regulate expression of TNF, EGFR and PDGFA. It may control smooth muscle cell proliferation following artery injury through PDGFA repression and may also bind double-stranded RNA. It interacts wi…	LRRFIP	LRRFIP
64651	CSRNP1	mRNA	19.93	48.3	1.21847	0	CSRNP///Cysteine/serine-rich nuclear protein N-terminus.This presumed domain is found at the N-terminus of cysteine/serine-rich nuclear proteins. These proteins act as transcriptional activators.	CSRNP	CSRNP
8848	TSC22D1	mRNA	12.93	35.4	1.19895	4.58e-306	TSC22///TSC-22/dip/bun family	TSC22	TSC22
405	ARNT	mRNA	23.3833	53.5433	1.18792	0	bHLH///A basic helix-loop-helix (bHLH) is a protein structural motif that characterizes one of the largest families of dimerizing transcription factors.It should not be confused with the helix-turn-helix domain.	bHLH	bHLH
10472	ZBTB18	mRNA	5.28	11.36	1.17941	2.99e-126	ZBTB///The BTB (for BR-C, ttk and bab) or POZ (for Pox virus and Zinc finger) domain is present near the N-terminus of a fraction of zinc finger proteins and in proteins that contain the Kelch motif and a family of pox virus proteins. The BTB/POZ domain mediates homomeric dimerisation and in some instances heteromeric dimerisation.	ZBTB	ZBTB
51742	ARID4B	mRNA	11.18	25.1467	1.16101	0	ARID///ARID/BRIGHT DNA binding domain	ARID	ARID
7494	XBP1	mRNA	54.1767	123.413	1.15585	0	TF_bZIP///bZIP self-build	TF_bZIP	TF_bZIP
10620	ARID3B	mRNA	6.35	14.28	1.15424	2.75e-155	ARID///ARID/BRIGHT DNA binding domain	ARID	ARID
64344	HIF3A	mRNA	0.96	2.27667	1.14766	1.15e-24	bHLH///A basic helix-loop-helix (bHLH) is a protein structural motif that characterizes one of the largest families of dimerizing transcription factors.It should not be confused with the helix-turn-helix domain.	bHLH	bHLH
8553	BHLHE40	mRNA	75.6333	169.473	1.1474	0	bHLH///A basic helix-loop-helix (bHLH) is a protein structural motif that characterizes one of the largest families of dimerizing transcription factors.It should not be confused with the helix-turn-helix domain.	bHLH	bHLH
7975	MAFK	mRNA	10.05	22.0667	1.14224	2.37e-177	TF_bZIP///bZIP self-build	TF_bZIP	TF_bZIP
11016	ATF7	mRNA	11.1367	20.1833	1.10564	3.34e-302	TF_bZIP///bZIP self-build	TF_bZIP	TF_bZIP
6777	STAT5B	mRNA	17.8133	38.5567	1.10511	0	STAT///STAT proteins (Signal Transducers and Activators of Transcription) are a family of transcription factors that are specifically activated to regulate gene transcription when cells encounter cytokines and growth factors.	STAT	STAT
7110	TMF1	mRNA	7.86667	17.06	1.10013	9.26e-272	Others///Others	Others	Others
4093	SMAD9	mRNA	0.676667	1.48	1.09961	1.3e-17	MH1///The MH1 (MAD homology 1) domain is found at the amino terminus of MAD related proteins such as Smads. This domain is separated from the MH2 domain by a non-conserved linker region. The crystal structure of the MH1 domain shows that a highly conserved 11 residue beta hairpin is used to bind the DNA consensus sequence GNCN in the major groove, shown to be vital for the transcriptional activat…	MH1	MH1
58508	KMT2C	mRNA	7.53667	16.22	1.08164	0	HMG///HMG (high mobility group) box.High mobility group (HMG) box domains are involved in binding DNA, and may be involved in protein-protein interactions as well. The structure of the HMG-box domain consists of three helices in an irregular array. HMG-box domains are found in one or more copies in HMG-box proteins, which form a large, diverse family involved in the regulation of DNA-dependent pr…	HMG	HMG
23060	ZNF609	mRNA	10.2867	20.57	1.04784	0	Others///Others	Others	Others
58487	CREBZF	mRNA	5.97333	12.02	1.04505	1.77e-170	TF_bZIP///bZIP self-build	TF_bZIP	TF_bZIP
1628	DBP	mRNA	24.4767	49.8467	1.0349	6.75e-183	TF_bZIP///bZIP self-build	TF_bZIP	TF_bZIP
653121	ZBTB8A	mRNA	1.95	4.05333	1.03156	8.12e-63	ZBTB///The BTB (for BR-C, ttk and bab) or POZ (for Pox virus and Zinc finger) domain is present near the N-terminus of a fraction of zinc finger proteins and in proteins that contain the Kelch motif and a family of pox virus proteins. The BTB/POZ domain mediates homomeric dimerisation and in some instances heteromeric dimerisation.	ZBTB	ZBTB
55893	ZNF395	mRNA	30.2933	63.6067	1.02973	0	Others///Others	Others	Others
6932	TCF7	mRNA	1.03	2.08333	1.02893	1.18e-19	HMG///HMG (high mobility group) box.High mobility group (HMG) box domains are involved in binding DNA, and may be involved in protein-protein interactions as well. The structure of the HMG-box domain consists of three helices in an irregular array. HMG-box domains are found in one or more copies in HMG-box proteins, which form a large, diverse family involved in the regulation of DNA-dependent pr…	HMG	HMG
7019	TFAM	mRNA	7.45	16.18	1.02866	1.3e-91	HMG///HMG (high mobility group) box.High mobility group (HMG) box domains are involved in binding DNA, and may be involved in protein-protein interactions as well. The structure of the HMG-box domain consists of three helices in an irregular array. HMG-box domains are found in one or more copies in HMG-box proteins, which form a large, diverse family involved in the regulation of DNA-dependent pr…	HMG	HMG
24149	ZNF318	mRNA	6.57333	13.6633	1.02742	9.13e-223	Others///Others	Others	Others
403341	ZBTB34	mRNA	4	7.94	1.00625	5.59e-108	ZBTB///The BTB (for BR-C, ttk and bab) or POZ (for Pox virus and Zinc finger) domain is present near the N-terminus of a fraction of zinc finger proteins and in proteins that contain the Kelch motif and a family of pox virus proteins. The BTB/POZ domain mediates homomeric dimerisation and in some instances heteromeric dimerisation.	ZBTB	ZBTB

## Sheet: Factors predicted with PROMO
Supplememtary table 6b.
-- Input sequence ---------------------------------------------------
>NC_000004.12:c74000678-73998678 Homo sapiens chromosome 4, GRCh38.p14 Primary Assembly
AAACAAATTCGTGTGTTCACTTATGTTTAAAATAGCTTATTTAGAACTAACGTAAACACACACACACACACACAGTTTAAAAGTCAATAACCTATGTAATTAAACTTCTTTTAAAAGAACAAAGTCTTATCCTATGGTTTACTCCCTGTGGTTACGTTGAATTTAATTGCCCAAGATTTTTTGAAGTGTTATCACTTCACCTAGGCTTAACTTTTGTCTTTCGATACACTCTAATCTCTAAAACGTCAACATACTAAATCTGCAGGCTGTTTTCTACAGATTACCACTCCCCAGAAAGATGAAGAATTACATTTTCTGAGTCAGGTATGATGCTGGTGATGTCAAGAAGCTGTGAAGACTTCTCATTTAGTTTCCCACAGAGTAAGGCCCATACCACCA…
CTCATCAGCCTCCCACAGCATCTCCAAATGGTGTCAAATACATATCTGGGGCTGGGAACAGAGCTGGGGCAGGCCTGGGATCCCTGGCAAGCTTTAGCCTGCGCTCACCATACTACACCTCACCCCCAACAAGACCAAAACCTCTTCCAATTCAATAGCATAGCAACTGCCAATAGCAAGGTATCTTCCATGGCAATTTGCTGGGTGATTTTGGAAGATTTTTGTTTAACTACCTGGACACACGTATACTTGCTATATACTACAAGTACAGAATTCTCAGTAAGCGGACTTACCAAAGTAGGTGATCTGTAGGGGAGTTAACAAAATTCAGTGGTCCTTTCAGGCCACTGACTTCAAGTGGCAAGAGACAAGGGTCTCTTGTTATCATGTTATCTTGGC…
-- Factors predicted by PROMO in this sequence ----------------------
NAME; MATRIX_WIDTH;
GR-beta [T01920]; 5
TFIID [T00820]; 7
HNF-3alpha [T02512]; 8
FOXP3 [T04280]; 6
PR B [T00696]; 7
PR A [T01661]; 7
c-Jun [T00133]; 7
HNF-1C [T01951]; 9
HNF-1B [T01950]; 9
SRY [T00997]; 9
TCF-4E [T02878]; 7
TFII-I [T00824]; 6
GATA-1 [T00306]; 6
C/EBPbeta [T00581]; 4
C/EBPalpha [T00105]; 7
Pax-5 [T00070]; 7
p53 [T00671]; 7
T3R-beta1 [T00851]; 9
GR-alpha [T00337]; 5
AP-2alphaA [T00035]; 6
HNF-1A [T00368]; 8
CREB [T00163]; 9
ATF-2 [T00167]; 10
XBP-1 [T00902]; 6
AP-1 [T00029]; 9
c-Fos [T00123]; 10
STAT4 [T01577]; 6
c-Ets-1 [T00112]; 7
STAT1beta [T01573]; 10
YY1 [T00915]; 4
NFI/CTF [T00094]; 8
GR [T05076]; 7
HOXD9 [T01424]; 10
HOXD10 [T01425]; 10
RBP-Jkappa [T01616]; 12
GATA-2 [T00308]; 9
c-Ets-2 [T00113]; 9
IRF-1 [T00423]; 9
NF-AT1 [T00550]; 9
LEF-1 [T02905]; 8
NF-AT1 [T01948]; 10
RXR-alpha [T01345]; 7
RAR-beta [T00721]; 10
RAR-beta:RXR-alpha [T05420]; 12
GCF [T00320]; 9
c-Myb [T00137]; 8
ER-alpha [T00261]; 5
NF-AT2 [T01945]; 10
NF-1 [T00539]; 8
E2F-1 [T01542]; 8
ENKTF-1 [T00255]; 8
MAZ [T00490]; 13
ETF [T00270]; 11
NF-kappaB [T00590]; 12
NF-kappaB1 [T00593]; 11
RelA [T00594]; 11
Elk-1 [T00250]; 9
VDR [T00885]; 9
PXR-1:RXR-alpha [T05671]; 8
AhR:Arnt [T05394]; 10
TBP [T00794]; 10
AR [T00040]; 9
NF-Y [T00150]; 8
PPAR-alpha:RXR-alpha [T05221]; 11
MITF [T01553]; 13
ATF3 [T01313]; 8
IRF-2 [T01491]; 6
HNF-4alpha [T03828]; 13
-- PROMO predictions detail ------------------------------------------
Sequence name; Factor name; Start position; End position; Dissimilarity; String; RE equally; RE query
NC_000004.12:c74000678-73998678 Homo sapiens chromosome 4, GRCh38.p14 Primary Assembly; GR-beta [T01920]; 4; 8; 0.000000; AAATT; 3.90820; 5.75559;
NC_000004.12:c74000678-73998678 Homo sapiens chromosome 4, GRCh38.p14 Primary Assembly; GR-beta [T01920]; 5; 9; 1.680765; AATTC; 3.90820; 4.67967;
NC_000004.12:c74000678-73998678 Homo sapiens chromosome 4, GRCh38.p14 Primary Assembly; GR-beta [T01920]; 30; 34; 4.201913; AATAG; 7.81641; 10.47030;
NC_000004.12:c74000678-73998678 Homo sapiens chromosome 4, GRCh38.p14 Primary Assembly; GR-beta [T01920]; 36; 40; 4.201913; TTATT; 7.81641; 10.47030;
NC_000004.12:c74000678-73998678 Homo sapiens chromosome 4, GRCh38.p14 Primary Assembly; GR-beta [T01920]; 85; 89; 4.201913; AATAA; 7.81641; 10.47030;
NC_000004.12:c74000678-73998678 Homo sapiens chromosome 4, GRCh38.p14 Primary Assembly; GR-beta [T01920]; 96; 100; 0.840383; TAATT; 7.81641; 10.43748;
NC_000004.12:c74000678-73998678 Homo sapiens chromosome 4, GRCh38.p14 Primary Assembly; GR-beta [T01920]; 97; 101; 0.840383; AATTA; 7.81641; 10.43748;
NC_000004.12:c74000678-73998678 Homo sapiens chromosome 4, GRCh38.p14 Primary Assembly; GR-beta [T01920]; 158; 162; 1.680765; GAATT; 3.90820; 4.67967;
NC_000004.12:c74000678-73998678 Homo sapiens chromosome 4, GRCh38.p14 Primary Assembly; GR-beta [T01920]; 159; 163; 0.000000; AATTT; 3.90820; 5.75559;
NC_000004.12:c74000678-73998678 Homo sapiens chromosome 4, GRCh38.p14 Primary Assembly; GR-beta [T01920]; 163; 167; 0.840383; TAATT; 7.81641; 10.43748;
NC_000004.12:c74000678-73998678 Homo sapiens chromosome 4, GRCh38.p14 Primary Assembly; GR-beta [T01920]; 164; 168; 0.840383; AATTG; 7.81641; 10.43748;
NC_000004.12:c74000678-73998678 Homo sapiens chromosome 4, GRCh38.p14 Primary Assembly; GR-beta [T01920]; 173; 177; 3.361531; AGATT; 3.90820; 5.75559;
NC_000004.12:c74000678-73998678 Homo sapiens chromosome 4, GRCh38.p14 Primary Assembly; GR-beta [T01920]; 232; 236; 3.361531; AATCT; 3.90820; 5.75559;
NC_000004.12:c74000678-73998678 Homo sapiens chromosome 4, GRCh38.p14 Primary Assembly; GR-beta [T01920]; 256; 260; 3.361531; AATCT; 3.90820; 5.75559;
NC_000004.12:c74000678-73998678 Homo sapiens chromosome 4, GRCh38.p14 Primary Assembly; GR-beta [T01920]; 277; 281; 3.361531; AGATT; 3.90820; 5.75559;
NC_000004.12:c74000678-73998678 Homo sapiens chromosome 4, GRCh38.p14 Primary Assembly; GR-beta [T01920]; 303; 307; 1.680765; GAATT; 3.90820; 4.67967;
NC_000004.12:c74000678-73998678 Homo sapiens chromosome 4, GRCh38.p14 Primary Assembly; GR-beta [T01920]; 304; 308; 0.840383; AATTA; 7.81641; 10.43748;
NC_000004.12:c74000678-73998678 Homo sapiens chromosome 4, GRCh38.p14 Primary Assembly; GR-beta [T01920]; 308; 312; 0.000000; ACATT; 3.90820; 5.75559;
NC_000004.12:c74000678-73998678 Homo sapiens chromosome 4, GRCh38.p14 Primary Assembly; GR-beta [T01920]; 362; 366; 0.840383; TCATT; 7.81641; 10.43748;
NC_000004.12:c74000678-73998678 Homo sapiens chromosome 4, GRCh38.p14 Primary Assembly; GR-beta [T01920]; 416; 420; 1.680765; GAATT; 3.90820; 4.67967;
NC_000004.12:c74000678-73998678 Homo sapiens chromosome 4, GRCh38.p14 Primary Assembly; GR-beta [T01920]; 417; 421; 0.000000; AATTT; 3.90820; 5.75559;
NC_000004.12:c74000678-73998678 Homo sapiens chromosome 4, GRCh38.p14 Primary Assembly; GR-beta [T01920]; 439; 443; 4.201913; AATAA; 7.81641; 10.47030;
NC_000004.12:c74000678-73998678 Homo sapiens chromosome 4, GRCh38.p14 Primary Assembly; GR-beta [T01920]; 482; 486; 0.840383; AATGG; 7.81641; 10.43748;
NC_000004.12:c74000678-73998678 Homo sapiens chromosome 4, GRCh38.p14 Primary Assembly; GR-beta [T01920]; 507; 511; 4.201913; AATAA; 7.81641; 10.47030;
NC_000004.12:c74000678-73998678 Homo sapiens chromosome 4, GRCh38.p14 Primary Assembly; GR-beta [T01920]; 511; 515; 0.000000; AAATT; 3.90820; 5.75559;
NC_000004.12:c74000678-73998678 Homo sapiens chromosome 4, GRCh38.p14 Primary Assembly; GR-beta [T01920]; 512; 516; 1.680765; AATTC; 3.90820; 4.67967;
NC_000004.12:c74000678-73998678 Homo sapiens chromosome 4, GRCh38.p14 Primary Assembly; GR-beta [T01920]; 566; 570; 0.840383; TCATT; 7.81641; 10.43748;
NC_000004.12:c74000678-73998678 Homo sapiens chromosome 4, GRCh38.p14 Primary Assembly; GR-beta [T01920]; 585; 589; 4.201913; TGATT; 7.81641; 10.47030;
NC_000004.12:c74000678-73998678 Homo sapiens chromosome 4, GRCh38.p14 Primary Assembly; GR-beta [T01920]; 651; 655; 3.361531; AGATT; 3.90820; 5.75559;
NC_000004.12:c74000678-73998678 Homo sapiens chromosome 4, GRCh38.p14 Primary Assembly; GR-beta [T01920]; 678; 682; 0.840383; TCATT; 7.81641; 10.43748;
NC_000004.12:c74000678-73998678 Homo sapiens chromosome 4, GRCh38.p14 Primary Assembly; GR-beta [T01920]; 685; 689; 5.042296; AATAC; 3.90820; 4.73079;
NC_000004.12:c74000678-73998678 Homo sapiens chromosome 4, GRCh38.p14 Primary Assembly; GR-beta [T01920]; 690; 694; 4.201913; AATAA; 7.81641; 10.47030;
NC_000004.12:c74000678-73998678 Homo sapiens chromosome 4, GRCh38.p14 Primary Assembly; GR-beta [T01920]; 696; 700; 0.840383; CCATT; 7.81641; 10.43748;
NC_000004.12:c74000678-73998678 Homo sapiens chromosome 4, GRCh38.p14 Primary Assembly; GR-beta [T01920]; 809; 813; 0.840383; CAATT; 7.81641; 10.43748;
NC_000004.12:c74000678-73998678 Homo sapiens chromosome 4, GRCh38.p14 Primary Assembly; GR-beta [T01920]; 810; 814; 0.000000; AATTT; 3.90820; 5.75559;
NC_000004.12:c74000678-73998678 Homo sapiens chromosome 4, GRCh38.p14 Primary Assembly; GR-beta [T01920]; 880; 884; 4.201913; AATCA; 7.81641; 10.47030;
NC_000004.12:c74000678-73998678 Homo sapiens chromosome 4, GRCh38.p14 Primary Assembly; GR-beta [T01920]; 917; 921; 1.680765; GCATT; 3.90820; 4.67967;
NC_000004.12:c74000678-73998678 Homo sapiens chromosome 4, GRCh38.p14 Primary Assembly; GR-beta [T01920]; 976; 980; 0.000000; AAATT; 3.90820; 5.75559;
NC_000004.12:c74000678-73998678 Homo sapiens chromosome 4, GRCh38.p14 Primary Assembly; GR-beta [T01920]; 977; 981; 0.840383; AATTG; 7.81641; 10.43748;
NC_000004.12:c74000678-73998678 Homo sapiens chromosome 4, GRCh38.p14 Primary Assembly; GR-beta [T01920]; 1049; 1053; 0.840383; AATGG; 7.81641; 10.43748;
NC_000004.12:c74000678-73998678 Homo sapiens chromosome 4, GRCh38.p14 Primary Assembly; GR-beta [T01920]; 1059; 1063; 5.042296; AATAC; 3.90820; 4.73079;
NC_000004.12:c74000678-73998678 Homo sapiens chromosome 4, GRCh38.p14 Primary Assembly; GR-beta [T01920]; 1170; 1174; 0.840383; CAATT; 7.81641; 10.43748;
NC_000004.12:c74000678-73998678 Homo sapiens chromosome 4, GRCh38.p14 Primary Assembly; GR-beta [T01920]; 1171; 1175; 1.680765; AATTC; 3.90820; 4.67967;
NC_000004.12:c74000678-73998678 Homo sapiens chromosome 4, GRCh38.p14 Primary Assembly; GR-beta [T01920]; 1176; 1180; 4.201913; AATAG; 7.81641; 10.47030;
NC_000004.12:c74000678-73998678 Homo sapiens chromosome 4, GRCh38.p14 Primary Assembly; GR-beta [T01920]; 1194; 1198; 4.201913; AATAG; 7.81641; 10.47030;
NC_000004.12:c74000678-73998678 Homo sapiens chromosome 4, GRCh38.p14 Primary Assembly; GR-beta [T01920]; 1216; 1220; 0.840383; CAATT; 7.81641; 10.43748;
NC_000004.12:c74000678-73998678 Homo sapiens chromosome 4, GRCh38.p14 Primary Assembly; GR-beta [T01920]; 1217; 1221; 0.000000; AATTT; 3.90820; 5.75559;
NC_000004.12:c74000678-73998678 Homo sapiens chromosome 4, GRCh38.p14 Primary Assembly; GR-beta [T01920]; 1228; 1232; 4.201913; TGATT; 7.81641; 10.47030;
NC_000004.12:c74000678-73998678 Homo sapiens chromosome 4, GRCh38.p14 Primary Assembly; GR-beta [T01920]; 1238; 1242; 3.361531; AGATT; 3.90820; 5.75559;
NC_000004.12:c74000678-73998678 Homo sapiens chromosome 4, GRCh38.p14 Primary Assembly; GR-beta [T01920]; 1293; 1297; 1.680765; GAATT; 3.90820; 4.67967;
NC_000004.12:c74000678-73998678 Homo sapiens chromosome 4, GRCh38.p14 Primary Assembly; GR-beta [T01920]; 1294; 1298; 1.680765; AATTC; 3.90820; 4.67967;
NC_000004.12:c74000678-73998678 Homo sapiens chromosome 4, GRCh38.p14 Primary Assembly; GR-beta [T01920]; 1346; 1350; 0.000000; AAATT; 3.90820; 5.75559;
NC_000004.12:c74000678-73998678 Homo sapiens chromosome 4, GRCh38.p14 Primary Assembly; GR-beta [T01920]; 1347; 1351; 1.680765; AATTC; 3.90820; 4.67967;
NC_000004.12:c74000678-73998678 Homo sapiens chromosome 4, GRCh38.p14 Primary Assembly; GR-beta [T01920]; 1445; 1449; 3.361531; AGATT; 3.90820; 5.75559;
NC_000004.12:c74000678-73998678 Homo sapiens chromosome 4, GRCh38.p14 Primary Assembly; GR-beta [T01920]; 1457; 1461; 0.840383; TCATT; 7.81641; 10.43748;
NC_000004.12:c74000678-73998678 Homo sapiens chromosome 4, GRCh38.p14 Primary Assembly; GR-beta [T01920]; 1474; 1478; 0.840383; AATGA; 7.81641; 10.43748;
NC_000004.12:c74000678-73998678 Homo sapiens chromosome 4, GRCh38.p14 Primary Assembly; GR-beta [T01920]; 1519; 1523; 0.840383; CAATT; 7.81641; 10.43748;
NC_000004.12:c74000678-73998678 Homo sapiens chromosome 4, GRCh38.p14 Primary Assembly; GR-beta [T01920]; 1520; 1524; 1.680765; AATTC; 3.90820; 4.67967;
NC_000004.12:c74000678-73998678 Homo sapiens chromosome 4, GRCh38.p14 Primary Assembly; GR-beta [T01920]; 1532; 1536; 4.201913; AATAA; 7.81641; 10.47030;
NC_000004.12:c74000678-73998678 Homo sapiens chromosome 4, GRCh38.p14 Primary Assembly; GR-beta [T01920]; 1536; 1540; 0.000000; ACATT; 3.90820; 5.75559;
NC_000004.12:c74000678-73998678 Homo sapiens chromosome 4, GRCh38.p14 Primary Assembly; GR-beta [T01920]; 1544; 1548; 4.201913; TGATT; 7.81641; 10.47030;
NC_000004.12:c74000678-73998678 Homo sapiens chromosome 4, GRCh38.p14 Primary Assembly; GR-beta [T01920]; 1549; 1553; 4.201913; AATAG; 7.81641; 10.47030;
NC_000004.12:c74000678-73998678 Homo sapiens chromosome 4, GRCh38.p14 Primary Assembly; GR-beta [T01920]; 1555; 1559; 4.201913; AATAA; 7.81641; 10.47030;
NC_000004.12:c74000678-73998678 Homo sapiens chromosome 4, GRCh38.p14 Primary Assembly; GR-beta [T01920]; 1558; 1562; 4.201913; AATAA; 7.81641; 10.47030;
NC_000004.12:c74000678-73998678 Homo sapiens chromosome 4, GRCh38.p14 Primary Assembly; GR-beta [T01920]; 1560; 1564; 0.840383; TAATT; 7.81641; 10.43748;
NC_000004.12:c74000678-73998678 Homo sapiens chromosome 4, GRCh38.p14 Primary Assembly; GR-beta [T01920]; 1561; 1565; 0.840383; AATTA; 7.81641; 10.43748;
NC_000004.12:c74000678-73998678 Homo sapiens chromosome 4, GRCh38.p14 Primary Assembly; GR-beta [T01920]; 1570; 1574; 5.042296; GGATT; 3.90820; 4.73079;
NC_000004.12:c74000678-73998678 Homo sapiens chromosome 4, GRCh38.p14 Primary Assembly; GR-beta [T01920]; 1584; 1588; 0.000000; AAATT; 3.90820; 5.75559;
NC_000004.12:c74000678-73998678 Homo sapiens chromosome 4, GRCh38.p14 Primary Assembly; GR-beta [T01920]; 1585; 1589; 0.000000; AATTT; 3.90820; 5.75559;
NC_000004.12:c74000678-73998678 Homo sapiens chromosome 4, GRCh38.p14 Primary Assembly; GR-beta [T01920]; 1596; 1600; 4.201913; AATCA; 7.81641; 10.47030;
NC_000004.12:c74000678-73998678 Homo sapiens chromosome 4, GRCh38.p14 Primary Assembly; GR-beta [T01920]; 1729; 1733; 5.042296; AATCC; 3.90820; 4.73079;
NC_000004.12:c74000678-73998678 Homo sapiens chromosome 4, GRCh38.p14 Primary Assembly; GR-beta [T01920]; 1739; 1743; 4.201913; AATAG; 7.81641; 10.47030;
NC_000004.12:c74000678-73998678 Homo sapiens chromosome 4, GRCh38.p14 Primary Assembly; GR-beta [T01920]; 1854; 1858; 0.840383; CCATT; 7.81641; 10.43748;
NC_000004.12:c74000678-73998678 Homo sapiens chromosome 4, GRCh38.p14 Primary Assembly; GR-beta [T01920]; 1912; 1916; 1.680765; GAATT; 3.90820; 4.67967;
NC_000004.12:c74000678-73998678 Homo sapiens chromosome 4, GRCh38.p14 Primary Assembly; GR-beta [T01920]; 1913; 1917; 0.000000; AATTT; 3.90820; 5.75559;
NC_000004.12:c74000678-73998678 Homo sapiens chromosome 4, GRCh38.p14 Primary Assembly; TFIID [T00820]; 25; 31; 0.000000; TTTAAAA; 1.09918; 1.91947;
NC_000004.12:c74000678-73998678 Homo sapiens chromosome 4, GRCh38.p14 Primary Assembly; TFIID [T00820]; 39; 45; 5.544826; TTTAGAA; 0.73279; 1.10574;
NC_000004.12:c74000678-73998678 Homo sapiens chromosome 4, GRCh38.p14 Primary Assembly; TFIID [T00820]; 75; 81; 0.000000; TTTAAAA; 1.09918; 1.91947;
NC_000004.12:c74000678-73998678 Homo sapiens chromosome 4, GRCh38.p14 Primary Assembly; TFIID [T00820]; 108; 114; 4.007279; TTTTAAA; 1.09918; 1.90785;
NC_000004.12:c74000678-73998678 Homo sapiens chromosome 4, GRCh38.p14 Primary Assembly; TFIID [T00820]; 109; 115; 0.000000; TTTAAAA; 1.09918; 1.91947;
NC_000004.12:c74000678-73998678 Homo sapiens chromosome 4, GRCh38.p14 Primary Assembly; TFIID [T00820]; 177; 183; 0.000000; TTTTTGA; 1.09918; 1.91947;
NC_000004.12:c74000678-73998678 Homo sapiens chromosome 4, GRCh38.p14 Primary Assembly; TFIID [T00820]; 178; 184; 1.537547; TTTTGAA; 0.73279; 1.11247;
NC_000004.12:c74000678-73998678 Homo sapiens chromosome 4, GRCh38.p14 Primary Assembly; TFIID [T00820]; 236; 242; 0.000000; TCTAAAA; 1.09918; 1.91947;
NC_000004.12:c74000678-73998678 Homo sapiens chromosome 4, GRCh38.p14 Primary Assembly; TFIID [T00820]; 251; 257; 5.544826; TACTAAA; 0.73279; 1.10574;
NC_000004.12:c74000678-73998678 Homo sapiens chromosome 4, GRCh38.p14 Primary Assembly; TFIID [T00820]; 269; 275; 0.000000; TTTTCTA; 1.09918; 1.91947;
NC_000004.12:c74000678-73998678 Homo sapiens chromosome 4, GRCh38.p14 Primary Assembly; TFIID [T00820]; 312; 318; 8.014558; TTTCTGA; 2.19836; 3.11599;
NC_000004.12:c74000678-73998678 Homo sapiens chromosome 4, GRCh38.p14 Primary Assembly; TFIID [T00820]; 370; 376; 9.552105; TTTCCCA; 1.46558; 1.80594;
NC_000004.12:c74000678-73998678 Homo sapiens chromosome 4, GRCh38.p14 Primary Assembly; TFIID [T00820]; 419; 425; 8.014558; TTTCTGA; 2.19836; 3.11599;
NC_000004.12:c74000678-73998678 Homo sapiens chromosome 4, GRCh38.p14 Primary Assembly; TFIID [T00820]; 433; 439; 9.552105; TTCCAAA; 1.46558; 1.80594;
NC_000004.12:c74000678-73998678 Homo sapiens chromosome 4, GRCh38.p14 Primary Assembly; TFIID [T00820]; 434; 440; 1.537547; TCCAAAA; 0.73279; 1.11247;
NC_000004.12:c74000678-73998678 Homo sapiens chromosome 4, GRCh38.p14 Primary Assembly; TFIID [T00820]; 506; 512; 4.007279; TAATAAA; 1.09918; 1.90785;
NC_000004.12:c74000678-73998678 Homo sapiens chromosome 4, GRCh38.p14 Primary Assembly; TFIID [T00820]; 562; 568; 9.552105; TTTCTCA; 1.46558; 1.80594;
NC_000004.12:c74000678-73998678 Homo sapiens chromosome 4, GRCh38.p14 Primary Assembly; TFIID [T00820]; 721; 727; 1.537547; TGGAAAA; 0.73279; 1.11247;
NC_000004.12:c74000678-73998678 Homo sapiens chromosome 4, GRCh38.p14 Primary Assembly; TFIID [T00820]; 1003; 1009; 9.552105; TTTCACA; 1.46558; 1.80594;
NC_000004.12:c74000678-73998678 Homo sapiens chromosome 4, GRCh38.p14 Primary Assembly; TFIID [T00820]; 1054; 1060; 9.552105; TGTCAAA; 1.46558; 1.80594;
NC_000004.12:c74000678-73998678 Homo sapiens chromosome 4, GRCh38.p14 Primary Assembly; TFIID [T00820]; 1231; 1237; 1.537547; TTTTGGA; 0.73279; 1.11247;
NC_000004.12:c74000678-73998678 Homo sapiens chromosome 4, GRCh38.p14 Primary Assembly; TFIID [T00820]; 1232; 1238; 9.552105; TTTGGAA; 1.46558; 1.80594;
NC_000004.12:c74000678-73998678 Homo sapiens chromosome 4, GRCh38.p14 Primary Assembly; TFIID [T00820]; 1313; 1319; 9.552105; TACCAAA; 1.46558; 1.80594;
NC_000004.12:c74000678-73998678 Homo sapiens chromosome 4, GRCh38.p14 Primary Assembly; TFIID [T00820]; 1341; 1347; 8.014558; TAACAAA; 2.19836; 3.11599;
NC_000004.12:c74000678-73998678 Homo sapiens chromosome 4, GRCh38.p14 Primary Assembly; TFIID [T00820]; 1422; 1428; 9.552105; TTCCAAA; 1.46558; 1.80594;
NC_000004.12:c74000678-73998678 Homo sapiens chromosome 4, GRCh38.p14 Primary Assembly; TFIID [T00820]; 1449; 1455; 4.007279; TCATAAA; 1.09918; 1.90785;
NC_000004.12:c74000678-73998678 Homo sapiens chromosome 4, GRCh38.p14 Primary Assembly; TFIID [T00820]; 1563; 1569; 8.014558; TTAGAAA; 2.19836; 3.11599;
NC_000004.12:c74000678-73998678 Homo sapiens chromosome 4, GRCh38.p14 Primary Assembly; TFIID [T00820]; 1578; 1584; 8.014558; TTTCAGA; 2.19836; 3.11599;
NC_000004.12:c74000678-73998678 Homo sapiens chromosome 4, GRCh38.p14 Primary Assembly; TFIID [T00820]; 1580; 1586; 8.014558; TCAGAAA; 2.19836; 3.11599;
NC_000004.12:c74000678-73998678 Homo sapiens chromosome 4, GRCh38.p14 Primary Assembly; TFIID [T00820]; 1589; 1595; 9.552105; TTTCTCA; 1.46558; 1.80594;
NC_000004.12:c74000678-73998678 Homo sapiens chromosome 4, GRCh38.p14 Primary Assembly; TFIID [T00820]; 1591; 1597; 8.014558; TCTCAAA; 2.19836; 3.11599;
NC_000004.12:c74000678-73998678 Homo sapiens chromosome 4, GRCh38.p14 Primary Assembly; TFIID [T00820]; 1675; 1681; 8.014558; TCAGAAA; 2.19836; 3.11599;
NC_000004.12:c74000678-73998678 Homo sapiens chromosome 4, GRCh38.p14 Primary Assembly; TFIID [T00820]; 1926; 1932; 9.552105; TCCCAAA; 1.46558; 1.80594;
NC_000004.12:c74000678-73998678 Homo sapiens chromosome 4, GRCh38.p14 Primary Assembly; HNF-3alpha [T02512]; 26; 33; 1.342935; TTAAAATA; 0.03053; 0.06642;
NC_000004.12:c74000678-73998678 Homo sapiens chromosome 4, GRCh38.p14 Primary Assembly; HNF-3alpha [T02512]; 37; 44; 3.500065; TATTTAGA; 0.27480; 0.52683;
NC_000004.12:c74000678-73998678 Homo sapiens chromosome 4, GRCh38.p14 Primary Assembly; HNF-3alpha [T02512]; 435; 442; 7.000129; CCAAAATA; 0.82439; 1.38355;
NC_000004.12:c74000678-73998678 Homo sapiens chromosome 4, GRCh38.p14 Primary Assembly; HNF-3alpha [T02512]; 508; 515; 8.343064; ATAAAATT; 0.27480; 0.52389;
NC_000004.12:c74000678-73998678 Homo sapiens chromosome 4, GRCh38.p14 Primary Assembly; HNF-3alpha [T02512]; 1343; 1350; 7.000129; ACAAAATT; 0.82439; 1.38355;
NC_000004.12:c74000678-73998678 Homo sapiens chromosome 4, GRCh38.p14 Primary Assembly; FOXP3 [T04280]; 51; 56; 9.512894; GTAAAC; 7.32788; 7.84844;
NC_000004.12:c74000678-73998678 Homo sapiens chromosome 4, GRCh38.p14 Primary Assembly; FOXP3 [T04280]; 85; 90; 9.512894; AATAAC; 7.32788; 7.84844;
NC_000004.12:c74000678-73998678 Homo sapiens chromosome 4, GRCh38.p14 Primary Assembly; FOXP3 [T04280]; 114; 119; 9.512894; AAGAAC; 7.32788; 7.84844;
NC_000004.12:c74000678-73998678 Homo sapiens chromosome 4, GRCh38.p14 Primary Assembly; FOXP3 [T04280]; 136; 141; 9.512894; GTTTAC; 7.32788; 7.84844;
NC_000004.12:c74000678-73998678 Homo sapiens chromosome 4, GRCh38.p14 Primary Assembly; FOXP3 [T04280]; 155; 160; 6.581441; GTTGAA; 0.97705; 1.30398;
NC_000004.12:c74000678-73998678 Homo sapiens chromosome 4, GRCh38.p14 Primary Assembly; FOXP3 [T04280]; 187; 192; 9.512894; GTTATC; 7.32788; 7.84844;
NC_000004.12:c74000678-73998678 Homo sapiens chromosome 4, GRCh38.p14 Primary Assembly; FOXP3 [T04280]; 238; 243; 6.581441; TAAAAC; 0.97705; 1.30398;
NC_000004.12:c74000678-73998678 Homo sapiens chromosome 4, GRCh38.p14 Primary Assembly; FOXP3 [T04280]; 244; 249; 4.756447; GTCAAC; 2.93115; 3.46400;
NC_000004.12:c74000678-73998678 Homo sapiens chromosome 4, GRCh38.p14 Primary Assembly; FOXP3 [T04280]; 268; 273; 4.756447; GTTTTC; 2.93115; 3.46400;
NC_000004.12:c74000678-73998678 Homo sapiens chromosome 4, GRCh38.p14 Primary Assembly; FOXP3 [T04280]; 446; 451; 0.000000; GTTGTT; 1.46558; 1.57138;
NC_000004.12:c74000678-73998678 Homo sapiens chromosome 4, GRCh38.p14 Primary Assembly; FOXP3 [T04280]; 544; 549; 0.000000; GTTGTG; 1.46558; 1.57138;
NC_000004.12:c74000678-73998678 Homo sapiens chromosome 4, GRCh38.p14 Primary Assembly; FOXP3 [T04280]; 579; 584; 9.512894; GTTTAC; 7.32788; 7.84844;
NC_000004.12:c74000678-73998678 Homo sapiens chromosome 4, GRCh38.p14 Primary Assembly; FOXP3 [T04280]; 624; 629; 9.512894; CAGAAC; 7.32788; 7.84844;
NC_000004.12:c74000678-73998678 Homo sapiens chromosome 4, GRCh38.p14 Primary Assembly; FOXP3 [T04280]; 690; 695; 9.512894; AATAAC; 7.32788; 7.84844;
NC_000004.12:c74000678-73998678 Homo sapiens chromosome 4, GRCh38.p14 Primary Assembly; FOXP3 [T04280]; 723; 728; 4.756447; GAAAAC; 2.93115; 3.46400;
NC_000004.12:c74000678-73998678 Homo sapiens chromosome 4, GRCh38.p14 Primary Assembly; FOXP3 [T04280]; 761; 766; 9.512894; GATAAC; 7.32788; 7.84844;
NC_000004.12:c74000678-73998678 Homo sapiens chromosome 4, GRCh38.p14 Primary Assembly; FOXP3 [T04280]; 867; 872; 9.512894; GTTGGT; 7.32788; 7.84844;
NC_000004.12:c74000678-73998678 Homo sapiens chromosome 4, GRCh38.p14 Primary Assembly; FOXP3 [T04280]; 936; 941; 0.000000; GTTGTT; 1.46558; 1.57138;
NC_000004.12:c74000678-73998678 Homo sapiens chromosome 4, GRCh38.p14 Primary Assembly; FOXP3 [T04280]; 947; 952; 4.756447; GAAAAC; 2.93115; 3.46400;
NC_000004.12:c74000678-73998678 Homo sapiens chromosome 4, GRCh38.p14 Primary Assembly; FOXP3 [T04280]; 965; 970; 0.000000; GTTGTG; 1.46558; 1.57138;
NC_000004.12:c74000678-73998678 Homo sapiens chromosome 4, GRCh38.p14 Primary Assembly; FOXP3 [T04280]; 1147; 1152; 9.512894; CCCAAC; 7.32788; 7.84844;
NC_000004.12:c74000678-73998678 Homo sapiens chromosome 4, GRCh38.p14 Primary Assembly; FOXP3 [T04280]; 1158; 1163; 4.756447; CAAAAC; 2.93115; 3.46400;
NC_000004.12:c74000678-73998678 Homo sapiens chromosome 4, GRCh38.p14 Primary Assembly; FOXP3 [T04280]; 1184; 1189; 9.512894; AGCAAC; 7.32788; 7.84844;
NC_000004.12:c74000678-73998678 Homo sapiens chromosome 4, GRCh38.p14 Primary Assembly; FOXP3 [T04280]; 1403; 1408; 9.512894; GTTATC; 7.32788; 7.84844;
NC_000004.12:c74000678-73998678 Homo sapiens chromosome 4, GRCh38.p14 Primary Assembly; FOXP3 [T04280]; 1411; 1416; 9.512894; GTTATC; 7.32788; 7.84844;
NC_000004.12:c74000678-73998678 Homo sapiens chromosome 4, GRCh38.p14 Primary Assembly; FOXP3 [T04280]; 1433; 1438; 6.581441; GTTGAA; 0.97705; 1.30398;
NC_000004.12:c74000678-73998678 Homo sapiens chromosome 4, GRCh38.p14 Primary Assembly; FOXP3 [T04280]; 1511; 1516; 9.512894; GTTTAT; 7.32788; 7.84844;
NC_000004.12:c74000678-73998678 Homo sapiens chromosome 4, GRCh38.p14 Primary Assembly; FOXP3 [T04280]; 1532; 1537; 9.512894; AATAAC; 7.32788; 7.84844;
NC_000004.12:c74000678-73998678 Homo sapiens chromosome 4, GRCh38.p14 Primary Assembly; FOXP3 [T04280]; 1793; 1798; 1.824994; TACAAC; 0.48853; 0.58999;
NC_000004.12:c74000678-73998678 Homo sapiens chromosome 4, GRCh38.p14 Primary Assembly; FOXP3 [T04280]; 1874; 1879; 9.512894; CCCAAC; 7.32788; 7.84844;
NC_000004.12:c74000678-73998678 Homo sapiens chromosome 4, GRCh38.p14 Primary Assembly; PR B [T00696]; 10; 16; 9.743489; GTGTGTT; 1.09918; 1.14267;
NC_000004.12:c74000678-73998678 Homo sapiens chromosome 4, GRCh38.p14 Primary Assembly; PR B [T00696]; 54; 60; 9.743489; AACACAC; 1.09918; 1.14267;
NC_000004.12:c74000678-73998678 Homo sapiens chromosome 4, GRCh38.p14 Primary Assembly; PR B [T00696]; 183; 189; 1.892895; AAGTGTT; 0.12213; 0.16129;
NC_000004.12:c74000678-73998678 Homo sapiens chromosome 4, GRCh38.p14 Primary Assembly; PR B [T00696]; 264; 270; 8.338824; GGCTGTT; 1.09918; 1.11099;
NC_000004.12:c74000678-73998678 Homo sapiens chromosome 4, GRCh38.p14 Primary Assembly; PR B [T00696]; 545; 551; 9.743489; TTGTGTT; 1.09918; 1.14267;
NC_000004.12:c74000678-73998678 Homo sapiens chromosome 4, GRCh38.p14 Primary Assembly; PR B [T00696]; 764; 770; 8.338824; AACAGAA; 1.09918; 1.11099;
NC_000004.12:c74000678-73998678 Homo sapiens chromosome 4, GRCh38.p14 Primary Assembly; PR B [T00696]; 861; 867; 8.338824; AACAGCG; 1.09918; 1.11099;
NC_000004.12:c74000678-73998678 Homo sapiens chromosome 4, GRCh38.p14 Primary Assembly; PR B [T00696]; 950; 956; 8.338824; AACAGAC; 1.09918; 1.11099;
NC_000004.12:c74000678-73998678 Homo sapiens chromosome 4, GRCh38.p14 Primary Assembly; PR B [T00696]; 961; 967; 8.338824; TGCTGTT; 1.09918; 1.11099;
NC_000004.12:c74000678-73998678 Homo sapiens chromosome 4, GRCh38.p14 Primary Assembly; PR B [T00696]; 1079; 1085; 8.338824; AACAGAG; 1.09918; 1.11099;
NC_000004.12:c74000678-73998678 Homo sapiens chromosome 4, GRCh38.p14 Primary Assembly; PR B [T00696]; 1535; 1541; 3.297560; AACATTT; 0.24426; 0.39344;
NC_000004.12:c74000678-73998678 Homo sapiens chromosome 4, GRCh38.p14 Primary Assembly; PR B [T00696]; 1605; 1611; 8.338824; TCCTGTT; 1.09918; 1.11099;
NC_000004.12:c74000678-73998678 Homo sapiens chromosome 4, GRCh38.p14 Primary Assembly; PR A [T01661]; 10; 16; 9.743489; GTGTGTT; 1.09918; 1.14267;
NC_000004.12:c74000678-73998678 Homo sapiens chromosome 4, GRCh38.p14 Primary Assembly; PR A [T01661]; 54; 60; 9.743489; AACACAC; 1.09918; 1.14267;
NC_000004.12:c74000678-73998678 Homo sapiens chromosome 4, GRCh38.p14 Primary Assembly; PR A [T01661]; 183; 189; 1.892895; AAGTGTT; 0.12213; 0.16129;
NC_000004.12:c74000678-73998678 Homo sapiens chromosome 4, GRCh38.p14 Primary Assembly; PR A [T01661]; 264; 270; 8.338824; GGCTGTT; 1.09918; 1.11099;
NC_000004.12:c74000678-73998678 Homo sapiens chromosome 4, GRCh38.p14 Primary Assembly; PR A [T01661]; 545; 551; 9.743489; TTGTGTT; 1.09918; 1.14267;
NC_000004.12:c74000678-73998678 Homo sapiens chromosome 4, GRCh38.p14 Primary Assembly; PR A [T01661]; 764; 770; 8.338824; AACAGAA; 1.09918; 1.11099;
NC_000004.12:c74000678-73998678 Homo sapiens chromosome 4, GRCh38.p14 Primary Assembly; PR A [T01661]; 861; 867; 8.338824; AACAGCG; 1.09918; 1.11099;
NC_000004.12:c74000678-73998678 Homo sapiens chromosome 4, GRCh38.p14 Primary Assembly; PR A [T01661]; 950; 956; 8.338824; AACAGAC; 1.09918; 1.11099;
NC_000004.12:c74000678-73998678 Homo sapiens chromosome 4, GRCh38.p14 Primary Assembly; PR A [T01661]; 961; 967; 8.338824; TGCTGTT; 1.09918; 1.11099;
NC_000004.12:c74000678-73998678 Homo sapiens chromosome 4, GRCh38.p14 Primary Assembly; PR A [T01661]; 1079; 1085; 8.338824; AACAGAG; 1.09918; 1.11099;
NC_000004.12:c74000678-73998678 Homo sapiens chromosome 4, GRCh38.p14 Primary Assembly; PR A [T01661]; 1535; 1541; 3.297560; AACATTT; 0.24426; 0.39344;
NC_000004.12:c74000678-73998678 Homo sapiens chromosome 4, GRCh38.p14 Primary Assembly; PR A [T01661]; 1605; 1611; 8.338824; TCCTGTT; 1.09918; 1.11099;
NC_000004.12:c74000678-73998678 Homo sapiens chromosome 4, GRCh38.p14 Primary Assembly; c-Jun [T00133]; 79; 85; 5.783074; AAAGTCA; 0.36639; 0.44918;
NC_000004.12:c74000678-73998678 Homo sapiens chromosome 4, GRCh38.p14 Primary Assembly; c-Jun [T00133]; 241; 247; 8.128539; AACGTCA; 0.48853; 0.52453;
NC_000004.12:c74000678-73998678 Homo sapiens chromosome 4, GRCh38.p14 Primary Assembly; c-Jun [T00133]; 316; 322; 0.000000; TGAGTCA; 0.12213; 0.12947;
NC_000004.12:c74000678-73998678 Homo sapiens chromosome 4, GRCh38.p14 Primary Assembly; c-Jun [T00133]; 337; 343; 7.538568; GATGTCA; 0.48853; 0.47021;
NC_000004.12:c74000678-73998678 Homo sapiens chromosome 4, GRCh38.p14 Primary Assembly; c-Jun [T00133]; 460; 466; 7.538568; TGACATC; 0.48853; 0.47021;
NC_000004.12:c74000678-73998678 Homo sapiens chromosome 4, GRCh38.p14 Primary Assembly; c-Jun [T00133]; 555; 561; 8.571705; TGACTGG; 0.12213; 0.10659;
NC_000004.12:c74000678-73998678 Homo sapiens chromosome 4, GRCh38.p14 Primary Assembly; c-Jun [T00133]; 674; 680; 2.345465; TGTGTCA; 0.48853; 0.50016;
NC_000004.12:c74000678-73998678 Homo sapiens chromosome 4, GRCh38.p14 Primary Assembly; c-Jun [T00133]; 868; 874; 6.856451; TTGGTCA; 0.73279; 0.71491;
NC_000004.12:c74000678-73998678 Homo sapiens chromosome 4, GRCh38.p14 Primary Assembly; c-Jun [T00133]; 1052; 1058; 5.000337; GGTGTCA; 0.61066; 0.60984;
NC_000004.12:c74000678-73998678 Homo sapiens chromosome 4, GRCh38.p14 Primary Assembly; c-Jun [T00133]; 1371; 1377; 5.193102; TGACTTC; 0.61066; 0.60984;
NC_000004.12:c74000678-73998678 Homo sapiens chromosome 4, GRCh38.p14 Primary Assembly; c-Jun [T00133]; 1453; 1459; 5.783074; AAAGTCA; 0.36639; 0.44918;
NC_000004.12:c74000678-73998678 Homo sapiens chromosome 4, GRCh38.p14 Primary Assembly; c-Jun [T00133]; 1476; 1482; 9.717135; TGACCTG; 0.73279; 0.69085;
NC_000004.12:c74000678-73998678 Homo sapiens chromosome 4, GRCh38.p14 Primary Assembly; c-Jun [T00133]; 1574; 1580; 5.783074; TGACTTT; 0.36639; 0.44918;
NC_000004.12:c74000678-73998678 Homo sapiens chromosome 4, GRCh38.p14 Primary Assembly; HNF-1C [T01951]; 82; 90; 6.127396; GTCAATAAC; 0.14503; 0.20547;
NC_000004.12:c74000678-73998678 Homo sapiens chromosome 4, GRCh38.p14 Primary Assembly; HNF-1C [T01951]; 504; 512; 4.656597; GTTAATAAA; 0.07633; 0.12019;
NC_000004.12:c74000678-73998678 Homo sapiens chromosome 4, GRCh38.p14 Primary Assembly; HNF-1C [T01951]; 1244; 1252; 7.498386; TTGTTTAAC; 0.08397; 0.11313;
NC_000004.12:c74000678-73998678 Homo sapiens chromosome 4, GRCh38.p14 Primary Assembly; HNF-1C [T01951]; 1529; 1537; 4.175118; ATGAATAAC; 0.04580; 0.07088;
NC_000004.12:c74000678-73998678 Homo sapiens chromosome 4, GRCh38.p14 Primary Assembly; HNF-1B [T01950]; 83; 91; 5.180513; TCAATAACC; 0.04580; 0.07025;
NC_000004.12:c74000678-73998678 Homo sapiens chromosome 4, GRCh38.p14 Primary Assembly; HNF-1B [T01950]; 503; 511; 1.651022; AGTTAATAA; 0.00763; 0.01483;
NC_000004.12:c74000678-73998678 Homo sapiens chromosome 4, GRCh38.p14 Primary Assembly; HNF-1B [T01950]; 1245; 1253; 5.778578; TGTTTAACT; 0.09923; 0.15695;
NC_000004.12:c74000678-73998678 Homo sapiens chromosome 4, GRCh38.p14 Primary Assembly; HNF-1B [T01950]; 1338; 1346; 8.255112; AGTTAACAA; 0.11450; 0.15698;
NC_000004.12:c74000678-73998678 Homo sapiens chromosome 4, GRCh38.p14 Primary Assembly; HNF-1B [T01950]; 1530; 1538; 8.688037; TGAATAACA; 0.11450; 0.15698;
NC_000004.12:c74000678-73998678 Homo sapiens chromosome 4, GRCh38.p14 Primary Assembly; SRY [T00997]; 115; 123; 0.000000; AGAACAAAG; 0.03053; 0.04003;
NC_000004.12:c74000678-73998678 Homo sapiens chromosome 4, GRCh38.p14 Primary Assembly; SRY [T00997]; 592; 600; 8.174786; CTTTGCTGG; 0.15266; 0.17219;
NC_000004.12:c74000678-73998678 Homo sapiens chromosome 4, GRCh38.p14 Primary Assembly; SRY [T00997]; 1312; 1320; 7.175614; TTACCAAAG; 0.30533; 0.34147;
NC_000004.12:c74000678-73998678 Homo sapiens chromosome 4, GRCh38.p14 Primary Assembly; SRY [T00997]; 1613; 1621; 7.175614; CTTTGGTTC; 0.30533; 0.34147;
NC_000004.12:c74000678-73998678 Homo sapiens chromosome 4, GRCh38.p14 Primary Assembly; TCF-4E [T02878]; 117; 123; 6.302385; AACAAAG; 0.61066; 0.66414;
NC_000004.12:c74000678-73998678 Homo sapiens chromosome 4, GRCh38.p14 Primary Assembly; TCF-4E [T02878]; 592; 598; 0.000000; CTTTGCT; 0.12213; 0.12970;
NC_000004.12:c74000678-73998678 Homo sapiens chromosome 4, GRCh38.p14 Primary Assembly; TCF-4E [T02878]; 1314; 1320; 6.302385; ACCAAAG; 0.61066; 0.66414;
NC_000004.12:c74000678-73998678 Homo sapiens chromosome 4, GRCh38.p14 Primary Assembly; TCF-4E [T02878]; 1423; 1429; 9.453578; TCCAAAG; 0.48853; 0.55027;
NC_000004.12:c74000678-73998678 Homo sapiens chromosome 4, GRCh38.p14 Primary Assembly; TCF-4E [T02878]; 1613; 1619; 6.302385; CTTTGGT; 0.61066; 0.66414;
NC_000004.12:c74000678-73998678 Homo sapiens chromosome 4, GRCh38.p14 Primary Assembly; TFII-I [T00824]; 126; 131; 9.512894; TTATCC; 7.32788; 6.76405;
NC_000004.12:c74000678-73998678 Homo sapiens chromosome 4, GRCh38.p14 Primary Assembly; TFII-I [T00824]; 284; 289; 6.581441; CACTCC; 0.97705; 0.87028;
NC_000004.12:c74000678-73998678 Homo sapiens chromosome 4, GRCh38.p14 Primary Assembly; TFII-I [T00824]; 369; 374; 9.512894; GTTTCC; 7.32788; 6.76405;
NC_000004.12:c74000678-73998678 Homo sapiens chromosome 4, GRCh38.p14 Primary Assembly; TFII-I [T00824]; 427; 432; 9.512894; GTTTCC; 7.32788; 6.76405;
NC_000004.12:c74000678-73998678 Homo sapiens chromosome 4, GRCh38.p14 Primary Assembly; TFII-I [T00824]; 431; 436; 9.512894; CCTTCC; 7.32788; 6.76405;
NC_000004.12:c74000678-73998678 Homo sapiens chromosome 4, GRCh38.p14 Primary Assembly; TFII-I [T00824]; 494; 499; 9.512894; GGATGG; 7.32788; 6.76405;
NC_000004.12:c74000678-73998678 Homo sapiens chromosome 4, GRCh38.p14 Primary Assembly; TFII-I [T00824]; 512; 517; 9.512894; AATTCC; 7.32788; 6.76405;
NC_000004.12:c74000678-73998678 Homo sapiens chromosome 4, GRCh38.p14 Primary Assembly; TFII-I [T00824]; 536; 541; 9.512894; GGAAAA; 7.32788; 6.76405;
NC_000004.12:c74000678-73998678 Homo sapiens chromosome 4, GRCh38.p14 Primary Assembly; TFII-I [T00824]; 653; 658; 4.756447; ATTTCC; 2.93115; 2.97189;
NC_000004.12:c74000678-73998678 Homo sapiens chromosome 4, GRCh38.p14 Primary Assembly; TFII-I [T00824]; 679; 684; 4.756447; CATTCC; 2.93115; 2.97189;
NC_000004.12:c74000678-73998678 Homo sapiens chromosome 4, GRCh38.p14 Primary Assembly; TFII-I [T00824]; 697; 702; 4.756447; CATTCC; 2.93115; 2.97189;
NC_000004.12:c74000678-73998678 Homo sapiens chromosome 4, GRCh38.p14 Primary Assembly; TFII-I [T00824]; 722; 727; 9.512894; GGAAAA; 7.32788; 6.76405;
NC_000004.12:c74000678-73998678 Homo sapiens chromosome 4, GRCh38.p14 Primary Assembly; TFII-I [T00824]; 771; 776; 1.824994; GGAGAG; 0.48853; 0.38820;
NC_000004.12:c74000678-73998678 Homo sapiens chromosome 4, GRCh38.p14 Primary Assembly; TFII-I [T00824]; 779; 784; 1.824994; GGAGAG; 0.48853; 0.38820;
NC_000004.12:c74000678-73998678 Homo sapiens chromosome 4, GRCh38.p14 Primary Assembly; TFII-I [T00824]; 791; 796; 9.512894; GGAAAC; 7.32788; 6.76405;
NC_000004.12:c74000678-73998678 Homo sapiens chromosome 4, GRCh38.p14 Primary Assembly; TFII-I [T00824]; 858; 863; 9.512894; GGAAAC; 7.32788; 6.76405;
NC_000004.12:c74000678-73998678 Homo sapiens chromosome 4, GRCh38.p14 Primary Assembly; TFII-I [T00824]; 918; 923; 4.756447; CATTCC; 2.93115; 2.97189;
NC_000004.12:c74000678-73998678 Homo sapiens chromosome 4, GRCh38.p14 Primary Assembly; TFII-I [T00824]; 946; 951; 9.512894; GGAAAA; 7.32788; 6.76405;
NC_000004.12:c74000678-73998678 Homo sapiens chromosome 4, GRCh38.p14 Primary Assembly; TFII-I [T00824]; 1042; 1047; 6.581441; ATCTCC; 0.97705; 0.87028;
NC_000004.12:c74000678-73998678 Homo sapiens chromosome 4, GRCh38.p14 Primary Assembly; TFII-I [T00824]; 1258; 1263; 9.512894; GGACAC; 7.32788; 6.76405;
NC_000004.12:c74000678-73998678 Homo sapiens chromosome 4, GRCh38.p14 Primary Assembly; TFII-I [T00824]; 1308; 1313; 9.512894; GGACTT; 7.32788; 6.76405;
NC_000004.12:c74000678-73998678 Homo sapiens chromosome 4, GRCh38.p14 Primary Assembly; TFII-I [T00824]; 1437; 1442; 9.512894; AAGTCC; 7.32788; 6.76405;
NC_000004.12:c74000678-73998678 Homo sapiens chromosome 4, GRCh38.p14 Primary Assembly; TFII-I [T00824]; 1498; 1503; 9.512894; GGAAGG; 7.32788; 6.76405;
NC_000004.12:c74000678-73998678 Homo sapiens chromosome 4, GRCh38.p14 Primary Assembly; TFII-I [T00824]; 1502; 1507; 9.512894; GGACTT; 7.32788; 6.76405;
NC_000004.12:c74000678-73998678 Homo sapiens chromosome 4, GRCh38.p14 Primary Assembly; TFII-I [T00824]; 1538; 1543; 4.756447; ATTTCC; 2.93115; 2.97189;
NC_000004.12:c74000678-73998678 Homo sapiens chromosome 4, GRCh38.p14 Primary Assembly; TFII-I [T00824]; 1570; 1575; 4.756447; GGATTG; 2.93115; 2.97189;
NC_000004.12:c74000678-73998678 Homo sapiens chromosome 4, GRCh38.p14 Primary Assembly; TFII-I [T00824]; 1640; 1645; 1.824994; GGAGAG; 0.48853; 0.38820;
NC_000004.12:c74000678-73998678 Homo sapiens chromosome 4, GRCh38.p14 Primary Assembly; TFII-I [T00824]; 1653; 1658; 6.581441; ATCTCC; 0.97705; 0.87028;
NC_000004.12:c74000678-73998678 Homo sapiens chromosome 4, GRCh38.p14 Primary Assembly; TFII-I [T00824]; 1885; 1890; 0.000000; CTTTCC; 1.46558; 1.32785;
NC_000004.12:c74000678-73998678 Homo sapiens chromosome 4, GRCh38.p14 Primary Assembly; TFII-I [T00824]; 1911; 1916; 9.512894; GGAATT; 7.32788; 6.76405;
NC_000004.12:c74000678-73998678 Homo sapiens chromosome 4, GRCh38.p14 Primary Assembly; TFII-I [T00824]; 1914; 1919; 4.756447; ATTTCC; 2.93115; 2.97189;
NC_000004.12:c74000678-73998678 Homo sapiens chromosome 4, GRCh38.p14 Primary Assembly; TFII-I [T00824]; 1939; 1944; 9.512894; GTTTCC; 7.32788; 6.76405;
NC_000004.12:c74000678-73998678 Homo sapiens chromosome 4, GRCh38.p14 Primary Assembly; TFII-I [T00824]; 1954; 1959; 1.824994; GGAGAG; 0.48853; 0.38820;
NC_000004.12:c74000678-73998678 Homo sapiens chromosome 4, GRCh38.p14 Primary Assembly; TFII-I [T00824]; 1976; 1981; 6.581441; GGAGTG; 0.97705; 0.87028;
NC_000004.12:c74000678-73998678 Homo sapiens chromosome 4, GRCh38.p14 Primary Assembly; GATA-1 [T00306]; 127; 132; 2.176375; TATCCT; 3.90820; 4.20124;
NC_000004.12:c74000678-73998678 Homo sapiens chromosome 4, GRCh38.p14 Primary Assembly; GATA-1 [T00306]; 189; 194; 0.863549; TATCAC; 1.95410; 2.58297;
NC_000004.12:c74000678-73998678 Homo sapiens chromosome 4, GRCh38.p14 Primary Assembly; GATA-1 [T00306]; 220; 225; 2.176375; TCGATA; 3.90820; 4.20124;
NC_000004.12:c74000678-73998678 Homo sapiens chromosome 4, GRCh38.p14 Primary Assembly; GATA-1 [T00306]; 521; 526; 1.038567; TATCAT; 1.95410; 2.58297;
NC_000004.12:c74000678-73998678 Homo sapiens chromosome 4, GRCh38.p14 Primary Assembly; GATA-1 [T00306]; 759; 764; 0.000000; CAGATA; 0.97705; 1.15665;
NC_000004.12:c74000678-73998678 Homo sapiens chromosome 4, GRCh38.p14 Primary Assembly; GATA-1 [T00306]; 979; 984; 1.038567; TTGATA; 1.95410; 2.58297;
NC_000004.12:c74000678-73998678 Homo sapiens chromosome 4, GRCh38.p14 Primary Assembly; GATA-1 [T00306]; 1065; 1070; 0.000000; TATCTG; 0.97705; 1.15665;
NC_000004.12:c74000678-73998678 Homo sapiens chromosome 4, GRCh38.p14 Primary Assembly; GATA-1 [T00306]; 1204; 1209; 0.280028; TATCTT; 0.97705; 1.42070;
NC_000004.12:c74000678-73998678 Homo sapiens chromosome 4, GRCh38.p14 Primary Assembly; GATA-1 [T00306]; 1405; 1410; 1.038567; TATCAT; 1.95410; 2.58297;
NC_000004.12:c74000678-73998678 Homo sapiens chromosome 4, GRCh38.p14 Primary Assembly; GATA-1 [T00306]; 1413; 1418; 0.280028; TATCTT; 0.97705; 1.42070;
NC_000004.12:c74000678-73998678 Homo sapiens chromosome 4, GRCh38.p14 Primary Assembly; GATA-1 [T00306]; 1967; 1972; 0.280028; TAGATA; 0.97705; 1.42070;
NC_000004.12:c74000678-73998678 Homo sapiens chromosome 4, GRCh38.p14 Primary Assembly; C/EBPbeta [T00581]; 2; 5; 0.000000; ACAA; 15.63281; 17.14725;
NC_000004.12:c74000678-73998678 Homo sapiens chromosome 4, GRCh38.p14 Primary Assembly; C/EBPbeta [T00581]; 83; 86; 1.366559; TCAA; 15.63281; 17.18924;
NC_000004.12:c74000678-73998678 Homo sapiens chromosome 4, GRCh38.p14 Primary Assembly; C/EBPbeta [T00581]; 118; 121; 0.000000; ACAA; 15.63281; 17.14725;
NC_000004.12:c74000678-73998678 Homo sapiens chromosome 4, GRCh38.p14 Primary Assembly; C/EBPbeta [T00581]; 156; 159; 1.366559; TTGA; 15.63281; 17.18924;
NC_000004.12:c74000678-73998678 Homo sapiens chromosome 4, GRCh38.p14 Primary Assembly; C/EBPbeta [T00581]; 166; 169; 0.000000; TTGC; 15.63281; 17.14725;
NC_000004.12:c74000678-73998678 Homo sapiens chromosome 4, GRCh38.p14 Primary Assembly; C/EBPbeta [T00581]; 170; 173; 1.639871; CCAA; 15.63281; 17.18924;
NC_000004.12:c74000678-73998678 Homo sapiens chromosome 4, GRCh38.p14 Primary Assembly; C/EBPbeta [T00581]; 180; 183; 1.366559; TTGA; 15.63281; 17.18924;
NC_000004.12:c74000678-73998678 Homo sapiens chromosome 4, GRCh38.p14 Primary Assembly; C/EBPbeta [T00581]; 213; 216; 0.000000; TTGT; 15.63281; 17.14725;
NC_000004.12:c74000678-73998678 Homo sapiens chromosome 4, GRCh38.p14 Primary Assembly; C/EBPbeta [T00581]; 245; 248; 1.366559; TCAA; 15.63281; 17.18924;
NC_000004.12:c74000678-73998678 Homo sapiens chromosome 4, GRCh38.p14 Primary Assembly; C/EBPbeta [T00581]; 341; 344; 1.366559; TCAA; 15.63281; 17.18924;
NC_000004.12:c74000678-73998678 Homo sapiens chromosome 4, GRCh38.p14 Primary Assembly; C/EBPbeta [T00581]; 396; 399; 1.639871; CCAA; 15.63281; 17.18924;
NC_000004.12:c74000678-73998678 Homo sapiens chromosome 4, GRCh38.p14 Primary Assembly; C/EBPbeta [T00581]; 435; 438; 1.639871; CCAA; 15.63281; 17.18924;
NC_000004.12:c74000678-73998678 Homo sapiens chromosome 4, GRCh38.p14 Primary Assembly; C/EBPbeta [T00581]; 447; 450; 0.000000; TTGT; 15.63281; 17.14725;
NC_000004.12:c74000678-73998678 Homo sapiens chromosome 4, GRCh38.p14 Primary Assembly; C/EBPbeta [T00581]; 473; 476; 0.000000; TTGC; 15.63281; 17.14725;
NC_000004.12:c74000678-73998678 Homo sapiens chromosome 4, GRCh38.p14 Primary Assembly; C/EBPbeta [T00581]; 480; 483; 1.639871; CCAA; 15.63281; 17.18924;
NC_000004.12:c74000678-73998678 Homo sapiens chromosome 4, GRCh38.p14 Primary Assembly; C/EBPbeta [T00581]; 532; 535; 0.000000; ACAA; 15.63281; 17.14725;
NC_000004.12:c74000678-73998678 Homo sapiens chromosome 4, GRCh38.p14 Primary Assembly; C/EBPbeta [T00581]; 545; 548; 0.000000; TTGT; 15.63281; 17.14725;
NC_000004.12:c74000678-73998678 Homo sapiens chromosome 4, GRCh38.p14 Primary Assembly; C/EBPbeta [T00581]; 569; 572; 0.000000; TTGC; 15.63281; 17.14725;
NC_000004.12:c74000678-73998678 Homo sapiens chromosome 4, GRCh38.p14 Primary Assembly; C/EBPbeta [T00581]; 594; 597; 0.000000; TTGC; 15.63281; 17.14725;
NC_000004.12:c74000678-73998678 Homo sapiens chromosome 4, GRCh38.p14 Primary Assembly; C/EBPbeta [T00581]; 613; 616; 0.000000; GCAA; 15.63281; 17.14725;
NC_000004.12:c74000678-73998678 Homo sapiens chromosome 4, GRCh38.p14 Primary Assembly; C/EBPbeta [T00581]; 683; 686; 1.639871; CCAA; 15.63281; 17.18924;
NC_000004.12:c74000678-73998678 Homo sapiens chromosome 4, GRCh38.p14 Primary Assembly; C/EBPbeta [T00581]; 688; 691; 0.000000; ACAA; 15.63281; 17.14725;
NC_000004.12:c74000678-73998678 Homo sapiens chromosome 4, GRCh38.p14 Primary Assembly; C/EBPbeta [T00581]; 712; 715; 0.000000; GCAA; 15.63281; 17.14725;
NC_000004.12:c74000678-73998678 Homo sapiens chromosome 4, GRCh38.p14 Primary Assembly; C/EBPbeta [T00581]; 808; 811; 1.366559; TCAA; 15.63281; 17.18924;
NC_000004.12:c74000678-73998678 Homo sapiens chromosome 4, GRCh38.p14 Primary Assembly; C/EBPbeta [T00581]; 868; 871; 1.639871; TTGG; 15.63281; 17.18924;
NC_000004.12:c74000678-73998678 Homo sapiens chromosome 4, GRCh38.p14 Primary Assembly; C/EBPbeta [T00581]; 937; 940; 0.000000; TTGT; 15.63281; 17.14725;
NC_000004.12:c74000678-73998678 Homo sapiens chromosome 4, GRCh38.p14 Primary Assembly; C/EBPbeta [T00581]; 941; 944; 1.366559; TTGA; 15.63281; 17.18924;
NC_000004.12:c74000678-73998678 Homo sapiens chromosome 4, GRCh38.p14 Primary Assembly; C/EBPbeta [T00581]; 966; 969; 0.000000; TTGT; 15.63281; 17.14725;
NC_000004.12:c74000678-73998678 Homo sapiens chromosome 4, GRCh38.p14 Primary Assembly; C/EBPbeta [T00581]; 974; 977; 1.639871; CCAA; 15.63281; 17.18924;
NC_000004.12:c74000678-73998678 Homo sapiens chromosome 4, GRCh38.p14 Primary Assembly; C/EBPbeta [T00581]; 979; 982; 1.366559; TTGA; 15.63281; 17.18924;
NC_000004.12:c74000678-73998678 Homo sapiens chromosome 4, GRCh38.p14 Primary Assembly; C/EBPbeta [T00581]; 984; 987; 0.000000; ACAA; 15.63281; 17.14725;
NC_000004.12:c74000678-73998678 Homo sapiens chromosome 4, GRCh38.p14 Primary Assembly; C/EBPbeta [T00581]; 994; 997; 0.000000; ACAA; 15.63281; 17.14725;
NC_000004.12:c74000678-73998678 Homo sapiens chromosome 4, GRCh38.p14 Primary Assembly; C/EBPbeta [T00581]; 1018; 1021; 1.366559; TCAA; 15.63281; 17.18924;
NC_000004.12:c74000678-73998678 Homo sapiens chromosome 4, GRCh38.p14 Primary Assembly; C/EBPbeta [T00581]; 1046; 1049; 1.639871; CCAA; 15.63281; 17.18924;
NC_000004.12:c74000678-73998678 Homo sapiens chromosome 4, GRCh38.p14 Primary Assembly; C/EBPbeta [T00581]; 1056; 1059; 1.366559; TCAA; 15.63281; 17.18924;
NC_000004.12:c74000678-73998678 Homo sapiens chromosome 4, GRCh38.p14 Primary Assembly; C/EBPbeta [T00581]; 1109; 1112; 0.000000; GCAA; 15.63281; 17.14725;
NC_000004.12:c74000678-73998678 Homo sapiens chromosome 4, GRCh38.p14 Primary Assembly; C/EBPbeta [T00581]; 1148; 1151; 1.639871; CCAA; 15.63281; 17.18924;
NC_000004.12:c74000678-73998678 Homo sapiens chromosome 4, GRCh38.p14 Primary Assembly; C/EBPbeta [T00581]; 1151; 1154; 0.000000; ACAA; 15.63281; 17.14725;
NC_000004.12:c74000678-73998678 Homo sapiens chromosome 4, GRCh38.p14 Primary Assembly; C/EBPbeta [T00581]; 1157; 1160; 1.639871; CCAA; 15.63281; 17.18924;
NC_000004.12:c74000678-73998678 Homo sapiens chromosome 4, GRCh38.p14 Primary Assembly; C/EBPbeta [T00581]; 1169; 1172; 1.639871; CCAA; 15.63281; 17.18924;
NC_000004.12:c74000678-73998678 Homo sapiens chromosome 4, GRCh38.p14 Primary Assembly; C/EBPbeta [T00581]; 1174; 1177; 1.366559; TCAA; 15.63281; 17.18924;
NC_000004.12:c74000678-73998678 Homo sapiens chromosome 4, GRCh38.p14 Primary Assembly; C/EBPbeta [T00581]; 1185; 1188; 0.000000; GCAA; 15.63281; 17.14725;
NC_000004.12:c74000678-73998678 Homo sapiens chromosome 4, GRCh38.p14 Primary Assembly; C/EBPbeta [T00581]; 1192; 1195; 1.639871; CCAA; 15.63281; 17.18924;
NC_000004.12:c74000678-73998678 Homo sapiens chromosome 4, GRCh38.p14 Primary Assembly; C/EBPbeta [T00581]; 1198; 1201; 0.000000; GCAA; 15.63281; 17.14725;
NC_000004.12:c74000678-73998678 Homo sapiens chromosome 4, GRCh38.p14 Primary Assembly; C/EBPbeta [T00581]; 1215; 1218; 0.000000; GCAA; 15.63281; 17.14725;
NC_000004.12:c74000678-73998678 Homo sapiens chromosome 4, GRCh38.p14 Primary Assembly; C/EBPbeta [T00581]; 1220; 1223; 0.000000; TTGC; 15.63281; 17.14725;
NC_000004.12:c74000678-73998678 Homo sapiens chromosome 4, GRCh38.p14 Primary Assembly; C/EBPbeta [T00581]; 1233; 1236; 1.639871; TTGG; 15.63281; 17.18924;
NC_000004.12:c74000678-73998678 Homo sapiens chromosome 4, GRCh38.p14 Primary Assembly; C/EBPbeta [T00581]; 1244; 1247; 0.000000; TTGT; 15.63281; 17.14725;
NC_000004.12:c74000678-73998678 Homo sapiens chromosome 4, GRCh38.p14 Primary Assembly; C/EBPbeta [T00581]; 1272; 1275; 0.000000; TTGC; 15.63281; 17.14725;
NC_000004.12:c74000678-73998678 Homo sapiens chromosome 4, GRCh38.p14 Primary Assembly; C/EBPbeta [T00581]; 1284; 1287; 0.000000; ACAA; 15.63281; 17.14725;
NC_000004.12:c74000678-73998678 Homo sapiens chromosome 4, GRCh38.p14 Primary Assembly; C/EBPbeta [T00581]; 1315; 1318; 1.639871; CCAA; 15.63281; 17.18924;
NC_000004.12:c74000678-73998678 Homo sapiens chromosome 4, GRCh38.p14 Primary Assembly; C/EBPbeta [T00581]; 1343; 1346; 0.000000; ACAA; 15.63281; 17.14725;
NC_000004.12:c74000678-73998678 Homo sapiens chromosome 4, GRCh38.p14 Primary Assembly; C/EBPbeta [T00581]; 1376; 1379; 1.366559; TCAA; 15.63281; 17.18924;
NC_000004.12:c74000678-73998678 Homo sapiens chromosome 4, GRCh38.p14 Primary Assembly; C/EBPbeta [T00581]; 1383; 1386; 0.000000; GCAA; 15.63281; 17.14725;
NC_000004.12:c74000678-73998678 Homo sapiens chromosome 4, GRCh38.p14 Primary Assembly; C/EBPbeta [T00581]; 1390; 1393; 0.000000; ACAA; 15.63281; 17.14725;
NC_000004.12:c74000678-73998678 Homo sapiens chromosome 4, GRCh38.p14 Primary Assembly; C/EBPbeta [T00581]; 1401; 1404; 0.000000; TTGT; 15.63281; 17.14725;
NC_000004.12:c74000678-73998678 Homo sapiens chromosome 4, GRCh38.p14 Primary Assembly; C/EBPbeta [T00581]; 1417; 1420; 1.639871; TTGG; 15.63281; 17.18924;
NC_000004.12:c74000678-73998678 Homo sapiens chromosome 4, GRCh38.p14 Primary Assembly; C/EBPbeta [T00581]; 1424; 1427; 1.639871; CCAA; 15.63281; 17.18924;
NC_000004.12:c74000678-73998678 Homo sapiens chromosome 4, GRCh38.p14 Primary Assembly; C/EBPbeta [T00581]; 1434; 1437; 1.366559; TTGA; 15.63281; 17.18924;
NC_000004.12:c74000678-73998678 Homo sapiens chromosome 4, GRCh38.p14 Primary Assembly; C/EBPbeta [T00581]; 1461; 1464; 1.366559; TCAA; 15.63281; 17.18924;
NC_000004.12:c74000678-73998678 Homo sapiens chromosome 4, GRCh38.p14 Primary Assembly; C/EBPbeta [T00581]; 1486; 1489; 0.000000; GCAA; 15.63281; 17.14725;
NC_000004.12:c74000678-73998678 Homo sapiens chromosome 4, GRCh38.p14 Primary Assembly; C/EBPbeta [T00581]; 1518; 1521; 0.000000; GCAA; 15.63281; 17.14725;
NC_000004.12:c74000678-73998678 Homo sapiens chromosome 4, GRCh38.p14 Primary Assembly; C/EBPbeta [T00581]; 1523; 1526; 1.366559; TCAA; 15.63281; 17.18924;
NC_000004.12:c74000678-73998678 Homo sapiens chromosome 4, GRCh38.p14 Primary Assembly; C/EBPbeta [T00581]; 1573; 1576; 1.366559; TTGA; 15.63281; 17.18924;
NC_000004.12:c74000678-73998678 Homo sapiens chromosome 4, GRCh38.p14 Primary Assembly; C/EBPbeta [T00581]; 1593; 1596; 1.366559; TCAA; 15.63281; 17.18924;
NC_000004.12:c74000678-73998678 Homo sapiens chromosome 4, GRCh38.p14 Primary Assembly; C/EBPbeta [T00581]; 1598; 1601; 1.366559; TCAA; 15.63281; 17.18924;
NC_000004.12:c74000678-73998678 Homo sapiens chromosome 4, GRCh38.p14 Primary Assembly; C/EBPbeta [T00581]; 1615; 1618; 1.639871; TTGG; 15.63281; 17.18924;
NC_000004.12:c74000678-73998678 Homo sapiens chromosome 4, GRCh38.p14 Primary Assembly; C/EBPbeta [T00581]; 1794; 1797; 0.000000; ACAA; 15.63281; 17.14725;
NC_000004.12:c74000678-73998678 Homo sapiens chromosome 4, GRCh38.p14 Primary Assembly; C/EBPbeta [T00581]; 1857; 1860; 0.000000; TTGT; 15.63281; 17.14725;
NC_000004.12:c74000678-73998678 Homo sapiens chromosome 4, GRCh38.p14 Primary Assembly; C/EBPbeta [T00581]; 1875; 1878; 1.639871; CCAA; 15.63281; 17.18924;
NC_000004.12:c74000678-73998678 Homo sapiens chromosome 4, GRCh38.p14 Primary Assembly; C/EBPbeta [T00581]; 1928; 1931; 1.639871; CCAA; 15.63281; 17.18924;
NC_000004.12:c74000678-73998678 Homo sapiens chromosome 4, GRCh38.p14 Primary Assembly; C/EBPbeta [T00581]; 1935; 1938; 1.366559; TTGA; 15.63281; 17.18924;
NC_000004.12:c74000678-73998678 Homo sapiens chromosome 4, GRCh38.p14 Primary Assembly; C/EBPalpha [T00105]; 82; 88; 5.240291; GTCAATA; 0.97705; 1.29653;
NC_000004.12:c74000678-73998678 Homo sapiens chromosome 4, GRCh38.p14 Primary Assembly; C/EBPalpha [T00105]; 164; 170; 5.850545; AATTGCC; 0.97705; 1.22451;
NC_000004.12:c74000678-73998678 Homo sapiens chromosome 4, GRCh38.p14 Primary Assembly; C/EBPalpha [T00105]; 479; 485; 5.996794; ACCAATG; 0.97705; 1.22451;
NC_000004.12:c74000678-73998678 Homo sapiens chromosome 4, GRCh38.p14 Primary Assembly; C/EBPalpha [T00105]; 567; 573; 6.460799; CATTGCC; 0.48853; 0.52346;
NC_000004.12:c74000678-73998678 Homo sapiens chromosome 4, GRCh38.p14 Primary Assembly; C/EBPalpha [T00105]; 682; 688; 6.786177; TCCAATA; 0.73279; 0.94761;
NC_000004.12:c74000678-73998678 Homo sapiens chromosome 4, GRCh38.p14 Primary Assembly; C/EBPalpha [T00105]; 687; 693; 6.786177; TACAATA; 0.73279; 0.94761;
NC_000004.12:c74000678-73998678 Homo sapiens chromosome 4, GRCh38.p14 Primary Assembly; C/EBPalpha [T00105]; 807; 813; 6.855490; TTCAATT; 0.73279; 0.94761;
NC_000004.12:c74000678-73998678 Homo sapiens chromosome 4, GRCh38.p14 Primary Assembly; C/EBPalpha [T00105]; 977; 983; 4.845599; AATTGAT; 0.97705; 1.29653;
NC_000004.12:c74000678-73998678 Homo sapiens chromosome 4, GRCh38.p14 Primary Assembly; C/EBPalpha [T00105]; 1168; 1174; 7.396431; TCCAATT; 0.48853; 0.64403;
NC_000004.12:c74000678-73998678 Homo sapiens chromosome 4, GRCh38.p14 Primary Assembly; C/EBPalpha [T00105]; 1173; 1179; 6.245236; TTCAATA; 0.97705; 1.22451;
NC_000004.12:c74000678-73998678 Homo sapiens chromosome 4, GRCh38.p14 Primary Assembly; C/EBPalpha [T00105]; 1191; 1197; 5.781231; GCCAATA; 0.97705; 1.22451;
NC_000004.12:c74000678-73998678 Homo sapiens chromosome 4, GRCh38.p14 Primary Assembly; C/EBPalpha [T00105]; 1214; 1220; 5.850545; GGCAATT; 0.97705; 1.22451;
NC_000004.12:c74000678-73998678 Homo sapiens chromosome 4, GRCh38.p14 Primary Assembly; C/EBPalpha [T00105]; 1517; 1523; 4.845599; AGCAATT; 0.97705; 1.29653;
NC_000004.12:c74000678-73998678 Homo sapiens chromosome 4, GRCh38.p14 Primary Assembly; C/EBPalpha [T00105]; 1571; 1577; 4.019783; GATTGAC; 0.48853; 0.59209;
NC_000004.12:c74000678-73998678 Homo sapiens chromosome 4, GRCh38.p14 Primary Assembly; C/EBPalpha [T00105]; 1855; 1861; 7.001740; CATTGTC; 0.73279; 0.94761;
NC_000004.12:c74000678-73998678 Homo sapiens chromosome 4, GRCh38.p14 Primary Assembly; Pax-5 [T00070]; 165; 171; 5.544826; ATTGCCC; 0.73279; 0.52949;
NC_000004.12:c74000678-73998678 Homo sapiens chromosome 4, GRCh38.p14 Primary Assembly; Pax-5 [T00070]; 383; 389; 4.007279; AAGGCCC; 1.09918; 0.78875;
NC_000004.12:c74000678-73998678 Homo sapiens chromosome 4, GRCh38.p14 Primary Assembly; Pax-5 [T00070]; 611; 617; 1.537547; GGGCAAG; 0.73279; 0.43269;
NC_000004.12:c74000678-73998678 Homo sapiens chromosome 4, GRCh38.p14 Primary Assembly; Pax-5 [T00070]; 829; 835; 8.014558; GGGCTCA; 2.19836; 1.41433;
NC_000004.12:c74000678-73998678 Homo sapiens chromosome 4, GRCh38.p14 Primary Assembly; Pax-5 [T00070]; 1010; 1016; 8.014558; TGAGCCC; 2.19836; 1.41433;
NC_000004.12:c74000678-73998678 Homo sapiens chromosome 4, GRCh38.p14 Primary Assembly; Pax-5 [T00070]; 1071; 1077; 0.000000; GGGCTGG; 1.09918; 0.64444;
NC_000004.12:c74000678-73998678 Homo sapiens chromosome 4, GRCh38.p14 Primary Assembly; Pax-5 [T00070]; 1089; 1095; 0.000000; GGGCAGG; 1.09918; 0.64444;
NC_000004.12:c74000678-73998678 Homo sapiens chromosome 4, GRCh38.p14 Primary Assembly; Pax-5 [T00070]; 1663; 1669; 8.014558; GGGCTGC; 2.19836; 1.41433;
NC_000004.12:c74000678-73998678 Homo sapiens chromosome 4, GRCh38.p14 Primary Assembly; Pax-5 [T00070]; 1693; 1699; 1.537547; CTAGCCC; 0.73279; 0.43269;
NC_000004.12:c74000678-73998678 Homo sapiens chromosome 4, GRCh38.p14 Primary Assembly; Pax-5 [T00070]; 1717; 1723; 8.014558; GAGGCCC; 2.19836; 1.41433;
NC_000004.12:c74000678-73998678 Homo sapiens chromosome 4, GRCh38.p14 Primary Assembly; Pax-5 [T00070]; 1861; 1867; 1.537547; CTGGCCC; 0.73279; 0.43269;
NC_000004.12:c74000678-73998678 Homo sapiens chromosome 4, GRCh38.p14 Primary Assembly; Pax-5 [T00070]; 1893; 1899; 4.007279; ACTGCCC; 1.09918; 0.78875;
NC_000004.12:c74000678-73998678 Homo sapiens chromosome 4, GRCh38.p14 Primary Assembly; p53 [T00671]; 165; 171; 3.728319; ATTGCCC; 0.73279; 0.50271;
NC_000004.12:c74000678-73998678 Homo sapiens chromosome 4, GRCh38.p14 Primary Assembly; p53 [T00671]; 383; 389; 7.641867; AAGGCCC; 0.73279; 0.51690;
NC_000004.12:c74000678-73998678 Homo sapiens chromosome 4, GRCh38.p14 Primary Assembly; p53 [T00671]; 611; 617; 0.211706; GGGCAAG; 0.36639; 0.24434;
NC_000004.12:c74000678-73998678 Homo sapiens chromosome 4, GRCh38.p14 Primary Assembly; p53 [T00671]; 829; 835; 6.778774; GGGCTCA; 1.09918; 0.68455;
NC_000004.12:c74000678-73998678 Homo sapiens chromosome 4, GRCh38.p14 Primary Assembly; p53 [T00671]; 1010; 1016; 6.778774; TGAGCCC; 1.09918; 0.68455;
NC_000004.12:c74000678-73998678 Homo sapiens chromosome 4, GRCh38.p14 Primary Assembly; p53 [T00671]; 1071; 1077; 3.750231; GGGCTGG; 0.73279; 0.44596;
NC_000004.12:c74000678-73998678 Homo sapiens chromosome 4, GRCh38.p14 Primary Assembly; p53 [T00671]; 1089; 1095; 0.000000; GGGCAGG; 0.36639; 0.24434;
NC_000004.12:c74000678-73998678 Homo sapiens chromosome 4, GRCh38.p14 Primary Assembly; p53 [T00671]; 1663; 1669; 6.563521; GGGCTGC; 0.48853; 0.29615;
NC_000004.12:c74000678-73998678 Homo sapiens chromosome 4, GRCh38.p14 Primary Assembly; p53 [T00671]; 1693; 1699; 3.961937; CTAGCCC; 0.73279; 0.44596;
NC_000004.12:c74000678-73998678 Homo sapiens chromosome 4, GRCh38.p14 Primary Assembly; p53 [T00671]; 1717; 1723; 6.938545; GAGGCCC; 1.09918; 0.68455;
NC_000004.12:c74000678-73998678 Homo sapiens chromosome 4, GRCh38.p14 Primary Assembly; p53 [T00671]; 1861; 1867; 4.336960; CTGGCCC; 0.24426; 0.12728;
NC_000004.12:c74000678-73998678 Homo sapiens chromosome 4, GRCh38.p14 Primary Assembly; p53 [T00671]; 1893; 1899; 3.516613; ACTGCCC; 0.73279; 0.50271;
NC_000004.12:c74000678-73998678 Homo sapiens chromosome 4, GRCh38.p14 Primary Assembly; T3R-beta1 [T00851]; 196; 204; 3.332047; TCACCTAGG; 0.27480; 0.27324;
NC_000004.12:c74000678-73998678 Homo sapiens chromosome 4, GRCh38.p14 Primary Assembly; T3R-beta1 [T00851]; 330; 338; 2.240658; TGCTGGTGA; 0.15266; 0.14581;
NC_000004.12:c74000678-73998678 Homo sapiens chromosome 4, GRCh38.p14 Primary Assembly; T3R-beta1 [T00851]; 477; 485; 2.221365; TCACCAATG; 0.15266; 0.14581;
NC_000004.12:c74000678-73998678 Homo sapiens chromosome 4, GRCh38.p14 Primary Assembly; T3R-beta1 [T00851]; 484; 492; 1.129976; TGGAGGTGA; 0.07633; 0.06431;
NC_000004.12:c74000678-73998678 Homo sapiens chromosome 4, GRCh38.p14 Primary Assembly; T3R-beta1 [T00851]; 872; 880; 3.351341; TCACCAGTA; 0.27480; 0.27324;
NC_000004.12:c74000678-73998678 Homo sapiens chromosome 4, GRCh38.p14 Primary Assembly; T3R-beta1 [T00851]; 1127; 1135; 5.591999; TCACCATAC; 0.21373; 0.19375;
NC_000004.12:c74000678-73998678 Homo sapiens chromosome 4, GRCh38.p14 Primary Assembly; T3R-beta1 [T00851]; 1142; 1150; 5.572705; TCACCCCCA; 0.21373; 0.19375;
NC_000004.12:c74000678-73998678 Homo sapiens chromosome 4, GRCh38.p14 Primary Assembly; T3R-beta1 [T00851]; 1319; 1327; 3.370634; AGTAGGTGA; 0.27480; 0.27324;
NC_000004.12:c74000678-73998678 Homo sapiens chromosome 4, GRCh38.p14 Primary Assembly; GR-alpha [T00337]; 90; 94; 0.000000; CCTAT; 7.81641; 7.61930;
NC_000004.12:c74000678-73998678 Homo sapiens chromosome 4, GRCh38.p14 Primary Assembly; GR-alpha [T00337]; 130; 134; 0.000000; CCTAT; 7.81641; 7.61930;
NC_000004.12:c74000678-73998678 Homo sapiens chromosome 4, GRCh38.p14 Primary Assembly; GR-alpha [T00337]; 144; 148; 0.000000; CCTGT; 7.81641; 7.61930;
NC_000004.12:c74000678-73998678 Homo sapiens chromosome 4, GRCh38.p14 Primary Assembly; GR-alpha [T00337]; 199; 203; 8.073878; CCTAG; 7.81641; 6.22115;
NC_000004.12:c74000678-73998678 Homo sapiens chromosome 4, GRCh38.p14 Primary Assembly; GR-alpha [T00337]; 200; 204; 8.073878; CTAGG; 7.81641; 6.22115;
NC_000004.12:c74000678-73998678 Homo sapiens chromosome 4, GRCh38.p14 Primary Assembly; GR-alpha [T00337]; 261; 265; 8.073878; GCAGG; 7.81641; 6.22115;
NC_000004.12:c74000678-73998678 Homo sapiens chromosome 4, GRCh38.p14 Primary Assembly; GR-alpha [T00337]; 320; 324; 6.055408; TCAGG; 3.90820; 3.83350;
NC_000004.12:c74000678-73998678 Homo sapiens chromosome 4, GRCh38.p14 Primary Assembly; GR-alpha [T00337]; 382; 386; 6.263098; TAAGG; 3.90820; 3.84217;
NC_000004.12:c74000678-73998678 Homo sapiens chromosome 4, GRCh38.p14 Primary Assembly; GR-alpha [T00337]; 401; 405; 6.263098; CCTTA; 3.90820; 3.84217;
NC_000004.12:c74000678-73998678 Homo sapiens chromosome 4, GRCh38.p14 Primary Assembly; GR-alpha [T00337]; 431; 435; 8.281568; CCTTC; 7.81641; 6.23115;
NC_000004.12:c74000678-73998678 Homo sapiens chromosome 4, GRCh38.p14 Primary Assembly; GR-alpha [T00337]; 451; 455; 6.263098; TAAGG; 3.90820; 3.84217;
NC_000004.12:c74000678-73998678 Homo sapiens chromosome 4, GRCh38.p14 Primary Assembly; GR-alpha [T00337]; 485; 489; 8.281568; GGAGG; 7.81641; 6.23115;
NC_000004.12:c74000678-73998678 Homo sapiens chromosome 4, GRCh38.p14 Primary Assembly; GR-alpha [T00337]; 525; 529; 0.000000; ATAGG; 7.81641; 7.61930;
NC_000004.12:c74000678-73998678 Homo sapiens chromosome 4, GRCh38.p14 Primary Assembly; GR-alpha [T00337]; 533; 537; 8.281568; CAAGG; 7.81641; 6.23115;
NC_000004.12:c74000678-73998678 Homo sapiens chromosome 4, GRCh38.p14 Primary Assembly; GR-alpha [T00337]; 591; 595; 0.207689; CCTTT; 7.81641; 7.61930;
NC_000004.12:c74000678-73998678 Homo sapiens chromosome 4, GRCh38.p14 Primary Assembly; GR-alpha [T00337]; 608; 612; 6.263098; TGAGG; 3.90820; 3.84217;
NC_000004.12:c74000678-73998678 Homo sapiens chromosome 4, GRCh38.p14 Primary Assembly; GR-alpha [T00337]; 614; 618; 8.281568; CAAGG; 7.81641; 6.23115;
NC_000004.12:c74000678-73998678 Homo sapiens chromosome 4, GRCh38.p14 Primary Assembly; GR-alpha [T00337]; 638; 642; 0.207689; AGAGG; 7.81641; 7.61930;
NC_000004.12:c74000678-73998678 Homo sapiens chromosome 4, GRCh38.p14 Primary Assembly; GR-alpha [T00337]; 670; 674; 0.000000; CCTAT; 7.81641; 7.61930;
NC_000004.12:c74000678-73998678 Homo sapiens chromosome 4, GRCh38.p14 Primary Assembly; GR-alpha [T00337]; 701; 705; 8.073878; CCTGC; 7.81641; 6.22115;
NC_000004.12:c74000678-73998678 Homo sapiens chromosome 4, GRCh38.p14 Primary Assembly; GR-alpha [T00337]; 729; 733; 6.263098; CCTTA; 3.90820; 3.84217;
NC_000004.12:c74000678-73998678 Homo sapiens chromosome 4, GRCh38.p14 Primary Assembly; GR-alpha [T00337]; 736; 740; 8.281568; CCTTC; 7.81641; 6.23115;
NC_000004.12:c74000678-73998678 Homo sapiens chromosome 4, GRCh38.p14 Primary Assembly; GR-alpha [T00337]; 753; 757; 8.281568; CCTCC; 7.81641; 6.23115;
NC_000004.12:c74000678-73998678 Homo sapiens chromosome 4, GRCh38.p14 Primary Assembly; GR-alpha [T00337]; 768; 772; 8.281568; GAAGG; 7.81641; 6.23115;
NC_000004.12:c74000678-73998678 Homo sapiens chromosome 4, GRCh38.p14 Primary Assembly; GR-alpha [T00337]; 775; 779; 0.207689; AGAGG; 7.81641; 7.61930;
NC_000004.12:c74000678-73998678 Homo sapiens chromosome 4, GRCh38.p14 Primary Assembly; GR-alpha [T00337]; 781; 785; 0.207689; AGAGG; 7.81641; 7.61930;
NC_000004.12:c74000678-73998678 Homo sapiens chromosome 4, GRCh38.p14 Primary Assembly; GR-alpha [T00337]; 805; 809; 8.281568; CCTTC; 7.81641; 6.23115;
NC_000004.12:c74000678-73998678 Homo sapiens chromosome 4, GRCh38.p14 Primary Assembly; GR-alpha [T00337]; 814; 818; 6.055408; TCAGG; 3.90820; 3.83350;
NC_000004.12:c74000678-73998678 Homo sapiens chromosome 4, GRCh38.p14 Primary Assembly; GR-alpha [T00337]; 826; 830; 8.073878; GCAGG; 7.81641; 6.22115;
NC_000004.12:c74000678-73998678 Homo sapiens chromosome 4, GRCh38.p14 Primary Assembly; GR-alpha [T00337]; 848; 852; 8.073878; GTAGG; 7.81641; 6.22115;
NC_000004.12:c74000678-73998678 Homo sapiens chromosome 4, GRCh38.p14 Primary Assembly; GR-alpha [T00337]; 853; 857; 0.000000; CCTGT; 7.81641; 7.61930;
NC_000004.12:c74000678-73998678 Homo sapiens chromosome 4, GRCh38.p14 Primary Assembly; GR-alpha [T00337]; 907; 911; 0.000000; CCTGT; 7.81641; 7.61930;
NC_000004.12:c74000678-73998678 Homo sapiens chromosome 4, GRCh38.p14 Primary Assembly; GR-alpha [T00337]; 922; 926; 8.281568; CCTCC; 7.81641; 6.23115;
NC_000004.12:c74000678-73998678 Homo sapiens chromosome 4, GRCh38.p14 Primary Assembly; GR-alpha [T00337]; 926; 930; 8.281568; CCTCC; 7.81641; 6.23115;
NC_000004.12:c74000678-73998678 Homo sapiens chromosome 4, GRCh38.p14 Primary Assembly; GR-alpha [T00337]; 942; 946; 6.263098; TGAGG; 3.90820; 3.84217;
NC_000004.12:c74000678-73998678 Homo sapiens chromosome 4, GRCh38.p14 Primary Assembly; GR-alpha [T00337]; 991; 995; 8.073878; CCTAC; 7.81641; 6.22115;
NC_000004.12:c74000678-73998678 Homo sapiens chromosome 4, GRCh38.p14 Primary Assembly; GR-alpha [T00337]; 1015; 1019; 8.281568; CCTTC; 7.81641; 6.23115;
NC_000004.12:c74000678-73998678 Homo sapiens chromosome 4, GRCh38.p14 Primary Assembly; GR-alpha [T00337]; 1031; 1035; 8.281568; CCTCC; 7.81641; 6.23115;
NC_000004.12:c74000678-73998678 Homo sapiens chromosome 4, GRCh38.p14 Primary Assembly; GR-alpha [T00337]; 1091; 1095; 8.073878; GCAGG; 7.81641; 6.22115;
NC_000004.12:c74000678-73998678 Homo sapiens chromosome 4, GRCh38.p14 Primary Assembly; GR-alpha [T00337]; 1096; 1100; 8.073878; CCTGG; 7.81641; 6.22115;
NC_000004.12:c74000678-73998678 Homo sapiens chromosome 4, GRCh38.p14 Primary Assembly; GR-alpha [T00337]; 1105; 1109; 8.073878; CCTGG; 7.81641; 6.22115;
NC_000004.12:c74000678-73998678 Homo sapiens chromosome 4, GRCh38.p14 Primary Assembly; GR-alpha [T00337]; 1120; 1124; 8.073878; CCTGC; 7.81641; 6.22115;
NC_000004.12:c74000678-73998678 Homo sapiens chromosome 4, GRCh38.p14 Primary Assembly; GR-alpha [T00337]; 1140; 1144; 6.263098; CCTCA; 3.90820; 3.84217;
NC_000004.12:c74000678-73998678 Homo sapiens chromosome 4, GRCh38.p14 Primary Assembly; GR-alpha [T00337]; 1163; 1167; 0.207689; CCTCT; 7.81641; 7.61930;
NC_000004.12:c74000678-73998678 Homo sapiens chromosome 4, GRCh38.p14 Primary Assembly; GR-alpha [T00337]; 1199; 1203; 8.281568; CAAGG; 7.81641; 6.23115;
NC_000004.12:c74000678-73998678 Homo sapiens chromosome 4, GRCh38.p14 Primary Assembly; GR-alpha [T00337]; 1255; 1259; 8.073878; CCTGG; 7.81641; 6.22115;
NC_000004.12:c74000678-73998678 Homo sapiens chromosome 4, GRCh38.p14 Primary Assembly; GR-alpha [T00337]; 1320; 1324; 8.073878; GTAGG; 7.81641; 6.22115;
NC_000004.12:c74000678-73998678 Homo sapiens chromosome 4, GRCh38.p14 Primary Assembly; GR-alpha [T00337]; 1331; 1335; 8.073878; GTAGG; 7.81641; 6.22115;
NC_000004.12:c74000678-73998678 Homo sapiens chromosome 4, GRCh38.p14 Primary Assembly; GR-alpha [T00337]; 1358; 1362; 0.207689; CCTTT; 7.81641; 7.61930;
NC_000004.12:c74000678-73998678 Homo sapiens chromosome 4, GRCh38.p14 Primary Assembly; GR-alpha [T00337]; 1362; 1366; 6.055408; TCAGG; 3.90820; 3.83350;
NC_000004.12:c74000678-73998678 Homo sapiens chromosome 4, GRCh38.p14 Primary Assembly; GR-alpha [T00337]; 1391; 1395; 8.281568; CAAGG; 7.81641; 6.23115;
NC_000004.12:c74000678-73998678 Homo sapiens chromosome 4, GRCh38.p14 Primary Assembly; GR-alpha [T00337]; 1469; 1473; 8.073878; CCTAG; 7.81641; 6.22115;
NC_000004.12:c74000678-73998678 Homo sapiens chromosome 4, GRCh38.p14 Primary Assembly; GR-alpha [T00337]; 1479; 1483; 8.073878; CCTGC; 7.81641; 6.22115;
NC_000004.12:c74000678-73998678 Homo sapiens chromosome 4, GRCh38.p14 Primary Assembly; GR-alpha [T00337]; 1483; 1487; 8.073878; CCTGC; 7.81641; 6.22115;
NC_000004.12:c74000678-73998678 Homo sapiens chromosome 4, GRCh38.p14 Primary Assembly; GR-alpha [T00337]; 1487; 1491; 8.281568; CAAGG; 7.81641; 6.23115;
NC_000004.12:c74000678-73998678 Homo sapiens chromosome 4, GRCh38.p14 Primary Assembly; GR-alpha [T00337]; 1495; 1499; 0.000000; ACAGG; 7.81641; 7.61930;
NC_000004.12:c74000678-73998678 Homo sapiens chromosome 4, GRCh38.p14 Primary Assembly; GR-alpha [T00337]; 1499; 1503; 8.281568; GAAGG; 7.81641; 6.23115;
NC_000004.12:c74000678-73998678 Homo sapiens chromosome 4, GRCh38.p14 Primary Assembly; GR-alpha [T00337]; 1542; 1546; 6.055408; CCTGA; 3.90820; 3.83350;
NC_000004.12:c74000678-73998678 Homo sapiens chromosome 4, GRCh38.p14 Primary Assembly; GR-alpha [T00337]; 1567; 1571; 0.207689; AAAGG; 7.81641; 7.61930;
NC_000004.12:c74000678-73998678 Homo sapiens chromosome 4, GRCh38.p14 Primary Assembly; GR-alpha [T00337]; 1599; 1603; 8.281568; CAAGG; 7.81641; 6.23115;
NC_000004.12:c74000678-73998678 Homo sapiens chromosome 4, GRCh38.p14 Primary Assembly; GR-alpha [T00337]; 1606; 1610; 0.000000; CCTGT; 7.81641; 7.61930;
NC_000004.12:c74000678-73998678 Homo sapiens chromosome 4, GRCh38.p14 Primary Assembly; GR-alpha [T00337]; 1624; 1628; 0.207689; CCTTT; 7.81641; 7.61930;
NC_000004.12:c74000678-73998678 Homo sapiens chromosome 4, GRCh38.p14 Primary Assembly; GR-alpha [T00337]; 1637; 1641; 8.281568; GAAGG; 7.81641; 6.23115;
NC_000004.12:c74000678-73998678 Homo sapiens chromosome 4, GRCh38.p14 Primary Assembly; GR-alpha [T00337]; 1642; 1646; 0.207689; AGAGG; 7.81641; 7.61930;
NC_000004.12:c74000678-73998678 Homo sapiens chromosome 4, GRCh38.p14 Primary Assembly; GR-alpha [T00337]; 1645; 1649; 8.281568; GGAGG; 7.81641; 6.23115;
NC_000004.12:c74000678-73998678 Homo sapiens chromosome 4, GRCh38.p14 Primary Assembly; GR-alpha [T00337]; 1660; 1664; 0.207689; AGAGG; 7.81641; 7.61930;
NC_000004.12:c74000678-73998678 Homo sapiens chromosome 4, GRCh38.p14 Primary Assembly; GR-alpha [T00337]; 1673; 1677; 6.263098; CCTCA; 3.90820; 3.84217;
NC_000004.12:c74000678-73998678 Homo sapiens chromosome 4, GRCh38.p14 Primary Assembly; GR-alpha [T00337]; 1692; 1696; 8.073878; CCTAG; 7.81641; 6.22115;
NC_000004.12:c74000678-73998678 Homo sapiens chromosome 4, GRCh38.p14 Primary Assembly; GR-alpha [T00337]; 1708; 1712; 0.000000; ACAGG; 7.81641; 7.61930;
NC_000004.12:c74000678-73998678 Homo sapiens chromosome 4, GRCh38.p14 Primary Assembly; GR-alpha [T00337]; 1716; 1720; 6.263098; TGAGG; 3.90820; 3.84217;
NC_000004.12:c74000678-73998678 Homo sapiens chromosome 4, GRCh38.p14 Primary Assembly; GR-alpha [T00337]; 1722; 1726; 8.073878; CCTGC; 7.81641; 6.22115;
NC_000004.12:c74000678-73998678 Homo sapiens chromosome 4, GRCh38.p14 Primary Assembly; GR-alpha [T00337]; 1732; 1736; 8.073878; CCTGC; 7.81641; 6.22115;
NC_000004.12:c74000678-73998678 Homo sapiens chromosome 4, GRCh38.p14 Primary Assembly; GR-alpha [T00337]; 1750; 1754; 8.281568; CCTTC; 7.81641; 6.23115;
NC_000004.12:c74000678-73998678 Homo sapiens chromosome 4, GRCh38.p14 Primary Assembly; GR-alpha [T00337]; 1773; 1777; 8.281568; CCTCC; 7.81641; 6.23115;
NC_000004.12:c74000678-73998678 Homo sapiens chromosome 4, GRCh38.p14 Primary Assembly; GR-alpha [T00337]; 1786; 1790; 8.073878; GCAGG; 7.81641; 6.22115;
NC_000004.12:c74000678-73998678 Homo sapiens chromosome 4, GRCh38.p14 Primary Assembly; GR-alpha [T00337]; 1802; 1806; 0.207689; CCTCT; 7.81641; 7.61930;
NC_000004.12:c74000678-73998678 Homo sapiens chromosome 4, GRCh38.p14 Primary Assembly; GR-alpha [T00337]; 1811; 1815; 0.207689; AGAGG; 7.81641; 7.61930;
NC_000004.12:c74000678-73998678 Homo sapiens chromosome 4, GRCh38.p14 Primary Assembly; GR-alpha [T00337]; 1827; 1831; 8.281568; CCTCC; 7.81641; 6.23115;
NC_000004.12:c74000678-73998678 Homo sapiens chromosome 4, GRCh38.p14 Primary Assembly; GR-alpha [T00337]; 1830; 1834; 8.073878; CCTGG; 7.81641; 6.22115;
NC_000004.12:c74000678-73998678 Homo sapiens chromosome 4, GRCh38.p14 Primary Assembly; GR-alpha [T00337]; 1839; 1843; 8.281568; CCTCC; 7.81641; 6.23115;
NC_000004.12:c74000678-73998678 Homo sapiens chromosome 4, GRCh38.p14 Primary Assembly; GR-alpha [T00337]; 1869; 1873; 8.281568; CCTCC; 7.81641; 6.23115;
NC_000004.12:c74000678-73998678 Homo sapiens chromosome 4, GRCh38.p14 Primary Assembly; GR-alpha [T00337]; 1879; 1883; 0.207689; CCTCT; 7.81641; 7.61930;
NC_000004.12:c74000678-73998678 Homo sapiens chromosome 4, GRCh38.p14 Primary Assembly; GR-alpha [T00337]; 1907; 1911; 6.055408; TCAGG; 3.90820; 3.83350;
NC_000004.12:c74000678-73998678 Homo sapiens chromosome 4, GRCh38.p14 Primary Assembly; GR-alpha [T00337]; 1943; 1947; 0.000000; CCTGT; 7.81641; 7.61930;
NC_000004.12:c74000678-73998678 Homo sapiens chromosome 4, GRCh38.p14 Primary Assembly; GR-alpha [T00337]; 1973; 1977; 0.207689; AAAGG; 7.81641; 7.61930;
NC_000004.12:c74000678-73998678 Homo sapiens chromosome 4, GRCh38.p14 Primary Assembly; GR-alpha [T00337]; 1984; 1988; 8.281568; GAAGG; 7.81641; 6.23115;
NC_000004.12:c74000678-73998678 Homo sapiens chromosome 4, GRCh38.p14 Primary Assembly; GR-alpha [T00337]; 1991; 1995; 8.281568; CGAGG; 7.81641; 6.23115;
NC_000004.12:c74000678-73998678 Homo sapiens chromosome 4, GRCh38.p14 Primary Assembly; AP-2alphaA [T00035]; 200; 205; 4.438035; CTAGGC; 0.97705; 0.85057;
NC_000004.12:c74000678-73998678 Homo sapiens chromosome 4, GRCh38.p14 Primary Assembly; AP-2alphaA [T00035]; 261; 266; 0.000000; GCAGGC; 0.97705; 0.62185;
NC_000004.12:c74000678-73998678 Homo sapiens chromosome 4, GRCh38.p14 Primary Assembly; AP-2alphaA [T00035]; 382; 387; 4.422424; TAAGGC; 0.97705; 0.85057;
NC_000004.12:c74000678-73998678 Homo sapiens chromosome 4, GRCh38.p14 Primary Assembly; AP-2alphaA [T00035]; 669; 674; 5.568965; GCCTAT; 0.48853; 0.46925;
NC_000004.12:c74000678-73998678 Homo sapiens chromosome 4, GRCh38.p14 Primary Assembly; AP-2alphaA [T00035]; 814; 819; 0.678558; TCAGGC; 0.48853; 0.38132;
NC_000004.12:c74000678-73998678 Homo sapiens chromosome 4, GRCh38.p14 Primary Assembly; AP-2alphaA [T00035]; 848; 853; 4.211849; GTAGGC; 0.97705; 0.76723;
NC_000004.12:c74000678-73998678 Homo sapiens chromosome 4, GRCh38.p14 Primary Assembly; AP-2alphaA [T00035]; 852; 857; 1.357116; GCCTGT; 0.48853; 0.38248;
NC_000004.12:c74000678-73998678 Homo sapiens chromosome 4, GRCh38.p14 Primary Assembly; AP-2alphaA [T00035]; 1030; 1035; 1.871933; GCCTCC; 0.97705; 0.62417;
NC_000004.12:c74000678-73998678 Homo sapiens chromosome 4, GRCh38.p14 Primary Assembly; AP-2alphaA [T00035]; 1091; 1096; 0.000000; GCAGGC; 0.97705; 0.62185;
NC_000004.12:c74000678-73998678 Homo sapiens chromosome 4, GRCh38.p14 Primary Assembly; AP-2alphaA [T00035]; 1095; 1100; 0.226186; GCCTGG; 0.97705; 0.62185;
NC_000004.12:c74000678-73998678 Homo sapiens chromosome 4, GRCh38.p14 Primary Assembly; AP-2alphaA [T00035]; 1119; 1124; 0.000000; GCCTGC; 0.97705; 0.62185;
NC_000004.12:c74000678-73998678 Homo sapiens chromosome 4, GRCh38.p14 Primary Assembly; AP-2alphaA [T00035]; 1362; 1367; 0.678558; TCAGGC; 0.48853; 0.38132;
NC_000004.12:c74000678-73998678 Homo sapiens chromosome 4, GRCh38.p14 Primary Assembly; AP-2alphaA [T00035]; 1482; 1487; 0.000000; GCCTGC; 0.97705; 0.62185;
NC_000004.12:c74000678-73998678 Homo sapiens chromosome 4, GRCh38.p14 Primary Assembly; AP-2alphaA [T00035]; 1599; 1604; 3.970052; CAAGGC; 0.97705; 0.76723;
NC_000004.12:c74000678-73998678 Homo sapiens chromosome 4, GRCh38.p14 Primary Assembly; AP-2alphaA [T00035]; 1672; 1677; 2.550491; GCCTCA; 0.48853; 0.38474;
NC_000004.12:c74000678-73998678 Homo sapiens chromosome 4, GRCh38.p14 Primary Assembly; AP-2alphaA [T00035]; 1708; 1713; 1.357116; ACAGGC; 0.48853; 0.38248;
NC_000004.12:c74000678-73998678 Homo sapiens chromosome 4, GRCh38.p14 Primary Assembly; AP-2alphaA [T00035]; 1716; 1721; 2.550491; TGAGGC; 0.48853; 0.38474;
NC_000004.12:c74000678-73998678 Homo sapiens chromosome 4, GRCh38.p14 Primary Assembly; AP-2alphaA [T00035]; 1984; 1989; 3.743866; GAAGGC; 0.48853; 0.38192;
NC_000004.12:c74000678-73998678 Homo sapiens chromosome 4, GRCh38.p14 Primary Assembly; HNF-1A [T00368]; 203; 210; 5.898157; GGCTTAAC; 0.24426; 0.23346;
NC_000004.12:c74000678-73998678 Homo sapiens chromosome 4, GRCh38.p14 Primary Assembly; HNF-1A [T00368]; 449; 456; 4.972635; GTTAAGGT; 0.36639; 0.46332;
NC_000004.12:c74000678-73998678 Homo sapiens chromosome 4, GRCh38.p14 Primary Assembly; HNF-1A [T00368]; 504; 511; 0.000000; GTTAATAA; 0.24426; 0.43262;
NC_000004.12:c74000678-73998678 Homo sapiens chromosome 4, GRCh38.p14 Primary Assembly; HNF-1A [T00368]; 744; 751; 1.069403; GCTTTAAC; 0.48853; 0.63896;
NC_000004.12:c74000678-73998678 Homo sapiens chromosome 4, GRCh38.p14 Primary Assembly; HNF-1A [T00368]; 1245; 1252; 0.431647; TGTTTAAC; 0.24426; 0.35221;
NC_000004.12:c74000678-73998678 Homo sapiens chromosome 4, GRCh38.p14 Primary Assembly; HNF-1A [T00368]; 1337; 1344; 5.610392; GAGTTAAC; 0.24426; 0.28675;
NC_000004.12:c74000678-73998678 Homo sapiens chromosome 4, GRCh38.p14 Primary Assembly; HNF-1A [T00368]; 1339; 1346; 4.684871; GTTAACAA; 0.12213; 0.17565;
NC_000004.12:c74000678-73998678 Homo sapiens chromosome 4, GRCh38.p14 Primary Assembly; CREB [T00163]; 239; 247; 3.158390; AAAACGTCA; 0.06107; 0.06519;
NC_000004.12:c74000678-73998678 Homo sapiens chromosome 4, GRCh38.p14 Primary Assembly; ATF-2 [T00167]; 239; 248; 5.504497; AAAACGTCAA; 0.03435; 0.03298;
NC_000004.12:c74000678-73998678 Homo sapiens chromosome 4, GRCh38.p14 Primary Assembly; XBP-1 [T00902]; 298; 303; 7.172312; ATGAAG; 2.93115; 3.64126;
NC_000004.12:c74000678-73998678 Homo sapiens chromosome 4, GRCh38.p14 Primary Assembly; XBP-1 [T00902]; 326; 331; 7.172312; ATGATG; 2.93115; 3.64126;
NC_000004.12:c74000678-73998678 Homo sapiens chromosome 4, GRCh38.p14 Primary Assembly; XBP-1 [T00902]; 360; 365; 8.756040; TCTCAT; 2.93115; 3.62360;
NC_000004.12:c74000678-73998678 Homo sapiens chromosome 4, GRCh38.p14 Primary Assembly; XBP-1 [T00902]; 459; 464; 1.583727; ATGACA; 0.97705; 1.05046;
NC_000004.12:c74000678-73998678 Homo sapiens chromosome 4, GRCh38.p14 Primary Assembly; XBP-1 [T00902]; 521; 526; 8.756040; TATCAT; 2.93115; 3.62360;
NC_000004.12:c74000678-73998678 Homo sapiens chromosome 4, GRCh38.p14 Primary Assembly; XBP-1 [T00902]; 550; 555; 8.756040; TTTCAT; 2.93115; 3.62360;
NC_000004.12:c74000678-73998678 Homo sapiens chromosome 4, GRCh38.p14 Primary Assembly; XBP-1 [T00902]; 554; 559; 0.000000; ATGACT; 0.97705; 1.04625;
NC_000004.12:c74000678-73998678 Homo sapiens chromosome 4, GRCh38.p14 Primary Assembly; XBP-1 [T00902]; 564; 569; 8.756040; TCTCAT; 2.93115; 3.62360;
NC_000004.12:c74000678-73998678 Homo sapiens chromosome 4, GRCh38.p14 Primary Assembly; XBP-1 [T00902]; 573; 578; 7.172312; CATCAT; 2.93115; 3.64126;
NC_000004.12:c74000678-73998678 Homo sapiens chromosome 4, GRCh38.p14 Primary Assembly; XBP-1 [T00902]; 659; 664; 8.756040; ATGAAA; 2.93115; 3.62360;
NC_000004.12:c74000678-73998678 Homo sapiens chromosome 4, GRCh38.p14 Primary Assembly; XBP-1 [T00902]; 676; 681; 1.583727; TGTCAT; 0.97705; 1.05046;
NC_000004.12:c74000678-73998678 Homo sapiens chromosome 4, GRCh38.p14 Primary Assembly; XBP-1 [T00902]; 880; 885; 7.172312; AATCAT; 2.93115; 3.64126;
NC_000004.12:c74000678-73998678 Homo sapiens chromosome 4, GRCh38.p14 Primary Assembly; XBP-1 [T00902]; 884; 889; 8.756040; ATGAAA; 2.93115; 3.62360;
NC_000004.12:c74000678-73998678 Homo sapiens chromosome 4, GRCh38.p14 Primary Assembly; XBP-1 [T00902]; 1009; 1014; 8.756040; ATGAGC; 2.93115; 3.62360;
NC_000004.12:c74000678-73998678 Homo sapiens chromosome 4, GRCh38.p14 Primary Assembly; XBP-1 [T00902]; 1022; 1027; 7.172312; ACTCAT; 2.93115; 3.64126;
NC_000004.12:c74000678-73998678 Homo sapiens chromosome 4, GRCh38.p14 Primary Assembly; XBP-1 [T00902]; 1405; 1410; 8.756040; TATCAT; 2.93115; 3.62360;
NC_000004.12:c74000678-73998678 Homo sapiens chromosome 4, GRCh38.p14 Primary Assembly; XBP-1 [T00902]; 1447; 1452; 7.172312; ATTCAT; 2.93115; 3.64126;
NC_000004.12:c74000678-73998678 Homo sapiens chromosome 4, GRCh38.p14 Primary Assembly; XBP-1 [T00902]; 1455; 1460; 0.000000; AGTCAT; 0.97705; 1.04625;
NC_000004.12:c74000678-73998678 Homo sapiens chromosome 4, GRCh38.p14 Primary Assembly; XBP-1 [T00902]; 1475; 1480; 1.583727; ATGACC; 0.97705; 1.05046;
NC_000004.12:c74000678-73998678 Homo sapiens chromosome 4, GRCh38.p14 Primary Assembly; XBP-1 [T00902]; 1529; 1534; 7.172312; ATGAAT; 2.93115; 3.64126;
NC_000004.12:c74000678-73998678 Homo sapiens chromosome 4, GRCh38.p14 Primary Assembly; XBP-1 [T00902]; 1685; 1690; 4.894955; CGGCAT; 0.97705; 0.85057;
NC_000004.12:c74000678-73998678 Homo sapiens chromosome 4, GRCh38.p14 Primary Assembly; XBP-1 [T00902]; 1715; 1720; 7.172312; ATGAGG; 2.93115; 3.64126;
NC_000004.12:c74000678-73998678 Homo sapiens chromosome 4, GRCh38.p14 Primary Assembly; XBP-1 [T00902]; 1901; 1906; 7.172312; ATGAGT; 2.93115; 3.64126;
NC_000004.12:c74000678-73998678 Homo sapiens chromosome 4, GRCh38.p14 Primary Assembly; XBP-1 [T00902]; 1960; 1965; 7.172312; ATGAGT; 2.93115; 3.64126;
NC_000004.12:c74000678-73998678 Homo sapiens chromosome 4, GRCh38.p14 Primary Assembly; AP-1 [T00029]; 314; 322; 0.436196; TCTGAGTCA; 0.09160; 0.10029;
NC_000004.12:c74000678-73998678 Homo sapiens chromosome 4, GRCh38.p14 Primary Assembly; c-Fos [T00123]; 317; 326; 3.154982; GAGTCAGGTA; 0.06107; 0.05274;
NC_000004.12:c74000678-73998678 Homo sapiens chromosome 4, GRCh38.p14 Primary Assembly; STAT4 [T01577]; 369; 374; 1.470588; GTTTCC; 1.95410; 2.09822;
NC_000004.12:c74000678-73998678 Homo sapiens chromosome 4, GRCh38.p14 Primary Assembly; STAT4 [T01577]; 427; 432; 1.470588; GTTTCC; 1.95410; 2.09822;
NC_000004.12:c74000678-73998678 Homo sapiens chromosome 4, GRCh38.p14 Primary Assembly; STAT4 [T01577]; 431; 436; 5.882353; CCTTCC; 0.48853; 0.38820;
NC_000004.12:c74000678-73998678 Homo sapiens chromosome 4, GRCh38.p14 Primary Assembly; STAT4 [T01577]; 512; 517; 1.470588; AATTCC; 1.95410; 2.09822;
NC_000004.12:c74000678-73998678 Homo sapiens chromosome 4, GRCh38.p14 Primary Assembly; STAT4 [T01577]; 536; 541; 1.470588; GGAAAA; 1.95410; 2.09822;
NC_000004.12:c74000678-73998678 Homo sapiens chromosome 4, GRCh38.p14 Primary Assembly; STAT4 [T01577]; 653; 658; 0.000000; ATTTCC; 0.48853; 0.57790;
NC_000004.12:c74000678-73998678 Homo sapiens chromosome 4, GRCh38.p14 Primary Assembly; STAT4 [T01577]; 679; 684; 4.411765; CATTCC; 1.95410; 1.70976;
NC_000004.12:c74000678-73998678 Homo sapiens chromosome 4, GRCh38.p14 Primary Assembly; STAT4 [T01577]; 697; 702; 4.411765; CATTCC; 1.95410; 1.70976;
NC_000004.12:c74000678-73998678 Homo sapiens chromosome 4, GRCh38.p14 Primary Assembly; STAT4 [T01577]; 722; 727; 1.470588; GGAAAA; 1.95410; 2.09822;
NC_000004.12:c74000678-73998678 Homo sapiens chromosome 4, GRCh38.p14 Primary Assembly; STAT4 [T01577]; 784; 789; 4.411765; GGAAGC; 1.95410; 1.70976;
NC_000004.12:c74000678-73998678 Homo sapiens chromosome 4, GRCh38.p14 Primary Assembly; STAT4 [T01577]; 791; 796; 1.470588; GGAAAC; 1.95410; 2.09822;
NC_000004.12:c74000678-73998678 Homo sapiens chromosome 4, GRCh38.p14 Primary Assembly; STAT4 [T01577]; 858; 863; 1.470588; GGAAAC; 1.95410; 2.09822;
NC_000004.12:c74000678-73998678 Homo sapiens chromosome 4, GRCh38.p14 Primary Assembly; STAT4 [T01577]; 896; 901; 2.941176; GGTTCC; 2.93115; 2.84522;
NC_000004.12:c74000678-73998678 Homo sapiens chromosome 4, GRCh38.p14 Primary Assembly; STAT4 [T01577]; 918; 923; 4.411765; CATTCC; 1.95410; 1.70976;
NC_000004.12:c74000678-73998678 Homo sapiens chromosome 4, GRCh38.p14 Primary Assembly; STAT4 [T01577]; 946; 951; 1.470588; GGAAAA; 1.95410; 2.09822;
NC_000004.12:c74000678-73998678 Homo sapiens chromosome 4, GRCh38.p14 Primary Assembly; STAT4 [T01577]; 1077; 1082; 2.941176; GGAACA; 2.93115; 2.84522;
NC_000004.12:c74000678-73998678 Homo sapiens chromosome 4, GRCh38.p14 Primary Assembly; STAT4 [T01577]; 1165; 1170; 4.411765; TCTTCC; 1.95410; 1.70976;
NC_000004.12:c74000678-73998678 Homo sapiens chromosome 4, GRCh38.p14 Primary Assembly; STAT4 [T01577]; 1206; 1211; 4.411765; TCTTCC; 1.95410; 1.70976;
NC_000004.12:c74000678-73998678 Homo sapiens chromosome 4, GRCh38.p14 Primary Assembly; STAT4 [T01577]; 1235; 1240; 4.411765; GGAAGA; 1.95410; 1.70976;
NC_000004.12:c74000678-73998678 Homo sapiens chromosome 4, GRCh38.p14 Primary Assembly; STAT4 [T01577]; 1420; 1425; 4.411765; GCTTCC; 1.95410; 1.70976;
NC_000004.12:c74000678-73998678 Homo sapiens chromosome 4, GRCh38.p14 Primary Assembly; STAT4 [T01577]; 1490; 1495; 4.411765; GGAAGA; 1.95410; 1.70976;
NC_000004.12:c74000678-73998678 Homo sapiens chromosome 4, GRCh38.p14 Primary Assembly; STAT4 [T01577]; 1498; 1503; 5.882353; GGAAGG; 0.48853; 0.38820;
NC_000004.12:c74000678-73998678 Homo sapiens chromosome 4, GRCh38.p14 Primary Assembly; STAT4 [T01577]; 1538; 1543; 0.000000; ATTTCC; 0.48853; 0.57790;
NC_000004.12:c74000678-73998678 Homo sapiens chromosome 4, GRCh38.p14 Primary Assembly; STAT4 [T01577]; 1617; 1622; 2.941176; GGTTCC; 2.93115; 2.84522;
NC_000004.12:c74000678-73998678 Homo sapiens chromosome 4, GRCh38.p14 Primary Assembly; STAT4 [T01577]; 1849; 1854; 1.470588; AGTTCC; 1.95410; 2.09822;
NC_000004.12:c74000678-73998678 Homo sapiens chromosome 4, GRCh38.p14 Primary Assembly; STAT4 [T01577]; 1885; 1890; 2.941176; CTTTCC; 2.93115; 2.84522;
NC_000004.12:c74000678-73998678 Homo sapiens chromosome 4, GRCh38.p14 Primary Assembly; STAT4 [T01577]; 1911; 1916; 1.470588; GGAATT; 1.95410; 2.09822;
NC_000004.12:c74000678-73998678 Homo sapiens chromosome 4, GRCh38.p14 Primary Assembly; STAT4 [T01577]; 1914; 1919; 0.000000; ATTTCC; 0.48853; 0.57790;
NC_000004.12:c74000678-73998678 Homo sapiens chromosome 4, GRCh38.p14 Primary Assembly; STAT4 [T01577]; 1939; 1944; 1.470588; GTTTCC; 1.95410; 2.09822;
NC_000004.12:c74000678-73998678 Homo sapiens chromosome 4, GRCh38.p14 Primary Assembly; STAT4 [T01577]; 1994; 1999; 4.411765; GGAAGC; 1.95410; 1.70976;
NC_000004.12:c74000678-73998678 Homo sapiens chromosome 4, GRCh38.p14 Primary Assembly; c-Ets-1 [T00112]; 370; 376; 7.199436; TTTCCCA; 0.73279; 0.68155;
NC_000004.12:c74000678-73998678 Homo sapiens chromosome 4, GRCh38.p14 Primary Assembly; c-Ets-1 [T00112]; 428; 434; 1.641124; TTTCCTT; 0.36639; 0.41821;
NC_000004.12:c74000678-73998678 Homo sapiens chromosome 4, GRCh38.p14 Primary Assembly; c-Ets-1 [T00112]; 432; 438; 5.038739; CTTCCAA; 0.48853; 0.49892;
NC_000004.12:c74000678-73998678 Homo sapiens chromosome 4, GRCh38.p14 Primary Assembly; c-Ets-1 [T00112]; 513; 519; 9.969337; ATTCCCA; 0.24426; 0.26195;
NC_000004.12:c74000678-73998678 Homo sapiens chromosome 4, GRCh38.p14 Primary Assembly; c-Ets-1 [T00112]; 534; 540; 1.641124; AAGGAAA; 0.36639; 0.41821;
NC_000004.12:c74000678-73998678 Homo sapiens chromosome 4, GRCh38.p14 Primary Assembly; c-Ets-1 [T00112]; 654; 660; 6.295602; TTTCCAT; 0.48853; 0.49020;
NC_000004.12:c74000678-73998678 Homo sapiens chromosome 4, GRCh38.p14 Primary Assembly; c-Ets-1 [T00112]; 680; 686; 9.193590; ATTCCAA; 0.85492; 0.85860;
NC_000004.12:c74000678-73998678 Homo sapiens chromosome 4, GRCh38.p14 Primary Assembly; c-Ets-1 [T00112]; 698; 704; 4.154851; ATTCCTG; 0.24426; 0.25838;
NC_000004.12:c74000678-73998678 Homo sapiens chromosome 4, GRCh38.p14 Primary Assembly; c-Ets-1 [T00112]; 720; 726; 6.167515; GTGGAAA; 0.36639; 0.36712;
NC_000004.12:c74000678-73998678 Homo sapiens chromosome 4, GRCh38.p14 Primary Assembly; c-Ets-1 [T00112]; 782; 788; 0.128087; GAGGAAG; 0.24426; 0.21124;
NC_000004.12:c74000678-73998678 Homo sapiens chromosome 4, GRCh38.p14 Primary Assembly; c-Ets-1 [T00112]; 789; 795; 6.039428; CTGGAAA; 0.36639; 0.36712;
NC_000004.12:c74000678-73998678 Homo sapiens chromosome 4, GRCh38.p14 Primary Assembly; c-Ets-1 [T00112]; 856; 862; 6.167515; GTGGAAA; 0.36639; 0.36712;
NC_000004.12:c74000678-73998678 Homo sapiens chromosome 4, GRCh38.p14 Primary Assembly; c-Ets-1 [T00112]; 897; 903; 8.116854; GTTCCAG; 0.24426; 0.21059;
NC_000004.12:c74000678-73998678 Homo sapiens chromosome 4, GRCh38.p14 Primary Assembly; c-Ets-1 [T00112]; 919; 925; 4.282938; ATTCCTC; 0.85492; 0.89466;
NC_000004.12:c74000678-73998678 Homo sapiens chromosome 4, GRCh38.p14 Primary Assembly; c-Ets-1 [T00112]; 944; 950; 7.071349; AGGGAAA; 0.73279; 0.68155;
NC_000004.12:c74000678-73998678 Homo sapiens chromosome 4, GRCh38.p14 Primary Assembly; c-Ets-1 [T00112]; 1075; 1081; 9.276861; TGGGAAC; 0.36639; 0.31876;
NC_000004.12:c74000678-73998678 Homo sapiens chromosome 4, GRCh38.p14 Primary Assembly; c-Ets-1 [T00112]; 1166; 1172; 5.038739; CTTCCAA; 0.48853; 0.49892;
NC_000004.12:c74000678-73998678 Homo sapiens chromosome 4, GRCh38.p14 Primary Assembly; c-Ets-1 [T00112]; 1207; 1213; 4.910652; CTTCCAT; 0.48853; 0.49892;
NC_000004.12:c74000678-73998678 Homo sapiens chromosome 4, GRCh38.p14 Primary Assembly; c-Ets-1 [T00112]; 1233; 1239; 5.038739; TTGGAAG; 0.48853; 0.49892;
NC_000004.12:c74000678-73998678 Homo sapiens chromosome 4, GRCh38.p14 Primary Assembly; c-Ets-1 [T00112]; 1421; 1427; 5.038739; CTTCCAA; 0.48853; 0.49892;
NC_000004.12:c74000678-73998678 Homo sapiens chromosome 4, GRCh38.p14 Primary Assembly; c-Ets-1 [T00112]; 1488; 1494; 0.256174; AAGGAAG; 0.24426; 0.25947;
NC_000004.12:c74000678-73998678 Homo sapiens chromosome 4, GRCh38.p14 Primary Assembly; c-Ets-1 [T00112]; 1496; 1502; 0.000000; CAGGAAG; 0.24426; 0.21124;
NC_000004.12:c74000678-73998678 Homo sapiens chromosome 4, GRCh38.p14 Primary Assembly; c-Ets-1 [T00112]; 1539; 1545; 1.384951; TTTCCTG; 0.36639; 0.41821;
NC_000004.12:c74000678-73998678 Homo sapiens chromosome 4, GRCh38.p14 Primary Assembly; c-Ets-1 [T00112]; 1618; 1624; 8.244941; GTTCCAC; 0.24426; 0.21059;
NC_000004.12:c74000678-73998678 Homo sapiens chromosome 4, GRCh38.p14 Primary Assembly; c-Ets-1 [T00112]; 1850; 1856; 9.276861; GTTCCCA; 0.36639; 0.31876;
NC_000004.12:c74000678-73998678 Homo sapiens chromosome 4, GRCh38.p14 Primary Assembly; c-Ets-1 [T00112]; 1886; 1892; 6.167515; TTTCCAC; 0.36639; 0.36712;
NC_000004.12:c74000678-73998678 Homo sapiens chromosome 4, GRCh38.p14 Primary Assembly; c-Ets-1 [T00112]; 1909; 1915; 9.841249; AGGGAAT; 0.24426; 0.26195;
NC_000004.12:c74000678-73998678 Homo sapiens chromosome 4, GRCh38.p14 Primary Assembly; c-Ets-1 [T00112]; 1915; 1921; 6.943262; TTTCCCC; 0.73279; 0.68155;
NC_000004.12:c74000678-73998678 Homo sapiens chromosome 4, GRCh38.p14 Primary Assembly; c-Ets-1 [T00112]; 1940; 1946; 1.384951; TTTCCTG; 0.36639; 0.41821;
NC_000004.12:c74000678-73998678 Homo sapiens chromosome 4, GRCh38.p14 Primary Assembly; c-Ets-1 [T00112]; 1992; 1998; 0.128087; GAGGAAG; 0.24426; 0.21124;
NC_000004.12:c74000678-73998678 Homo sapiens chromosome 4, GRCh38.p14 Primary Assembly; STAT1beta [T01573]; 369; 378; 8.695301; GTTTCCCACA; 0.22327; 0.23851;
NC_000004.12:c74000678-73998678 Homo sapiens chromosome 4, GRCh38.p14 Primary Assembly; STAT1beta [T01573]; 532; 541; 9.807397; ACAAGGAAAA; 0.14885; 0.15914;
NC_000004.12:c74000678-73998678 Homo sapiens chromosome 4, GRCh38.p14 Primary Assembly; STAT1beta [T01573]; 653; 662; 1.112096; ATTTCCATGA; 0.01145; 0.01337;
NC_000004.12:c74000678-73998678 Homo sapiens chromosome 4, GRCh38.p14 Primary Assembly; STAT1beta [T01573]; 942; 951; 9.807397; TGAGGGAAAA; 0.14885; 0.15914;
NC_000004.12:c74000678-73998678 Homo sapiens chromosome 4, GRCh38.p14 Primary Assembly; STAT1beta [T01573]; 1538; 1547; 8.695301; ATTTCCTGAT; 0.22327; 0.23851;
NC_000004.12:c74000678-73998678 Homo sapiens chromosome 4, GRCh38.p14 Primary Assembly; YY1 [T00915]; 133; 136; 0.000000; ATGG; 7.81641; 7.67567;
NC_000004.12:c74000678-73998678 Homo sapiens chromosome 4, GRCh38.p14 Primary Assembly; YY1 [T00915]; 388; 391; 0.000000; CCAT; 7.81641; 7.67567;
NC_000004.12:c74000678-73998678 Homo sapiens chromosome 4, GRCh38.p14 Primary Assembly; YY1 [T00915]; 483; 486; 0.000000; ATGG; 7.81641; 7.67567;
NC_000004.12:c74000678-73998678 Homo sapiens chromosome 4, GRCh38.p14 Primary Assembly; YY1 [T00915]; 492; 495; 0.000000; ATGG; 7.81641; 7.67567;
NC_000004.12:c74000678-73998678 Homo sapiens chromosome 4, GRCh38.p14 Primary Assembly; YY1 [T00915]; 496; 499; 0.000000; ATGG; 7.81641; 7.67567;
NC_000004.12:c74000678-73998678 Homo sapiens chromosome 4, GRCh38.p14 Primary Assembly; YY1 [T00915]; 572; 575; 0.000000; CCAT; 7.81641; 7.67567;
NC_000004.12:c74000678-73998678 Homo sapiens chromosome 4, GRCh38.p14 Primary Assembly; YY1 [T00915]; 657; 660; 0.000000; CCAT; 7.81641; 7.67567;
NC_000004.12:c74000678-73998678 Homo sapiens chromosome 4, GRCh38.p14 Primary Assembly; YY1 [T00915]; 696; 699; 0.000000; CCAT; 7.81641; 7.67567;
NC_000004.12:c74000678-73998678 Homo sapiens chromosome 4, GRCh38.p14 Primary Assembly; YY1 [T00915]; 705; 708; 0.000000; CCAT; 7.81641; 7.67567;
NC_000004.12:c74000678-73998678 Homo sapiens chromosome 4, GRCh38.p14 Primary Assembly; YY1 [T00915]; 707; 710; 0.000000; ATGG; 7.81641; 7.67567;
NC_000004.12:c74000678-73998678 Homo sapiens chromosome 4, GRCh38.p14 Primary Assembly; YY1 [T00915]; 894; 897; 0.000000; ATGG; 7.81641; 7.67567;
NC_000004.12:c74000678-73998678 Homo sapiens chromosome 4, GRCh38.p14 Primary Assembly; YY1 [T00915]; 1050; 1053; 0.000000; ATGG; 7.81641; 7.67567;
NC_000004.12:c74000678-73998678 Homo sapiens chromosome 4, GRCh38.p14 Primary Assembly; YY1 [T00915]; 1130; 1133; 0.000000; CCAT; 7.81641; 7.67567;
NC_000004.12:c74000678-73998678 Homo sapiens chromosome 4, GRCh38.p14 Primary Assembly; YY1 [T00915]; 1210; 1213; 0.000000; CCAT; 7.81641; 7.67567;
NC_000004.12:c74000678-73998678 Homo sapiens chromosome 4, GRCh38.p14 Primary Assembly; YY1 [T00915]; 1212; 1215; 0.000000; ATGG; 7.81641; 7.67567;
NC_000004.12:c74000678-73998678 Homo sapiens chromosome 4, GRCh38.p14 Primary Assembly; YY1 [T00915]; 1713; 1716; 0.000000; CCAT; 7.81641; 7.67567;
NC_000004.12:c74000678-73998678 Homo sapiens chromosome 4, GRCh38.p14 Primary Assembly; YY1 [T00915]; 1854; 1857; 0.000000; CCAT; 7.81641; 7.67567;
NC_000004.12:c74000678-73998678 Homo sapiens chromosome 4, GRCh38.p14 Primary Assembly; YY1 [T00915]; 1899; 1902; 0.000000; CCAT; 7.81641; 7.67567;
NC_000004.12:c74000678-73998678 Homo sapiens chromosome 4, GRCh38.p14 Primary Assembly; NFI/CTF [T00094]; 396; 403; 5.558661; CCAAACCT; 0.54959; 0.53336;
NC_000004.12:c74000678-73998678 Homo sapiens chromosome 4, GRCh38.p14 Primary Assembly; NFI/CTF [T00094]; 480; 487; 5.021086; CCAATGGA; 0.24426; 0.19122;
NC_000004.12:c74000678-73998678 Homo sapiens chromosome 4, GRCh38.p14 Primary Assembly; NFI/CTF [T00094]; 1046; 1053; 8.814757; CCAAATGG; 0.48853; 0.47416;
NC_000004.12:c74000678-73998678 Homo sapiens chromosome 4, GRCh38.p14 Primary Assembly; NFI/CTF [T00094]; 1192; 1199; 7.587343; CCAATAGC; 0.36639; 0.36729;
NC_000004.12:c74000678-73998678 Homo sapiens chromosome 4, GRCh38.p14 Primary Assembly; NFI/CTF [T00094]; 1424; 1431; 9.352332; CCAAAGCT; 0.54959; 0.51813;
NC_000004.12:c74000678-73998678 Homo sapiens chromosome 4, GRCh38.p14 Primary Assembly; NFI/CTF [T00094]; 1875; 1882; 7.014249; CCAACCTC; 0.73279; 0.68919;
NC_000004.12:c74000678-73998678 Homo sapiens chromosome 4, GRCh38.p14 Primary Assembly; NFI/CTF [T00094]; 1928; 1935; 9.352332; CCAAAGCT; 0.54959; 0.51813;
NC_000004.12:c74000678-73998678 Homo sapiens chromosome 4, GRCh38.p14 Primary Assembly; GR [T05076]; 176; 182; 0.000000; TTTTTTG; 0.36639; 0.56668;
NC_000004.12:c74000678-73998678 Homo sapiens chromosome 4, GRCh38.p14 Primary Assembly; GR [T05076]; 209; 215; 7.527031; ACTTTTG; 1.83197; 2.39998;
NC_000004.12:c74000678-73998678 Homo sapiens chromosome 4, GRCh38.p14 Primary Assembly; GR [T05076]; 436; 442; 7.527031; CAAAATA; 1.83197; 2.39998;
NC_000004.12:c74000678-73998678 Homo sapiens chromosome 4, GRCh38.p14 Primary Assembly; GR [T05076]; 937; 943; 7.527031; TTGTTTG; 1.83197; 2.39998;
NC_000004.12:c74000678-73998678 Homo sapiens chromosome 4, GRCh38.p14 Primary Assembly; GR [T05076]; 1057; 1063; 8.971049; CAAATAC; 0.61066; 0.70610;
NC_000004.12:c74000678-73998678 Homo sapiens chromosome 4, GRCh38.p14 Primary Assembly; GR [T05076]; 1158; 1164; 5.207533; CAAAACC; 0.24426; 0.26990;
NC_000004.12:c74000678-73998678 Homo sapiens chromosome 4, GRCh38.p14 Primary Assembly; GR [T05076]; 1229; 1235; 8.971049; GATTTTG; 0.61066; 0.70610;
NC_000004.12:c74000678-73998678 Homo sapiens chromosome 4, GRCh38.p14 Primary Assembly; GR [T05076]; 1240; 1246; 0.000000; ATTTTTG; 0.36639; 0.56668;
NC_000004.12:c74000678-73998678 Homo sapiens chromosome 4, GRCh38.p14 Primary Assembly; GR [T05076]; 1344; 1350; 7.527031; CAAAATT; 1.83197; 2.39998;
NC_000004.12:c74000678-73998678 Homo sapiens chromosome 4, GRCh38.p14 Primary Assembly; GR [T05076]; 1425; 1431; 7.527031; CAAAGCT; 1.83197; 2.39998;
NC_000004.12:c74000678-73998678 Homo sapiens chromosome 4, GRCh38.p14 Primary Assembly; GR [T05076]; 1524; 1530; 7.527031; CAAACAT; 1.83197; 2.39998;
NC_000004.12:c74000678-73998678 Homo sapiens chromosome 4, GRCh38.p14 Primary Assembly; GR [T05076]; 1929; 1935; 7.527031; CAAAGCT; 1.83197; 2.39998;
NC_000004.12:c74000678-73998678 Homo sapiens chromosome 4, GRCh38.p14 Primary Assembly; HOXD9 [T01424]; 439; 448; 1.131608; AATAAAAGTT; 0.01527; 0.03161;
NC_000004.12:c74000678-73998678 Homo sapiens chromosome 4, GRCh38.p14 Primary Assembly; HOXD9 [T01424]; 507; 516; 0.954221; AATAAAATTC; 0.01527; 0.03161;
NC_000004.12:c74000678-73998678 Homo sapiens chromosome 4, GRCh38.p14 Primary Assembly; HOXD9 [T01424]; 1532; 1541; 2.949288; AATAACATTT; 0.02290; 0.05193;
NC_000004.12:c74000678-73998678 Homo sapiens chromosome 4, GRCh38.p14 Primary Assembly; HOXD9 [T01424]; 1555; 1564; 5.898575; AATAATAATT; 0.05725; 0.12126;
NC_000004.12:c74000678-73998678 Homo sapiens chromosome 4, GRCh38.p14 Primary Assembly; HOXD10 [T01425]; 439; 448; 1.131608; AATAAAAGTT; 0.01527; 0.03161;
NC_000004.12:c74000678-73998678 Homo sapiens chromosome 4, GRCh38.p14 Primary Assembly; HOXD10 [T01425]; 507; 516; 0.954221; AATAAAATTC; 0.01527; 0.03161;
NC_000004.12:c74000678-73998678 Homo sapiens chromosome 4, GRCh38.p14 Primary Assembly; HOXD10 [T01425]; 1532; 1541; 2.949288; AATAACATTT; 0.02290; 0.05193;
NC_000004.12:c74000678-73998678 Homo sapiens chromosome 4, GRCh38.p14 Primary Assembly; HOXD10 [T01425]; 1555; 1564; 5.898575; AATAATAATT; 0.05725; 0.12126;
NC_000004.12:c74000678-73998678 Homo sapiens chromosome 4, GRCh38.p14 Primary Assembly; RBP-Jkappa [T01616]; 512; 523; 9.774182; AATTCCCAGTAT; 0.01050; 0.01144;
NC_000004.12:c74000678-73998678 Homo sapiens chromosome 4, GRCh38.p14 Primary Assembly; GATA-2 [T00308]; 517; 525; 8.888889; CCAGTATCA; 0.22900; 0.24053;
NC_000004.12:c74000678-73998678 Homo sapiens chromosome 4, GRCh38.p14 Primary Assembly; c-Ets-2 [T00113]; 429; 437; 3.518824; TTCCTTCCA; 0.18320; 0.17505;
NC_000004.12:c74000678-73998678 Homo sapiens chromosome 4, GRCh38.p14 Primary Assembly; c-Ets-2 [T00113]; 531; 539; 4.091811; GACAAGGAA; 0.16030; 0.19884;
NC_000004.12:c74000678-73998678 Homo sapiens chromosome 4, GRCh38.p14 Primary Assembly; c-Ets-2 [T00113]; 699; 707; 7.268173; TTCCTGCCA; 0.09160; 0.09397;
NC_000004.12:c74000678-73998678 Homo sapiens chromosome 4, GRCh38.p14 Primary Assembly; c-Ets-2 [T00113]; 779; 787; 2.142327; GGAGAGGAA; 0.16793; 0.17388;
NC_000004.12:c74000678-73998678 Homo sapiens chromosome 4, GRCh38.p14 Primary Assembly; c-Ets-2 [T00113]; 920; 928; 2.715313; TTCCTCCCT; 0.07633; 0.06553;
NC_000004.12:c74000678-73998678 Homo sapiens chromosome 4, GRCh38.p14 Primary Assembly; c-Ets-2 [T00113]; 1485; 1493; 4.091811; TGCAAGGAA; 0.16030; 0.19884;
NC_000004.12:c74000678-73998678 Homo sapiens chromosome 4, GRCh38.p14 Primary Assembly; c-Ets-2 [T00113]; 1493; 1501; 7.766350; AGACAGGAA; 0.32059; 0.36067;
NC_000004.12:c74000678-73998678 Homo sapiens chromosome 4, GRCh38.p14 Primary Assembly; c-Ets-2 [T00113]; 1540; 1548; 7.841160; TTCCTGATT; 0.32059; 0.36067;
NC_000004.12:c74000678-73998678 Homo sapiens chromosome 4, GRCh38.p14 Primary Assembly; c-Ets-2 [T00113]; 1941; 1949; 6.695187; TTCCTGTCA; 0.09160; 0.11531;
NC_000004.12:c74000678-73998678 Homo sapiens chromosome 4, GRCh38.p14 Primary Assembly; c-Ets-2 [T00113]; 1989; 1997; 2.217136; CACGAGGAA; 0.16793; 0.17388;
NC_000004.12:c74000678-73998678 Homo sapiens chromosome 4, GRCh38.p14 Primary Assembly; IRF-1 [T00423]; 370; 378; 6.968314; TTTCCCACA; 0.12976; 0.13668;
NC_000004.12:c74000678-73998678 Homo sapiens chromosome 4, GRCh38.p14 Primary Assembly; IRF-1 [T00423]; 428; 436; 5.309227; TTTCCTTCC; 0.22900; 0.25916;
NC_000004.12:c74000678-73998678 Homo sapiens chromosome 4, GRCh38.p14 Primary Assembly; IRF-1 [T00423]; 532; 540; 2.890712; ACAAGGAAA; 0.07633; 0.09925;
NC_000004.12:c74000678-73998678 Homo sapiens chromosome 4, GRCh38.p14 Primary Assembly; IRF-1 [T00423]; 654; 662; 5.564062; TTTCCATGA; 0.22900; 0.25916;
NC_000004.12:c74000678-73998678 Homo sapiens chromosome 4, GRCh38.p14 Primary Assembly; IRF-1 [T00423]; 718; 726; 6.954318; CAGTGGAAA; 0.12976; 0.13668;
NC_000004.12:c74000678-73998678 Homo sapiens chromosome 4, GRCh38.p14 Primary Assembly; IRF-1 [T00423]; 787; 795; 5.659770; AGCTGGAAA; 0.22900; 0.25916;
NC_000004.12:c74000678-73998678 Homo sapiens chromosome 4, GRCh38.p14 Primary Assembly; IRF-1 [T00423]; 854; 862; 8.570857; CTGTGGAAA; 0.20610; 0.21101;
NC_000004.12:c74000678-73998678 Homo sapiens chromosome 4, GRCh38.p14 Primary Assembly; IRF-1 [T00423]; 942; 950; 4.035054; TGAGGGAAA; 0.12976; 0.14760;
NC_000004.12:c74000678-73998678 Homo sapiens chromosome 4, GRCh38.p14 Primary Assembly; IRF-1 [T00423]; 1539; 1547; 5.404935; TTTCCTGAT; 0.22900; 0.25916;
NC_000004.12:c74000678-73998678 Homo sapiens chromosome 4, GRCh38.p14 Primary Assembly; IRF-1 [T00423]; 1886; 1894; 8.916359; TTTCCACAC; 0.09160; 0.08567;
NC_000004.12:c74000678-73998678 Homo sapiens chromosome 4, GRCh38.p14 Primary Assembly; IRF-1 [T00423]; 1915; 1923; 7.041849; TTTCCCCAG; 0.12976; 0.13668;
NC_000004.12:c74000678-73998678 Homo sapiens chromosome 4, GRCh38.p14 Primary Assembly; IRF-1 [T00423]; 1940; 1948; 6.206911; TTTCCTGTC; 0.16793; 0.18730;
NC_000004.12:c74000678-73998678 Homo sapiens chromosome 4, GRCh38.p14 Primary Assembly; NF-AT1 [T00550]; 366; 374; 9.691726; TTAGTTTCC; 0.16793; 0.16937;
NC_000004.12:c74000678-73998678 Homo sapiens chromosome 4, GRCh38.p14 Primary Assembly; NF-AT1 [T00550]; 536; 544; 7.095752; GGAAAAGAG; 0.15266; 0.18950;
NC_000004.12:c74000678-73998678 Homo sapiens chromosome 4, GRCh38.p14 Primary Assembly; NF-AT1 [T00550]; 650; 658; 9.042733; TAGATTTCC; 0.22900; 0.23424;
NC_000004.12:c74000678-73998678 Homo sapiens chromosome 4, GRCh38.p14 Primary Assembly; NF-AT1 [T00550]; 722; 730; 8.599808; GGAAAACCC; 0.10686; 0.11007;
NC_000004.12:c74000678-73998678 Homo sapiens chromosome 4, GRCh38.p14 Primary Assembly; NF-AT1 [T00550]; 946; 954; 7.095752; GGAAAACAG; 0.15266; 0.18950;
NC_000004.12:c74000678-73998678 Homo sapiens chromosome 4, GRCh38.p14 Primary Assembly; NF-AT1 [T00550]; 1535; 1543; 3.917696; AACATTTCC; 0.07633; 0.09318;
NC_000004.12:c74000678-73998678 Homo sapiens chromosome 4, GRCh38.p14 Primary Assembly; NF-AT1 [T00550]; 1882; 1890; 5.774030; CTTCTTTCC; 0.06870; 0.07643;
NC_000004.12:c74000678-73998678 Homo sapiens chromosome 4, GRCh38.p14 Primary Assembly; LEF-1 [T02905]; 116; 123; 0.641865; GAACAAAG; 0.06107; 0.06480;
NC_000004.12:c74000678-73998678 Homo sapiens chromosome 4, GRCh38.p14 Primary Assembly; LEF-1 [T02905]; 592; 599; 2.345041; CTTTGCTG; 0.09160; 0.09623;
NC_000004.12:c74000678-73998678 Homo sapiens chromosome 4, GRCh38.p14 Primary Assembly; LEF-1 [T02905]; 1313; 1320; 2.218360; TACCAAAG; 0.18320; 0.23374;
NC_000004.12:c74000678-73998678 Homo sapiens chromosome 4, GRCh38.p14 Primary Assembly; LEF-1 [T02905]; 1422; 1429; 8.973041; TTCCAAAG; 0.54959; 0.61281;
NC_000004.12:c74000678-73998678 Homo sapiens chromosome 4, GRCh38.p14 Primary Assembly; LEF-1 [T02905]; 1613; 1620; 2.218360; CTTTGGTT; 0.18320; 0.23374;
NC_000004.12:c74000678-73998678 Homo sapiens chromosome 4, GRCh38.p14 Primary Assembly; LEF-1 [T02905]; 1926; 1933; 8.973041; TCCCAAAG; 0.54959; 0.61281;
NC_000004.12:c74000678-73998678 Homo sapiens chromosome 4, GRCh38.p14 Primary Assembly; NF-AT1 [T01948]; 650; 659; 4.134416; TAGATTTCCA; 0.08397; 0.09866;
NC_000004.12:c74000678-73998678 Homo sapiens chromosome 4, GRCh38.p14 Primary Assembly; NF-AT1 [T01948]; 721; 730; 2.756277; TGGAAAACCC; 0.05916; 0.07284;
NC_000004.12:c74000678-73998678 Homo sapiens chromosome 4, GRCh38.p14 Primary Assembly; NF-AT1 [T01948]; 790; 799; 4.134416; TGGAAACTAC; 0.08397; 0.09866;
NC_000004.12:c74000678-73998678 Homo sapiens chromosome 4, GRCh38.p14 Primary Assembly; NF-AT1 [T01948]; 857; 866; 3.445347; TGGAAACAGC; 0.07633; 0.09142;
NC_000004.12:c74000678-73998678 Homo sapiens chromosome 4, GRCh38.p14 Primary Assembly; NF-AT1 [T01948]; 1882; 1891; 4.823485; CTTCTTTCCA; 0.07633; 0.08773;
NC_000004.12:c74000678-73998678 Homo sapiens chromosome 4, GRCh38.p14 Primary Assembly; RXR-alpha [T01345]; 617; 623; 4.019014; GGGTCTT; 0.97705; 0.79111;
NC_000004.12:c74000678-73998678 Homo sapiens chromosome 4, GRCh38.p14 Primary Assembly; RXR-alpha [T01345]; 691; 697; 2.544678; ATAACCC; 0.85492; 0.70600;
NC_000004.12:c74000678-73998678 Homo sapiens chromosome 4, GRCh38.p14 Primary Assembly; RXR-alpha [T01345]; 724; 730; 3.170788; AAAACCC; 0.24426; 0.24749;
NC_000004.12:c74000678-73998678 Homo sapiens chromosome 4, GRCh38.p14 Primary Assembly; RXR-alpha [T01345]; 800; 806; 2.544678; TTCACCC; 0.85492; 0.70600;
NC_000004.12:c74000678-73998678 Homo sapiens chromosome 4, GRCh38.p14 Primary Assembly; RXR-alpha [T01345]; 958; 964; 5.089356; GGGTGCT; 0.48853; 0.39497;
NC_000004.12:c74000678-73998678 Homo sapiens chromosome 4, GRCh38.p14 Primary Assembly; RXR-alpha [T01345]; 985; 991; 1.474336; CAAACCC; 0.48853; 0.37702;
NC_000004.12:c74000678-73998678 Homo sapiens chromosome 4, GRCh38.p14 Primary Assembly; RXR-alpha [T01345]; 1141; 1147; 3.392904; CTCACCC; 1.09918; 0.85695;
NC_000004.12:c74000678-73998678 Homo sapiens chromosome 4, GRCh38.p14 Primary Assembly; RXR-alpha [T01345]; 1225; 1231; 5.089356; GGGTGAT; 0.48853; 0.39497;
NC_000004.12:c74000678-73998678 Homo sapiens chromosome 4, GRCh38.p14 Primary Assembly; RXR-alpha [T01345]; 1394; 1400; 4.867240; GGGTCTC; 0.48853; 0.39497;
NC_000004.12:c74000678-73998678 Homo sapiens chromosome 4, GRCh38.p14 Primary Assembly; RXR-alpha [T01345]; 1789; 1795; 3.392904; GGGTTAC; 1.09918; 0.85695;
NC_000004.12:c74000678-73998678 Homo sapiens chromosome 4, GRCh38.p14 Primary Assembly; RXR-alpha [T01345]; 1834; 1840; 7.815913; GCCACCC; 0.24426; 0.18269;
NC_000004.12:c74000678-73998678 Homo sapiens chromosome 4, GRCh38.p14 Primary Assembly; RAR-beta [T00721]; 722; 731; 5.315220; GGAAAACCCT; 0.15266; 0.13432;
NC_000004.12:c74000678-73998678 Homo sapiens chromosome 4, GRCh38.p14 Primary Assembly; RAR-beta [T00721]; 983; 992; 6.452127; TACAAACCCC; 0.18320; 0.17257;
NC_000004.12:c74000678-73998678 Homo sapiens chromosome 4, GRCh38.p14 Primary Assembly; RAR-beta:RXR-alpha [T05420]; 1005; 1016; 7.477995; TCACATGAGCCC; 0.02862; 0.01816;
NC_000004.12:c74000678-73998678 Homo sapiens chromosome 4, GRCh38.p14 Primary Assembly; GCF [T00320]; 1118; 1126; 2.339499; AGCCTGCGC; 0.06107; 0.03484;
NC_000004.12:c74000678-73998678 Homo sapiens chromosome 4, GRCh38.p14 Primary Assembly; c-Myb [T00137]; 70; 77; 9.024874; CACAGTTT; 0.39693; 0.45514;
NC_000004.12:c74000678-73998678 Homo sapiens chromosome 4, GRCh38.p14 Primary Assembly; c-Myb [T00137]; 500; 507; 8.005241; GGGAGTTA; 0.21373; 0.22107;
NC_000004.12:c74000678-73998678 Homo sapiens chromosome 4, GRCh38.p14 Primary Assembly; c-Myb [T00137]; 932; 939; 7.662426; TGAAGTTG; 0.42746; 0.48724;
NC_000004.12:c74000678-73998678 Homo sapiens chromosome 4, GRCh38.p14 Primary Assembly; c-Myb [T00137]; 1186; 1193; 0.000000; CAACTGCC; 0.03053; 0.02419;
NC_000004.12:c74000678-73998678 Homo sapiens chromosome 4, GRCh38.p14 Primary Assembly; c-Myb [T00137]; 1249; 1256; 8.005241; TAACTACC; 0.21373; 0.22107;
NC_000004.12:c74000678-73998678 Homo sapiens chromosome 4, GRCh38.p14 Primary Assembly; c-Myb [T00137]; 1335; 1342; 8.005241; GGGAGTTA; 0.21373; 0.22107;
NC_000004.12:c74000678-73998678 Homo sapiens chromosome 4, GRCh38.p14 Primary Assembly; c-Myb [T00137]; 1846; 1853; 7.127234; ACCAGTTC; 0.18320; 0.19403;
NC_000004.12:c74000678-73998678 Homo sapiens chromosome 4, GRCh38.p14 Primary Assembly; ER-alpha [T00261]; 870; 874; 0.000000; GGTCA; 1.95410; 1.70702;
NC_000004.12:c74000678-73998678 Homo sapiens chromosome 4, GRCh38.p14 Primary Assembly; ER-alpha [T00261]; 1476; 1480; 0.000000; TGACC; 1.95410; 1.70702;
NC_000004.12:c74000678-73998678 Homo sapiens chromosome 4, GRCh38.p14 Primary Assembly; NF-AT2 [T01945]; 1534; 1543; 6.521557; TAACATTTCC; 0.01908; 0.02250;
NC_000004.12:c74000678-73998678 Homo sapiens chromosome 4, GRCh38.p14 Primary Assembly; NF-1 [T00539]; 166; 173; 6.722386; TTGCCCAA; 0.24426; 0.19359;
NC_000004.12:c74000678-73998678 Homo sapiens chromosome 4, GRCh38.p14 Primary Assembly; NF-1 [T00539]; 1615; 1622; 9.761671; TTGGTTCC; 0.24426; 0.23854;
NC_000004.12:c74000678-73998678 Homo sapiens chromosome 4, GRCh38.p14 Primary Assembly; NF-1 [T00539]; 1924; 1931; 7.445595; CATCCCAA; 0.24426; 0.26251;
NC_000004.12:c74000678-73998678 Homo sapiens chromosome 4, GRCh38.p14 Primary Assembly; E2F-1 [T01542]; 1694; 1701; 8.336446; TAGCCCGC; 0.15266; 0.10284;
NC_000004.12:c74000678-73998678 Homo sapiens chromosome 4, GRCh38.p14 Primary Assembly; E2F-1 [T01542]; 1781; 1788; 8.764940; GCGGAGCA; 0.27480; 0.18166;
NC_000004.12:c74000678-73998678 Homo sapiens chromosome 4, GRCh38.p14 Primary Assembly; ENKTF-1 [T00255]; 406; 413; 6.942764; CTCAGCCA; 1.46558; 1.08653;
NC_000004.12:c74000678-73998678 Homo sapiens chromosome 4, GRCh38.p14 Primary Assembly; ENKTF-1 [T00255]; 567; 574; 6.942764; CATTGCCA; 1.46558; 1.08653;
NC_000004.12:c74000678-73998678 Homo sapiens chromosome 4, GRCh38.p14 Primary Assembly; ENKTF-1 [T00255]; 1704; 1711; 5.687009; TGGCACAG; 0.73279; 0.59807;
NC_000004.12:c74000678-73998678 Homo sapiens chromosome 4, GRCh38.p14 Primary Assembly; ENKTF-1 [T00255]; 1830; 1837; 8.198520; CCTGGCCA; 0.73279; 0.48818;
NC_000004.12:c74000678-73998678 Homo sapiens chromosome 4, GRCh38.p14 Primary Assembly; MAZ [T00490]; 1836; 1848; 0.783759; CACCCTCCCCACC; 0.00060; 0.00033;
NC_000004.12:c74000678-73998678 Homo sapiens chromosome 4, GRCh38.p14 Primary Assembly; MAZ [T00490]; 1866; 1878; 4.784243; CCCCCTCCCCCAA; 0.00611; 0.00332;
NC_000004.12:c74000678-73998678 Homo sapiens chromosome 4, GRCh38.p14 Primary Assembly; ETF [T00270]; 1864; 1874; 5.246906; GCCCCCCTCCC; 0.02862; 0.01153;
NC_000004.12:c74000678-73998678 Homo sapiens chromosome 4, GRCh38.p14 Primary Assembly; NF-kappaB [T00590]; 1909; 1920; 1.228174; AGGGAATTTCCC; 0.00095; 0.00071;
NC_000004.12:c74000678-73998678 Homo sapiens chromosome 4, GRCh38.p14 Primary Assembly; NF-kappaB [T00590]; 1910; 1921; 0.685057; GGGAATTTCCCC; 0.00072; 0.00053;
NC_000004.12:c74000678-73998678 Homo sapiens chromosome 4, GRCh38.p14 Primary Assembly; NF-kappaB1 [T00593]; 1911; 1921; 3.162097; GGAATTTCCCC; 0.01670; 0.01019;
NC_000004.12:c74000678-73998678 Homo sapiens chromosome 4, GRCh38.p14 Primary Assembly; RelA [T00594]; 1908; 1918; 4.974927; CAGGGAATTTC; 0.01002; 0.00860;
NC_000004.12:c74000678-73998678 Homo sapiens chromosome 4, GRCh38.p14 Primary Assembly; RelA [T00594]; 1912; 1922; 1.441970; GAATTTCCCCA; 0.00477; 0.00429;
NC_000004.12:c74000678-73998678 Homo sapiens chromosome 4, GRCh38.p14 Primary Assembly; Elk-1 [T00250]; 780; 788; 2.164966; GAGAGGAAG; 0.05343; 0.04640;
NC_000004.12:c74000678-73998678 Homo sapiens chromosome 4, GRCh38.p14 Primary Assembly; Elk-1 [T00250]; 1486; 1494; 2.987643; GCAAGGAAG; 0.07633; 0.07772;
NC_000004.12:c74000678-73998678 Homo sapiens chromosome 4, GRCh38.p14 Primary Assembly; Elk-1 [T00250]; 1494; 1502; 2.164966; GACAGGAAG; 0.05343; 0.04640;
NC_000004.12:c74000678-73998678 Homo sapiens chromosome 4, GRCh38.p14 Primary Assembly; Elk-1 [T00250]; 1990; 1998; 2.299314; ACGAGGAAG; 0.09160; 0.08152;
NC_000004.12:c74000678-73998678 Homo sapiens chromosome 4, GRCh38.p14 Primary Assembly; VDR [T00885]; 14; 22; 5.771401; GTTCACTTA; 0.42746; 0.46908;
NC_000004.12:c74000678-73998678 Homo sapiens chromosome 4, GRCh38.p14 Primary Assembly; VDR [T00885]; 1905; 1913; 8.079962; GTTCAGGGA; 0.24426; 0.29805;
NC_000004.12:c74000678-73998678 Homo sapiens chromosome 4, GRCh38.p14 Primary Assembly; PXR-1:RXR-alpha [T05671]; 11; 18; 6.668182; TGTGTTCA; 0.24426; 0.28919;
NC_000004.12:c74000678-73998678 Homo sapiens chromosome 4, GRCh38.p14 Primary Assembly; PXR-1:RXR-alpha [T05671]; 1902; 1909; 0.123583; TGAGTTCA; 0.12213; 0.15903;
NC_000004.12:c74000678-73998678 Homo sapiens chromosome 4, GRCh38.p14 Primary Assembly; AhR:Arnt [T05394]; 1664; 1673; 8.431005; GGCTGCGTGC; 0.07442; 0.04132;
NC_000004.12:c74000678-73998678 Homo sapiens chromosome 4, GRCh38.p14 Primary Assembly; TBP [T00794]; 1512; 1521; 2.807313; TTTATAGCAA; 0.12213; 0.21959;
NC_000004.12:c74000678-73998678 Homo sapiens chromosome 4, GRCh38.p14 Primary Assembly; AR [T00040]; 1258; 1266; 7.804321; GGACACACG; 0.19846; 0.16302;
NC_000004.12:c74000678-73998678 Homo sapiens chromosome 4, GRCh38.p14 Primary Assembly; NF-Y [T00150]; 477; 484; 1.513430; TCACCAAT; 0.18320; 0.20646;
NC_000004.12:c74000678-73998678 Homo sapiens chromosome 4, GRCh38.p14 Primary Assembly; NF-Y [T00150]; 680; 687; 4.867193; ATTCCAAT; 0.36639; 0.38732;
NC_000004.12:c74000678-73998678 Homo sapiens chromosome 4, GRCh38.p14 Primary Assembly; NF-Y [T00150]; 1166; 1173; 5.094053; CTTCCAAT; 0.36639; 0.38732;
NC_000004.12:c74000678-73998678 Homo sapiens chromosome 4, GRCh38.p14 Primary Assembly; NF-Y [T00150]; 1189; 1196; 3.490142; CTGCCAAT; 0.48853; 0.49007;
NC_000004.12:c74000678-73998678 Homo sapiens chromosome 4, GRCh38.p14 Primary Assembly; PPAR-alpha:RXR-alpha [T05221]; 1066; 1076; 6.515440; ATCTGGGGCTG; 0.03721; 0.02466;
NC_000004.12:c74000678-73998678 Homo sapiens chromosome 4, GRCh38.p14 Primary Assembly; PPAR-alpha:RXR-alpha [T05221]; 1084; 1094; 3.872523; AGCTGGGGCAG; 0.02576; 0.01735;
NC_000004.12:c74000678-73998678 Homo sapiens chromosome 4, GRCh38.p14 Primary Assembly; MITF [T01553]; 1002; 1014; 9.653532; CTTTCACATGAGC; 0.00859; 0.00889;
NC_000004.12:c74000678-73998678 Homo sapiens chromosome 4, GRCh38.p14 Primary Assembly; ATF3 [T01313]; 336; 343; 6.744803; TGATGTCA; 0.27480; 0.30469;
NC_000004.12:c74000678-73998678 Homo sapiens chromosome 4, GRCh38.p14 Primary Assembly; IRF-2 [T01491]; 16; 21; 0.000000; TCACTT; 0.48853; 0.57790;
NC_000004.12:c74000678-73998678 Homo sapiens chromosome 4, GRCh38.p14 Primary Assembly; IRF-2 [T01491]; 191; 196; 0.000000; TCACTT; 0.48853; 0.57790;
NC_000004.12:c74000678-73998678 Homo sapiens chromosome 4, GRCh38.p14 Primary Assembly; HNF-4alpha [T03828]; 119; 131; 9.178669; CAAAGTCTTATCC; 0.01503; 0.01903;
-- END ---------------------------------------------------------------

## Sheet: JASPAR
Supplementary table 6c. transcription factors evaluated using JASPAR
Matrix ID	Name	Score	Relative score	Sequence ID	Start	End	Strand	Predicted sequence
MA0107.1	MA0107.1.RELA	15.2694	1	CXCL5	1911	1920	+	GGGAATTTCC
MA0098.1	MA0098.1.ETS1	7.63289	0.992422	CXCL5	429	434	+	TTTCCT
MA0098.1	MA0098.1.ETS1	7.63289	0.992422	CXCL5	536	541	-	TTTCCT
MA0098.1	MA0098.1.ETS1	7.63289	0.992422	CXCL5	784	789	-	CTTCCT
MA0098.1	MA0098.1.ETS1	7.63289	0.992422	CXCL5	1490	1495	-	CTTCCT
MA0098.1	MA0098.1.ETS1	7.63289	0.992422	CXCL5	1498	1503	-	CTTCCT
MA0098.1	MA0098.1.ETS1	7.63289	0.992422	CXCL5	1540	1545	+	TTTCCT
MA0098.1	MA0098.1.ETS1	7.63289	0.992422	CXCL5	1941	1946	+	TTTCCT
MA0098.1	MA0098.1.ETS1	7.63289	0.992422	CXCL5	1994	1999	-	CTTCCT
MA0098.1	MA0098.1.ETS1	7.22918	0.973799	CXCL5	128	133	+	TATCCT
MA0107.1	MA0107.1.RELA	12.7906	0.935135	CXCL5	1912	1921	-	GGGAAATTCC
MA0098.1	MA0098.1.ETS1	6.29975	0.930928	CXCL5	433	438	+	CTTCCA
MA0098.1	MA0098.1.ETS1	6.29975	0.930928	CXCL5	655	660	+	TTTCCA
MA0098.1	MA0098.1.ETS1	6.29975	0.930928	CXCL5	722	727	-	TTTCCA
MA0098.1	MA0098.1.ETS1	6.29975	0.930928	CXCL5	791	796	-	TTTCCA
MA0098.1	MA0098.1.ETS1	6.29975	0.930928	CXCL5	858	863	-	TTTCCA
MA0098.1	MA0098.1.ETS1	6.29975	0.930928	CXCL5	1167	1172	+	CTTCCA
MA0098.1	MA0098.1.ETS1	6.29975	0.930928	CXCL5	1208	1213	+	CTTCCA
MA0098.1	MA0098.1.ETS1	6.29975	0.930928	CXCL5	1235	1240	-	CTTCCA
MA0098.1	MA0098.1.ETS1	6.29975	0.930928	CXCL5	1422	1427	+	CTTCCA
MA0098.1	MA0098.1.ETS1	6.29975	0.930928	CXCL5	1887	1892	+	TTTCCA
MA0466.1	MA0466.1.CEBPB	9.90677	0.923783	CXCL5	708	718	-	TCTTGCTCCAT
MA1484.1	MA1484.1.ETS2	10.0789	0.923211	CXCL5	1940	1949	-	GACAGGAAAC
MA0098.1	MA0098.1.ETS1	5.97749	0.916063	CXCL5	699	704	+	ATTCCT
MA0098.1	MA0098.1.ETS1	5.97749	0.916063	CXCL5	920	925	+	ATTCCT
MA0098.1	MA0098.1.ETS1	5.89604	0.912306	CXCL5	494	499	-	CATCCA
MA0098.1	MA0098.1.ETS1	5.77712	0.906821	CXCL5	371	376	+	TTTCCC
MA0098.1	MA0098.1.ETS1	5.77712	0.906821	CXCL5	946	951	-	TTTCCC
MA0098.1	MA0098.1.ETS1	5.77712	0.906821	CXCL5	1916	1921	+	TTTCCC
MA1484.1	MA1484.1.ETS2	8.59057	0.903654	CXCL5	781	790	+	GAGAGGAAGC
MA0466.2	MA0466.2.CEBPB	8.36475	0.898106	CXCL5	166	175	-	CTTGGGCAAT
MA0098.3	MA0098.3.ETS1	9.76843	0.897946	CXCL5	1939	1948	-	ACAGGAAACT
MA0098.1	MA0098.1.ETS1	5.57378	0.897441	CXCL5	641	646	-	GATCCT
MA0098.1	MA0098.1.ETS1	5.57378	0.897441	CXCL5	1570	1575	-	AATCCT
MA0098.1	MA0098.1.ETS1	5.57378	0.897441	CXCL5	1730	1735	+	AATCCT
MA1484.1	MA1484.1.ETS2	8.04888	0.896536	CXCL5	1495	1504	+	GACAGGAAGG
MA0466.1	MA0466.1.CEBPB	6.85639	0.891809	CXCL5	165	175	+	AATTGCCCAAG
MA0098.3	MA0098.3.ETS1	9.2354	0.888888	CXCL5	1538	1547	-	TCAGGAAATG
MA0098.1	MA0098.1.ETS1	5.37341	0.888199	CXCL5	1689	1694	+	CATCCC
MA0098.1	MA0098.1.ETS1	5.37341	0.888199	CXCL5	1925	1930	+	CATCCC
MA0098.3	MA0098.3.ETS1	8.88032	0.882854	CXCL5	1496	1505	+	ACAGGAAGGA
MA0466.2	MA0466.2.CEBPB	6.99634	0.879578	CXCL5	166	175	+	ATTGCCCAAG
MA0466.1	MA0466.1.CEBPB	4.28876	0.864895	CXCL5	1914	1924	+	AATTTCCCCAG
MA1484.1	MA1484.1.ETS2	5.50926	0.863166	CXCL5	1539	1548	-	ATCAGGAAAT
MA0466.1	MA0466.1.CEBPB	3.85501	0.860348	CXCL5	1885	1895	+	TCTTTCCACAC
MA1106.1	MA1106.1.HIF1A	7.12111	0.859793	CXCL5	1261	1270	-	ATACGTGTGT
MA0098.1	MA0098.1.ETS1	4.64436	0.85457	CXCL5	681	686	+	ATTCCA
MA0098.1	MA0098.1.ETS1	4.64436	0.85457	CXCL5	898	903	+	GTTCCA
MA0098.1	MA0098.1.ETS1	4.64436	0.85457	CXCL5	1619	1624	+	GTTCCA
MA0098.3	MA0098.3.ETS1	7.1653	0.853711	CXCL5	782	791	+	AGAGGAAGCT
MA0107.1	MA0107.1.RELA	9.43913	0.847433	CXCL5	1936	1945	+	TTGAGTTTCC
MA0466.3	MA0466.3.CEBPB	6.21913	0.846702	CXCL5	165	176	+	AATTGCCCAAGA
MA0466.1	MA0466.1.CEBPB	2.43555	0.845469	CXCL5	549	559	+	TGTTTCATGAC
MA0466.3	MA0466.3.CEBPB	5.9622	0.843802	CXCL5	165	176	-	TCTTGGGCAATT
MA0466.2	MA0466.2.CEBPB	4.30225	0.8431	CXCL5	708	717	-	CTTGCTCCAT
MA1484.1	MA1484.1.ETS2	3.41895	0.835699	CXCL5	1991	2000	+	ACGAGGAAGC
MA0466.1	MA0466.1.CEBPB	1.4894	0.835551	CXCL5	882	892	-	AGTTTCATGAT
MA0466.1	MA0466.1.CEBPB	1.4036	0.834652	CXCL5	855	865	-	TGTTTCCACAG
MA1106.1	MA1106.1.HIF1A	6.04469	0.834448	CXCL5	1796	1805	+	CAACGTCCCT
MA0466.1	MA0466.1.CEBPB	1.03582	0.830797	CXCL5	1231	1241	-	TCTTCCAAAAT
MA1484.1	MA1484.1.ETS2	3.04239	0.830751	CXCL5	428	437	-	GGAAGGAAAC
MA0098.1	MA0098.1.ETS1	4.12173	0.830462	CXCL5	514	519	+	ATTCCC
MA0098.1	MA0098.1.ETS1	4.12173	0.830462	CXCL5	1077	1082	-	GTTCCC
MA0098.1	MA0098.1.ETS1	4.12173	0.830462	CXCL5	1851	1856	+	GTTCCC
MA0098.1	MA0098.1.ETS1	4.12173	0.830462	CXCL5	1911	1916	-	ATTCCC
MA0107.1	MA0107.1.RELA	8.75649	0.829569	CXCL5	723	732	-	AGGGTTTTCC
MA0466.1	MA0466.1.CEBPB	0.893076	0.829301	CXCL5	299	309	-	TAATTCTTCAT
MA0466.2	MA0466.2.CEBPB	3.23908	0.828705	CXCL5	708	717	+	ATGGAGCAAG
MA0107.1	MA0107.1.RELA	8.62304	0.826077	CXCL5	1911	1920	-	GGAAATTCCC
MA1484.1	MA1484.1.ETS2	2.58274	0.824711	CXCL5	994	1003	+	TACAAGAAGC
MA0107.1	MA0107.1.RELA	8.56316	0.82451	CXCL5	1308	1317	+	CGGACTTACC
MA0466.1	MA0466.1.CEBPB	0.426754	0.824413	CXCL5	1893	1903	+	CACTGCCCCAT
MA1484.1	MA1484.1.ETS2	2.53544	0.82409	CXCL5	141	150	-	CACAGGGAGT
MA0466.1	MA0466.1.CEBPB	0.324097	0.823337	CXCL5	166	176	-	TCTTGGGCAAT
MA0466.2	MA0466.2.CEBPB	2.66227	0.820895	CXCL5	1312	1321	+	CTTACCAAAG
MA1484.1	MA1484.1.ETS2	2.24963	0.820334	CXCL5	788	797	+	AGCTGGAAAC
MA0107.1	MA0107.1.RELA	8.40324	0.820325	CXCL5	424	433	+	TGAAGTTTCC
MA0098.3	MA0098.3.ETS1	5.10907	0.818768	CXCL5	140	149	-	ACAGGGAGTA
MA0098.1	MA0098.1.ETS1	3.83867	0.817406	CXCL5	927	932	+	CCTCCG
MA0098.1	MA0098.1.ETS1	3.82245	0.816658	CXCL5	292	297	-	TTTCTG
MA0098.1	MA0098.1.ETS1	3.82245	0.816658	CXCL5	313	318	+	TTTCTG
MA0098.1	MA0098.1.ETS1	3.82245	0.816658	CXCL5	420	425	+	TTTCTG
MA0098.1	MA0098.1.ETS1	3.82245	0.816658	CXCL5	635	640	-	CTTCTG
MA0098.1	MA0098.1.ETS1	3.82245	0.816658	CXCL5	767	772	-	CTTCTG
MA0098.1	MA0098.1.ETS1	3.82245	0.816658	CXCL5	902	907	-	TTTCTG
MA0098.1	MA0098.1.ETS1	3.82245	0.816658	CXCL5	1582	1587	-	TTTCTG
MA0098.1	MA0098.1.ETS1	3.82245	0.816658	CXCL5	1677	1682	-	TTTCTG
MA0098.1	MA0098.1.ETS1	3.82245	0.816658	CXCL5	1983	1988	-	CTTCTG
MA0466.1	MA0466.1.CEBPB	-0.451546	0.815206	CXCL5	561	571	+	GGTTTCTCATT
MA0466.1	MA0466.1.CEBPB	-0.551775	0.814156	CXCL5	472	482	+	TCTTGCTCACC
MA0466.1	MA0466.1.CEBPB	-0.609886	0.813546	CXCL5	1538	1548	+	CATTTCCTGAT
MA1106.1	MA1106.1.HIF1A	5.15643	0.813533	CXCL5	1667	1676	+	CTGCGTGCCT
MA0466.1	MA0466.1.CEBPB	-0.653089	0.813094	CXCL5	39	49	-	TAGTTCTAAAT
MA1106.1	MA1106.1.HIF1A	5.11925	0.812658	CXCL5	1816	1825	-	CTGCGTGCAC
MA1484.1	MA1484.1.ETS2	1.63224	0.812222	CXCL5	812	821	-	TGCCTGAAAT
MA0098.1	MA0098.1.ETS1	3.71801	0.81184	CXCL5	1100	1105	-	GATCCC
MA0098.1	MA0098.1.ETS1	3.71801	0.81184	CXCL5	1102	1107	+	GATCCC
MA0466.2	MA0466.2.CEBPB	1.91723	0.810808	CXCL5	1915	1924	-	CTGGGGAAAT
MA0098.1	MA0098.1.ETS1	3.67437	0.809827	CXCL5	528	533	-	TCTCCT
MA0098.1	MA0098.1.ETS1	3.67437	0.809827	CXCL5	771	776	-	TCTCCT
MA0098.1	MA0098.1.ETS1	3.67437	0.809827	CXCL5	1640	1645	-	TCTCCT
MA0098.1	MA0098.1.ETS1	3.67437	0.809827	CXCL5	1645	1650	-	CCTCCT
MA0098.1	MA0098.1.ETS1	3.67437	0.809827	CXCL5	1828	1833	+	CCTCCT
MA0098.1	MA0098.1.ETS1	3.65816	0.809079	CXCL5	105	110	+	CTTCTT
MA0098.1	MA0098.1.ETS1	3.65816	0.809079	CXCL5	142	147	+	CTCCCT
MA0098.1	MA0098.1.ETS1	3.65816	0.809079	CXCL5	344	349	-	CTTCTT
MA0098.1	MA0098.1.ETS1	3.65816	0.809079	CXCL5	470	475	+	TTTCTT
MA0098.1	MA0098.1.ETS1	3.65816	0.809079	CXCL5	473	478	+	CTTGCT
MA0098.1	MA0098.1.ETS1	3.65816	0.809079	CXCL5	594	599	+	TTTGCT
MA0098.1	MA0098.1.ETS1	3.65816	0.809079	CXCL5	664	669	-	TTTCTT
MA0098.1	MA0098.1.ETS1	3.65816	0.809079	CXCL5	712	717	-	CTTGCT
MA0098.1	MA0098.1.ETS1	3.65816	0.809079	CXCL5	778	783	-	CTCCCT
MA0098.1	MA0098.1.ETS1	3.65816	0.809079	CXCL5	924	929	+	CTCCCT
MA0098.1	MA0098.1.ETS1	3.65816	0.809079	CXCL5	945	950	-	TTCCCT
MA0098.1	MA0098.1.ETS1	3.65816	0.809079	CXCL5	997	1002	-	CTTCTT
MA0098.1	MA0098.1.ETS1	3.65816	0.809079	CXCL5	1198	1203	-	CTTGCT
MA0098.1	MA0098.1.ETS1	3.65816	0.809079	CXCL5	1220	1225	+	TTTGCT
MA0098.1	MA0098.1.ETS1	3.65816	0.809079	CXCL5	1272	1277	+	CTTGCT
MA0098.1	MA0098.1.ETS1	3.65816	0.809079	CXCL5	1464	1469	-	TTTCTT
MA0098.1	MA0098.1.ETS1	3.65816	0.809079	CXCL5	1748	1753	+	CTCCCT
MA0098.1	MA0098.1.ETS1	3.65816	0.809079	CXCL5	1771	1776	+	CTCCCT
MA0098.1	MA0098.1.ETS1	3.65816	0.809079	CXCL5	1883	1888	+	CTTCTT
MA0098.1	MA0098.1.ETS1	3.65816	0.809079	CXCL5	1910	1915	-	TTCCCT
MA0107.1	MA0107.1.RELA	7.97013	0.808991	CXCL5	415	424	+	GTGAATTTCT
MA0466.1	MA0466.1.CEBPB	-1.05091	0.808924	CXCL5	432	442	+	CCTTCCAAAAT
MA0466.2	MA0466.2.CEBPB	1.65155	0.80721	CXCL5	433	442	+	CTTCCAAAAT
MA0466.2	MA0466.2.CEBPB	1.65155	0.80721	CXCL5	1231	1240	-	CTTCCAAAAT
MA1106.1	MA1106.1.HIF1A	4.82398	0.805705	CXCL5	1987	1996	-	CCTCGTGCCT
MA0466.1	MA0466.1.CEBPB	-1.47408	0.804488	CXCL5	970	980	+	TGCTGCCAAAT
MA0098.3	MA0098.3.ETS1	4.1748	0.802892	CXCL5	811	820	-	GCCTGAAATT
MA0466.2	MA0466.2.CEBPB	1.1647	0.800619	CXCL5	1051	1060	-	TTGACACCAT
